# Supplementary material for: Dynamics of sex-biased gene expression during development in the stick insect Timema californicum
Source: Heredity (Edinb). 2022 May 17;129(2):113–22. doi: 10.1038/s41437-022-00536-y (PMC9338061; doi:10.1038/s41437-022-00536-y)
Supplement: Supplementary file 5 — Supplemental table 13 T. californicum mapped read counts [file 41437_2022_536_MOESM5_ESM.csv]

Gene_name	Tcm_F_H_rep1	Tcm_M_H_rep3	Tcm_M_A_rep2	Tcm_F_H_rep5	Tcm_M_A_rep4	Tcm_F_H_rep7	Tcm_M_H_rep4	Tcm_M_H_rep6	Tcm_M_A_rep1	Tcm_M_A_rep3	Tcm_M_H_rep2	Tcm_F_A_rep3	Tcm_F_H_rep9	Tcm_F_A_rep1	Tcm_F_A_rep4	Tcm_F_A_rep2	Tcm_M_H_rep8	Tcm_M_J_rep4	Tcm_M_J_rep2	Tcm_M_J_rep3	Tcm_M_J_rep1	Tcm_F_J_rep1	Tcm_F_J_rep3	Tcm_F_J_rep2
TCM_00001	0	0	0	0	0	0	0	0	0	0	0	0	0	0	0	0	0	0	0	0	0	0	0	0
TCM_00002	0	0	0	0	0	0	0	0	0	0	0	0	0	0	0	0	0	0	0	0	0	0	0	0
TCM_00003	0	0	0	0	0	0	0	0	0	0	0	0	0	0	0	0	0	0	0	0	0	0	0	0
TCM_00004	0	0	0	0	0	0	0	0	0	0	0	0	0	0	0	0	0	0	0	0	0	0	0	0
TCM_00005	0	0	0	0	0	0	0	0	0	0	0	0	0	0	0	0	0	0	0	0	0	0	0	0
TCM_00006	0	0	0	0	0	0	0	0	0	0	0	0	0	0	0	0	0	0	0	0	0	0	0	0
TCM_00007	0	0	0	0	0	0	0	0	0	0	0	0	0	0	0	0	0	0	0	0	0	0	0	0
TCM_00008	0	0	0	0	0	0	0	0	0	0	0	0	0	0	0	0	0	0	0	0	0	0	0	0
TCM_00009	0	0	0	0	0	0	0	0	0	0	0	0	0	0	0	0	0	0	0	0	0	0	0	0
TCM_00010	0	0	0	0	0	0	0	0	0	0	0	0	0	0	0	0	0	0	0	0	0	0	0	0
TCM_00011	0	0	0	0	0	0	0	0	0	0	0	0	0	0	0	0	0	0	0	0	0	0	0	0
TCM_00012	0	0	0	0	0	0	0	0	0	0	0	0	0	0	0	0	0	0	0	0	0	0	0	0
TCM_00013	0	0	0	0	0	0	0	0	0	0	0	0	0	0	0	0	0	0	0	0	0	0	0	0
TCM_00014	0	0	0	0	0	0	0	0	0	0	0	0	0	0	0	0	0	0	0	0	0	0	0	0
TCM_00015	0	0	0	0	0	0	0	0	0	0	0	0	0	0	0	0	0	0	0	0	0	0	0	0
TCM_00016	0	0	0	0	0	0	0	0	0	0	0	0	0	0	0	0	0	0	0	0	0	0	0	0
TCM_00017	0	0	0	0	0	0	0	0	0	0	0	0	0	0	0	0	0	0	0	0	0	0	0	0
TCM_00018	0	0	0	0	0	0	0	0	0	0	0	0	0	0	0	0	0	0	0	0	0	0	0	0
TCM_00019	0	0	0	0	0	0	0	0	0	0	0	0	0	0	0	0	0	0	0	0	0	0	0	0
TCM_00020	0	0	0	0	0	0	0	0	0	0	0	0	0	0	0	0	0	0	0	0	0	0	0	0
TCM_00021	0	0	0	0	0	0	0	0	0	0	0	0	0	0	0	0	0	0	0	0	0	0	0	0
TCM_00022	0	0	0	0	0	0	0	0	0	0	0	0	0	0	0	0	0	0	0	0	0	0	0	0
TCM_00023	0	0	0	0	0	0	0	0	0	0	0	0	0	0	0	0	0	0	0	0	0	0	0	0
TCM_00024	0	0	0	0	0	0	0	0	0	0	0	0	0	0	0	0	0	0	0	0	0	0	0	0
TCM_00025	0	0	0	0	0	0	0	0	0	0	0	0	0	0	0	0	0	0	0	0	0	0	0	0
TCM_00026	0	0	0	0	0	0	0	0	0	0	0	0	0	0	0	0	0	0	0	0	0	0	0	0
TCM_00027	0	0	0	0	0	0	0	0	0	0	0	0	0	0	0	0	0	0	0	0	0	0	0	0
TCM_00028	0	0	0	0	0	0	0	0	0	0	0	0	0	0	0	0	0	0	0	0	0	0	0	0
TCM_00029	0	0	0	0	0	0	0	0	0	0	0	0	0	0	0	0	0	0	0	0	0	0	0	0
TCM_00030	0	0	0	0	0	0	0	0	0	0	0	0	0	0	0	0	0	0	0	0	0	0	0	0
TCM_00031	0	0	0	0	0	0	0	0	0	0	0	0	0	0	0	0	0	0	0	0	0	0	0	0
TCM_00032	0	0	0	0	0	0	0	0	0	0	0	0	0	0	0	0	0	0	0	0	0	0	0	0
TCM_00033	0	0	0	0	0	0	0	0	0	0	0	0	0	0	0	0	0	0	0	0	0	0	0	0
TCM_00034	0	0	0	0	0	0	0	0	0	0	0	0	0	0	0	0	0	0	0	0	0	0	0	0
TCM_00035	0	0	0	0	0	0	0	0	0	0	0	0	0	0	0	0	0	0	0	0	0	0	0	0
TCM_00036	0	0	0	0	0	0	0	0	0	0	0	0	0	0	0	0	0	0	0	0	0	0	0	0
TCM_00037	0	0	0	0	0	0	0	0	0	0	0	0	0	0	0	0	0	0	0	0	0	0	0	0
TCM_00038	0	0	0	0	0	0	0	0	0	0	0	0	0	0	0	0	0	0	0	0	0	0	0	0
TCM_00039	0	0	0	0	0	0	0	0	0	0	0	0	0	0	0	0	0	0	0	0	0	0	0	0
TCM_00040	0	0	0	0	0	0	0	0	0	0	0	0	0	0	0	0	0	0	0	0	0	0	0	0
TCM_00041	0	0	0	0	0	0	0	0	0	0	0	0	0	0	0	0	0	0	0	0	0	0	0	0
TCM_00042	0	0	0	0	0	0	0	0	0	0	0	0	0	0	0	0	0	0	0	0	0	0	0	0
TCM_00043	0	0	0	0	0	0	0	0	0	0	0	0	0	0	0	0	0	0	0	0	0	0	0	0
TCM_00044	0	0	0	0	0	0	0	0	0	0	0	0	0	0	0	0	0	0	0	0	0	0	0	0
TCM_00045	0	0	0	0	0	0	0	0	0	0	0	0	0	0	0	0	0	0	0	0	0	0	0	0
TCM_00046	0	0	0	0	0	0	0	0	0	0	0	0	0	0	0	0	0	0	0	0	0	0	0	0
TCM_00047	0	0	0	0	0	0	0	0	0	0	0	0	0	0	0	0	0	0	0	0	0	0	0	0
TCM_00048	0	0	0	0	0	0	0	0	0	0	0	0	0	0	0	0	0	0	0	0	0	0	0	0
TCM_00049	0	0	0	0	0	0	0	0	0	0	0	0	0	0	0	0	0	0	0	0	0	0	0	0
TCM_00050	0	0	0	0	0	0	0	0	0	0	0	0	0	0	0	0	0	0	0	0	0	0	0	0
TCM_00051	0	0	0	0	0	0	0	0	0	0	0	0	0	0	0	0	0	0	0	0	0	0	0	0
TCM_00052	0	0	0	0	0	0	0	0	0	0	0	0	0	0	0	0	0	0	0	0	0	0	0	0
TCM_00053	0	0	0	0	0	0	0	0	0	0	0	0	0	0	0	0	0	0	0	0	0	0	0	0
TCM_00054	0	0	0	0	0	0	0	0	0	0	0	0	0	0	0	0	0	0	0	0	0	0	0	0
TCM_00055	0	0	0	0	0	0	0	0	0	0	0	0	0	0	0	0	0	0	0	0	0	0	0	0
TCM_00056	0	0	0	0	0	0	0	0	0	0	0	0	0	0	0	0	0	0	0	0	0	0	0	0
TCM_00057	0	0	0	0	0	0	0	0	0	0	0	0	0	0	0	0	0	0	0	0	0	0	0	0
TCM_00058	0	0	0	0	0	0	0	0	0	0	0	0	0	0	0	0	0	0	0	0	0	0	0	0
TCM_00059	0	0	0	0	0	0	0	0	0	0	0	0	0	0	0	0	0	0	0	0	0	0	0	0
TCM_00060	0	0	0	0	0	0	0	0	0	0	0	0	0	0	0	0	0	0	0	0	0	0	0	0
TCM_00061	0	0	0	0	0	0	0	0	0	0	0	0	0	0	0	0	0	0	0	0	0	0	0	0
TCM_00062	0	0	0	0	0	0	0	0	0	0	0	0	0	0	0	0	0	0	0	0	0	0	0	0
TCM_00063	0	0	0	0	0	0	0	0	0	0	0	0	0	0	0	0	0	0	0	0	0	0	0	0
TCM_00064	0	0	0	0	0	0	0	0	0	0	0	0	0	0	0	0	0	0	0	0	0	0	0	0
TCM_00065	0	0	0	0	0	0	0	0	0	0	0	0	0	0	0	0	0	0	0	0	0	0	0	0
TCM_00066	0	0	0	0	0	0	0	0	0	0	0	0	0	0	0	0	0	0	0	0	0	0	0	0
TCM_00067	0	0	0	0	0	0	0	0	0	0	0	0	0	0	0	0	0	0	0	0	0	0	0	0
TCM_00068	0	0	0	0	0	0	0	0	0	0	0	0	0	0	0	0	0	0	0	0	0	0	0	0
TCM_00069	0	0	0	0	0	0	0	0	0	0	0	0	0	0	0	0	0	0	0	0	0	0	0	0
TCM_00070	0	0	0	0	0	0	0	0	0	0	0	0	0	0	0	0	0	0	0	0	0	0	0	0
TCM_00071	0	0	0	0	0	0	0	0	0	0	0	0	0	0	0	0	0	0	0	0	0	0	0	0
TCM_00072	0	0	0	0	0	0	0	0	0	0	0	0	0	0	0	0	0	0	0	0	0	0	0	0
TCM_00073	0	0	0	0	0	0	0	0	0	0	0	0	0	0	0	0	0	0	0	0	0	0	0	0
TCM_00074	0	0	0	0	0	0	0	0	0	0	0	0	0	0	0	0	0	0	0	0	0	0	0	0
TCM_00075	0	0	0	0	0	0	0	0	0	0	0	0	0	0	0	0	0	0	0	0	0	0	0	0
TCM_00076	0	0	0	0	0	0	0	0	0	0	0	0	0	0	0	0	0	0	0	0	0	0	0	0
TCM_00077	0	0	0	0	0	0	0	0	0	0	0	0	0	0	0	0	0	0	0	0	0	0	0	0
TCM_00078	0	0	0	0	0	0	0	0	0	0	0	0	0	0	0	0	0	0	0	0	0	0	0	0
TCM_00079	0	0	0	0	0	0	0	0	0	0	0	0	0	0	0	0	0	0	0	0	0	0	0	0
TCM_00080	0	0	0	0	0	0	0	0	0	0	0	0	0	0	0	0	0	0	0	0	0	0	0	0
TCM_00081	0	0	0	0	0	0	0	0	0	0	0	0	0	0	0	0	0	0	0	0	0	0	0	0
TCM_00082	0	0	0	0	0	0	0	0	0	0	0	0	0	0	0	0	0	0	0	0	0	0	0	0
TCM_00083	0	0	0	0	0	0	0	0	0	0	0	0	0	0	0	0	0	0	0	0	0	0	0	0
TCM_00084	0	0	1	0	0	0	0	0	0	0	0	0	0	0	0	0	0	0	0	0	0	0	0	0
TCM_00085	0	0	0	0	0	0	0	0	0	0	0	0	0	0	0	0	0	0	0	0	0	0	0	0
TCM_00086	0	0	4	0	0	0	0	0	0	0	0	0	0	0	0	0	0	0	0	0	0	0	0	0
TCM_00087	0	0	0	0	0	0	0	0	0	0	0	0	0	0	0	0	0	0	0	0	0	0	0	0
TCM_00088	0	0	0	0	0	0	0	0	0	0	0	0	0	0	0	0	0	0	0	0	0	0	0	0
TCM_00089	0	0	0	0	0	0	0	0	0	0	0	0	0	0	0	0	0	0	0	0	0	0	0	0
TCM_00090	0	0	0	0	0	0	0	0	3	0	0	0	0	0	0	0	0	0	0	0	0	0	0	0
TCM_00091	0	0	0	0	0	0	0	0	0	0	0	0	0	0	0	0	0	0	0	0	0	0	0	0
TCM_00092	0	0	0	0	0	0	0	0	0	0	0	0	0	0	0	0	0	0	0	0	0	0	0	0
TCM_00093	0	0	0	0	0	0	0	0	0	0	0	0	0	0	0	0	0	0	0	0	0	0	0	0
TCM_00094	0	0	0	0	0	0	0	0	0	0	0	0	0	0	0	0	0	0	0	0	0	0	0	0
TCM_00095	0	0	0	0	0	0	0	0	0	0	0	0	0	0	0	0	0	0	0	0	0	0	0	0
TCM_00096	0	0	0	0	0	0	0	0	0	0	0	0	0	0	0	0	0	0	0	0	0	0	0	0
TCM_00097	0	0	0	0	0	0	0	0	0	0	0	0	0	0	0	0	0	0	0	0	0	0	0	0
TCM_00098	0	0	0	0	0	0	0	0	0	0	0	0	0	0	0	0	0	0	0	0	1	0	0	0
TCM_00099	0	0	0	0	0	0	0	0	0	0	0	0	0	0	0	0	0	0	0	0	0	0	0	0
TCM_00100	0	0	0	0	0	0	0	0	0	0	0	0	0	0	0	0	0	0	0	0	0	0	0	0
TCM_00101	0	0	0	0	0	0	0	0	0	0	0	0	0	0	0	0	0	0	0	0	0	0	0	0
TCM_00102	0	0	0	0	0	0	0	0	0	0	0	0	0	0	0	0	0	0	0	0	0	0	0	0
TCM_00103	0	0	0	0	0	0	0	0	0	0	0	0	0	0	0	0	0	0	0	0	0	0	0	0
TCM_00104	0	0	0	0	0	0	0	0	0	0	0	0	0	0	0	0	0	0	0	0	0	0	0	0
TCM_00105	0	0	0	0	0	0	0	0	0	0	0	0	0	0	0	0	0	0	0	0	0	0	0	0
TCM_00106	0	0	0	0	0	0	0	0	0	0	0	0	0	0	0	0	0	0	0	0	0	0	0	0
TCM_00107	0	0	0	0	0	0	0	0	0	0	0	0	0	0	0	0	0	0	0	0	0	0	0	0
TCM_00108	0	0	0	0	0	0	0	0	0	0	0	0	0	0	0	0	0	0	0	0	0	0	0	0
TCM_00109	0	0	0	0	0	0	0	0	0	0	0	0	0	0	0	0	0	0	0	0	0	0	0	0
TCM_00110	0	0	0	0	0	0	0	0	0	0	0	0	0	0	0	0	0	0	0	0	0	0	0	0
TCM_00111	0	0	0	0	0	0	0	0	0	0	0	0	0	0	0	0	0	0	0	0	0	0	0	0
TCM_00112	0	0	0	0	0	0	0	0	0	0	0	0	0	0	1	0	0	0	0	0	0	0	0	0
TCM_00113	0	0	0	0	0	0	0	0	0	0	0	0	0	0	0	0	0	0	0	0	0	0	0	0
TCM_00114	0	0	0	0	0	0	0	0	0	0	0	0	0	0	0	0	0	0	0	0	0	0	0	0
TCM_00115	0	0	0	0	0	0	0	0	0	0	0	0	0	0	0	0	0	0	0	0	0	0	0	0
TCM_00116	0	0	0	0	0	0	0	0	0	0	0	0	0	0	0	0	0	0	0	0	0	0	0	0
TCM_00117	0	0	0	0	0	0	0	0	0	0	0	0	0	0	0	0	0	0	0	0	0	0	0	0
TCM_00118	0	0	0	0	0	0	0	0	0	0	0	0	0	0	0	0	0	0	0	0	0	0	0	0
TCM_00119	0	0	0	0	0	0	0	0	0	0	0	0	0	0	0	0	0	0	0	0	0	0	0	0
TCM_00120	0	0	0	0	0	0	0	0	0	0	0	0	0	0	0	0	0	0	0	0	0	0	0	0
TCM_00121	0	0	0	0	0	0	0	0	0	0	0	0	0	0	0	0	0	0	0	0	0	0	0	0
TCM_00122	0	0	0	0	0	0	0	0	0	0	0	0	0	0	0	0	0	0	0	0	0	0	0	0
TCM_00123	0	0	0	0	0	0	0	0	0	0	0	0	0	0	0	0	0	0	0	0	0	0	0	0
TCM_00124	0	0	0	0	0	0	0	0	0	0	0	0	0	0	0	0	0	0	0	0	0	0	0	0
TCM_00125	0	0	0	0	0	0	0	0	0	0	0	0	0	0	0	0	0	0	0	0	0	0	0	0
TCM_00126	0	0	0	0	0	0	0	0	0	0	0	0	0	0	0	0	0	0	0	0	0	0	0	0
TCM_00127	0	0	0	0	0	0	0	0	0	0	0	0	0	0	0	0	0	0	0	0	0	0	0	0
TCM_00128	0	0	0	0	0	0	0	0	0	0	0	0	0	0	0	0	0	0	0	0	0	0	0	0
TCM_00129	0	0	0	0	0	0	0	0	0	0	0	0	0	0	0	0	0	0	0	0	0	0	0	0
TCM_00130	0	0	0	0	0	0	0	0	0	0	0	0	0	0	0	0	0	0	0	0	0	0	0	0
TCM_00131	0	0	0	0	0	0	0	0	0	0	0	0	0	0	0	0	0	0	0	0	0	0	0	0
TCM_00132	0	0	0	0	0	0	0	0	0	0	0	0	0	0	0	0	0	0	0	0	0	0	0	0
TCM_00133	0	0	0	0	0	0	0	0	0	0	0	0	0	0	0	0	0	0	0	0	0	0	0	0
TCM_00134	0	0	0	0	0	0	0	0	0	0	0	0	0	0	0	0	0	0	0	0	0	0	0	0
TCM_00135	0	0	1	0	0	0	0	0	0	0	0	0	0	0	0	0	0	0	0	0	0	0	0	0
TCM_00136	0	0	0	0	0	0	0	0	0	0	0	0	0	0	0	0	0	0	0	0	0	0	0	0
TCM_00137	0	0	0	0	0	0	0	0	0	0	0	0	0	0	0	0	0	0	0	0	0	0	0	0
TCM_00138	0	0	0	0	0	0	0	0	0	0	0	0	0	0	0	0	0	0	0	0	0	0	0	0
TCM_00139	0	0	0	0	0	0	0	0	0	0	0	0	0	0	0	0	0	0	0	0	0	0	0	0
TCM_00140	0	0	0	0	0	0	0	0	0	0	0	0	0	0	0	0	0	0	0	0	0	0	0	0
TCM_00141	0	0	0	0	0	0	0	0	0	0	0	0	0	0	0	0	0	0	0	0	0	0	0	0
TCM_00142	0	0	0	0	0	0	0	0	0	0	0	0	0	0	0	0	0	0	0	0	0	0	0	0
TCM_00143	0	0	0	0	0	0	0	0	0	0	0	0	0	0	0	0	0	0	0	0	0	0	0	0
TCM_00144	0	0	0	0	0	0	0	0	0	0	0	0	0	0	0	0	0	0	0	0	0	0	0	0
TCM_00145	0	0	0	0	0	0	0	0	0	0	0	0	0	0	0	0	0	0	0	0	0	0	0	0
TCM_00146	0	0	0	0	0	0	0	0	0	0	0	0	0	0	0	0	0	0	0	0	0	0	0	0
TCM_00147	0	0	0	0	0	0	0	0	0	0	0	0	0	0	0	0	0	0	0	0	0	0	0	0
TCM_00148	0	0	0	0	0	0	0	0	0	0	0	0	0	0	0	0	0	0	0	0	0	0	0	0
TCM_00149	0	0	0	0	0	0	0	0	0	0	0	0	0	0	0	0	0	0	0	0	0	0	0	0
TCM_00150	0	0	0	0	0	0	0	0	0	0	0	0	0	0	0	0	0	0	0	0	0	0	0	0
TCM_00151	0	0	0	0	0	0	0	0	0	0	0	0	0	0	0	0	0	0	0	0	0	0	0	0
TCM_00152	0	0	0	0	0	0	0	0	0	0	0	0	0	0	0	0	0	0	0	0	0	0	0	0
TCM_00153	0	0	0	0	0	0	0	0	0	0	0	0	0	0	0	0	0	0	0	0	0	0	0	0
TCM_00154	0	0	0	0	0	0	0	0	0	0	0	0	0	0	0	0	0	0	0	0	0	0	0	0
TCM_00155	0	0	0	0	0	0	0	0	0	0	0	0	0	0	0	0	0	0	0	0	0	0	0	0
TCM_00156	0	0	0	0	0	0	0	0	0	0	0	0	0	0	0	0	0	0	0	0	0	0	0	0
TCM_00157	0	0	0	0	0	0	0	0	0	0	0	0	0	0	0	0	0	0	0	0	0	0	0	0
TCM_00158	0	0	0	0	0	0	0	0	0	0	0	0	0	0	0	0	0	0	0	0	0	0	0	0
TCM_00159	0	0	0	0	0	0	0	0	0	0	0	0	0	0	0	0	0	0	0	0	0	0	0	0
TCM_00160	0	0	1	0	0	0	0	0	0	0	0	0	0	0	0	0	0	0	0	0	0	0	0	0
TCM_00161	0	0	0	0	0	0	0	0	0	0	0	0	0	0	0	0	0	0	0	0	0	0	0	0
TCM_00162	940	1234	523	1495	727	2331	1291	1469	580	277	1468	597	700	924	1240	737	961	368	661	642	581	564	771	574
TCM_00163	319	306	145	327	119	471	486	547	240	73	375	113	475	115	109	109	469	58	133	347	208	244	282	293
TCM_00164	215	66	138	119	140	318	176	190	204	105	148	80	297	109	167	68	410	78	167	158	216	216	121	212
TCM_00165	5347	3230	3105	3849	2001	8304	2857	3501	2574	1413	4059	3238	4342	3507	3653	3238	4635	1635	4764	5233	3992	5831	7903	6448
TCM_00166	436	488	279	426	201	489	359	583	240	170	538	202	357	428	221	312	374	119	394	597	339	478	434	603
TCM_00167	10653	8594	3977	7957	2191	13750	5835	7243	3033	1443	8277	3256	10889	5545	3249	3367	10998	3302	7330	16499	14769	16094	16076	21216
TCM_00168	1357	1514	1212	1525	798	2920	1518	2062	989	644	1938	720	1777	1192	986	881	2130	1668	1109	3286	1063	1305	1944	2747
TCM_00169	218	141	140	141	115	425	153	202	191	89	171	109	237	146	145	147	253	64	197	275	136	197	127	256
TCM_00170	580	610	446	516	311	827	575	698	365	237	575	213	744	355	390	295	733	468	656	987	740	809	705	953
TCM_00171	391	407	109	602	129	1488	476	477	103	46	375	93	305	146	122	121	431	64	81	236	124	182	269	274
TCM_00172	520	432	329	336	264	874	423	638	346	175	579	269	854	383	377	261	816	289	538	903	683	672	593	905
TCM_00173	1278	935	1043	692	674	1240	1135	1378	984	660	1018	492	1401	740	729	616	1193	558	1186	1494	2198	1281	1093	1692
TCM_00174	724	591	810	632	564	1237	742	753	686	562	656	457	879	623	631	505	848	646	971	1253	945	1014	751	1115
TCM_00175	3385	3039	1626	2781	1238	5931	2408	3028	1827	1042	3185	1391	2868	2153	1458	1638	3148	1009	2891	4588	2974	3169	3430	3752
TCM_00176	215	146	188	157	130	253	163	246	142	127	189	49	268	105	120	110	250	146	282	626	335	263	349	483
TCM_00177	246	245	114	291	100	502	381	352	141	79	273	74	346	141	160	113	354	49	121	194	118	152	99	149
TCM_00178	454	726	184	639	421	1407	462	1200	249	75	940	165	1118	136	214	101	1019	117	97	233	156	158	214	195
TCM_00179	813	1685	474	1305	1209	3971	1066	2776	1536	407	1918	737	2363	310	271	249	2223	195	206	944	398	232	502	565
TCM_00180	0	0	0	0	0	0	0	0	0	0	0	0	0	0	0	0	0	0	0	0	0	0	0	0
TCM_00181	0	0	0	0	0	0	0	0	0	0	0	0	0	0	0	0	0	0	0	0	0	0	0	0
TCM_00182	0	0	0	0	0	0	0	0	0	0	0	0	0	0	0	0	0	0	0	0	0	0	0	0
TCM_00183	0	0	0	0	0	0	0	0	0	0	0	0	0	0	0	0	0	0	0	0	0	0	0	0
TCM_00184	0	0	0	0	0	0	0	0	0	0	0	0	0	0	0	0	0	0	0	0	0	0	0	0
TCM_00185	0	0	0	0	0	0	0	0	0	0	0	0	0	0	0	0	0	0	0	0	0	0	0	0
TCM_00186	0	0	0	0	0	0	0	0	0	0	0	0	0	0	0	0	0	0	0	0	0	0	0	0
TCM_00187	0	0	0	0	0	0	0	0	0	0	0	0	0	0	0	0	0	0	0	0	0	0	0	0
TCM_00188	0	0	0	0	0	0	0	0	0	0	0	0	0	0	0	0	0	0	0	0	0	0	0	0
TCM_00189	0	0	0	0	0	0	0	0	0	0	0	0	0	0	0	0	0	0	0	0	0	0	0	0
TCM_00190	0	0	0	0	0	0	0	0	0	0	0	0	0	0	0	0	0	0	0	0	0	0	0	0
TCM_00191	0	0	0	0	0	0	0	0	1	0	0	0	0	0	0	0	0	0	0	0	0	0	0	0
TCM_00192	0	0	0	0	0	0	0	0	0	0	0	0	0	0	0	0	0	0	0	0	0	0	0	0
TCM_00193	0	0	0	0	0	0	0	0	0	0	0	0	0	0	0	0	0	0	0	0	0	0	0	0
TCM_00194	0	0	0	0	0	0	0	0	0	0	0	0	0	0	0	0	0	0	0	0	0	0	0	0
TCM_00195	0	0	0	0	0	0	0	0	0	0	0	0	0	0	0	0	0	0	0	0	0	0	0	0
TCM_00196	0	0	0	0	0	0	0	0	0	0	0	0	0	0	0	0	0	0	0	0	0	0	0	0
TCM_00197	0	0	0	0	0	0	0	0	0	0	0	0	0	0	0	0	0	0	0	0	0	0	0	0
TCM_00198	0	0	0	0	0	0	0	0	0	0	0	0	0	0	0	0	0	0	0	0	0	0	0	0
TCM_00199	0	0	0	0	0	0	0	0	0	0	0	0	0	0	0	0	0	0	0	0	0	0	0	0
TCM_00200	0	0	0	0	0	0	0	0	0	0	0	0	0	0	0	0	0	0	0	0	0	0	0	0
TCM_00201	0	0	0	0	0	0	0	0	0	0	0	0	0	0	0	0	0	0	0	0	0	0	0	0
TCM_00202	0	0	0	0	0	0	0	0	0	0	0	0	0	0	0	0	0	0	0	0	0	0	0	0
TCM_00203	0	0	0	0	0	0	0	0	0	0	0	0	0	0	0	0	0	0	0	0	0	0	0	0
TCM_00204	0	0	0	0	0	0	0	0	0	0	0	0	0	0	0	0	0	0	0	0	0	0	0	0
TCM_00205	0	0	0	0	0	0	0	0	0	0	0	0	0	0	0	0	0	0	0	0	0	0	0	0
TCM_00206	0	0	0	0	0	0	0	0	0	0	0	0	0	0	0	0	0	0	0	0	0	0	0	0
TCM_00207	0	0	0	0	0	0	0	0	0	0	0	0	0	0	0	0	0	0	0	0	0	0	0	0
TCM_00208	0	0	0	0	0	0	0	0	0	0	0	0	0	0	0	0	0	0	0	0	0	0	0	0
TCM_00209	0	0	0	0	0	0	0	0	0	0	0	0	0	0	0	0	0	0	0	0	0	0	0	0
TCM_00210	0	0	0	0	0	0	0	0	0	0	0	0	0	0	0	0	0	0	0	0	0	0	0	0
TCM_00211	0	0	0	0	0	0	0	0	0	0	0	0	0	0	0	0	0	0	0	0	0	0	0	0
TCM_00212	0	0	0	0	0	0	0	0	0	0	0	0	0	0	0	0	0	0	0	0	0	0	0	0
TCM_00213	0	0	0	0	0	0	0	0	0	0	0	0	0	0	0	0	0	0	0	0	0	0	0	0
TCM_00214	0	0	0	0	0	0	0	0	0	0	0	0	0	0	0	0	0	0	0	0	0	0	0	0
TCM_00215	0	0	0	0	0	0	0	0	0	0	0	0	0	0	0	0	0	0	0	0	0	0	0	0
TCM_00216	0	0	0	0	0	0	0	0	0	0	0	0	0	0	0	0	0	0	0	0	0	0	0	0
TCM_00217	0	0	0	0	0	0	0	0	0	0	0	0	0	0	0	0	0	0	0	0	0	0	0	0
TCM_00218	0	0	0	0	0	0	0	0	0	0	0	0	0	0	0	0	0	0	0	0	0	0	0	0
TCM_00219	0	0	0	0	0	0	0	0	0	0	0	0	0	0	0	0	0	0	0	0	0	0	0	0
TCM_00220	0	0	0	0	0	0	0	0	0	0	0	0	0	0	0	0	0	0	0	0	0	0	0	0
TCM_00221	0	0	0	0	0	0	0	0	0	0	0	0	0	0	0	0	0	0	0	0	0	0	0	0
TCM_00222	0	0	0	0	0	0	0	0	0	0	0	0	0	0	0	0	0	0	0	0	0	0	0	0
TCM_00223	0	0	0	0	0	0	0	0	0	0	0	0	0	0	0	0	0	0	0	0	1	0	0	0
TCM_00224	0	0	0	0	0	0	0	0	0	0	0	0	0	0	0	0	0	0	0	0	0	0	0	0
TCM_00225	0	0	0	0	0	0	0	0	0	0	0	0	0	0	0	0	0	0	0	0	0	0	0	0
TCM_00226	0	0	0	0	0	0	0	0	0	0	0	0	0	0	0	0	0	0	0	0	0	0	0	0
TCM_00227	0	0	0	0	0	0	0	0	0	0	0	0	0	0	0	0	0	0	0	0	0	0	0	0
TCM_00228	0	0	0	0	0	0	0	0	0	0	0	0	0	0	0	0	0	0	0	0	0	0	0	0
TCM_00229	0	0	0	0	0	0	0	0	0	0	0	0	0	0	0	0	0	0	0	0	0	0	0	0
TCM_00230	0	0	0	0	0	0	0	0	0	0	0	0	0	0	0	0	0	0	0	0	0	0	0	0
TCM_00231	0	0	0	0	0	0	0	0	0	0	0	0	0	0	0	0	0	0	0	0	0	0	0	0
TCM_00232	0	0	0	0	0	0	0	0	0	0	0	0	0	0	0	0	0	0	0	0	0	0	0	0
TCM_00233	0	0	0	0	0	0	0	0	0	0	0	0	0	0	0	0	0	0	0	0	0	0	0	0
TCM_00234	0	0	0	0	0	0	0	0	0	0	0	0	0	0	0	0	0	0	0	0	0	0	0	0
TCM_00235	0	0	0	0	0	0	0	0	0	0	0	0	0	0	0	0	0	0	0	0	0	0	0	0
TCM_00236	0	0	0	0	0	0	0	0	0	0	0	0	0	0	0	0	0	0	0	0	0	0	0	0
TCM_00237	0	0	0	0	0	0	0	0	0	0	0	0	0	0	0	0	0	0	0	0	0	0	0	0
TCM_00238	0	0	0	0	0	0	0	0	0	0	0	0	0	0	0	0	0	0	0	0	0	0	0	0
TCM_00239	0	0	0	0	0	0	0	0	0	0	0	0	0	0	0	0	0	0	0	0	0	0	0	0
TCM_00240	0	0	0	0	0	0	0	0	0	0	0	0	0	0	0	0	0	0	0	0	0	0	0	0
TCM_00241	0	0	0	0	0	0	0	0	0	0	0	0	0	0	0	0	0	0	0	0	0	0	0	0
TCM_00242	0	0	0	0	0	0	0	0	0	0	0	0	0	0	0	0	0	0	0	0	0	0	0	0
TCM_00243	0	0	0	0	0	0	0	0	0	0	0	0	0	0	0	0	0	0	0	0	0	0	0	0
TCM_00244	0	0	0	0	0	0	0	0	0	0	0	0	0	0	0	0	0	0	0	0	0	0	0	0
TCM_00245	0	0	0	0	0	0	0	0	0	0	0	0	0	0	0	0	0	0	0	0	0	0	0	0
TCM_00246	0	0	0	0	0	0	0	0	0	0	0	0	0	0	0	0	0	0	0	0	0	0	0	0
TCM_00247	0	0	0	0	0	0	0	0	0	0	0	0	0	0	0	0	0	0	0	0	0	0	0	0
TCM_00248	0	0	0	0	0	0	0	0	0	0	0	0	0	0	0	0	0	0	0	0	0	0	0	0
TCM_00249	0	0	0	0	0	0	0	0	0	0	0	0	0	0	0	0	0	0	0	0	0	0	0	0
TCM_00250	0	0	0	0	0	0	0	0	0	0	0	0	0	0	0	0	0	0	0	0	0	0	0	0
TCM_00251	0	0	0	0	0	0	0	0	0	0	0	0	0	0	0	0	0	0	0	0	0	0	0	0
TCM_00252	0	0	0	0	0	0	0	0	0	0	0	0	0	0	0	0	0	0	0	0	0	0	0	0
TCM_00253	0	0	0	0	0	0	0	0	0	0	0	0	0	0	0	0	0	0	0	0	0	0	0	0
TCM_00254	0	0	0	0	0	0	0	0	0	0	0	0	0	0	0	0	0	0	0	0	0	0	0	0
TCM_00255	0	0	0	0	0	0	0	0	0	0	0	0	0	0	0	0	0	0	0	0	0	0	0	0
TCM_00256	0	0	0	0	0	0	0	0	0	0	0	0	0	0	0	0	0	0	0	0	0	0	0	0
TCM_00257	0	0	0	0	0	0	0	0	0	0	0	0	0	0	0	0	0	0	0	0	0	0	0	0
TCM_00258	0	0	0	0	0	0	0	0	0	0	0	0	0	0	0	0	0	0	0	0	0	0	0	0
TCM_00259	0	0	0	0	0	0	0	0	0	0	0	0	0	0	0	0	0	0	0	0	0	0	0	0
TCM_00260	0	0	0	0	0	0	0	0	0	0	0	0	0	0	0	0	0	0	0	0	0	0	0	0
TCM_00261	0	0	0	0	0	0	0	0	0	0	0	0	0	0	0	0	0	0	0	0	0	0	0	0
TCM_00262	0	0	0	0	0	0	0	0	0	0	0	0	0	0	0	0	0	0	0	0	0	0	0	0
TCM_00263	0	0	0	0	0	0	0	0	0	0	0	0	0	0	0	0	0	0	0	0	0	0	0	0
TCM_00264	3352	3198	11478	3646	4476	3153	3184	4598	4850	7573	4282	4870	4755	8931	14888	5807	5003	6580	7204	12981	8813	11374	6113	17912
TCM_00265	355	216	1545	318	786	619	215	315	1058	1713	301	2012	535	3057	3398	1754	424	878	1901	2340	2175	1342	1265	1901
TCM_00266	0	2	3	1	11	2	0	0	14	15	0	0	4	0	0	0	4	1	1	29	1	0	0	2
TCM_00267	20	28	393	21	303	33	26	48	442	147	27	19	48	33	14	22	43	152	245	601	370	39	40	45
TCM_00268	655	489	516	775	517	2005	564	608	531	222	620	142	986	333	399	254	873	664	628	1745	874	570	628	1038
TCM_00269	3708	3785	1792	4249	2345	9364	2181	3125	2596	1636	3481	2175	2744	2711	3221	2051	3604	860	3011	2499	2686	3370	2380	2366
TCM_00270	5402	4968	2535	5005	1234	8462	4090	5101	1769	1493	4604	1613	5188	2657	1974	2472	5393	1280	3298	5538	3320	4422	5981	5556
TCM_00271	1114	699	929	1016	776	2240	1220	966	867	692	934	805	1183	1092	1288	899	1166	726	1321	1698	1018	1257	1233	1858
TCM_00272	404	260	542	283	328	529	407	476	386	391	321	289	464	351	429	323	508	384	593	675	643	487	273	517
TCM_00273	173	232	94	197	124	406	327	402	213	50	239	76	246	60	108	54	284	32	36	99	39	87	52	86
TCM_00274	250	267	181	255	218	755	251	372	259	131	312	169	382	144	227	126	494	82	199	236	205	259	113	238
TCM_00275	458	460	244	426	201	1134	501	548	276	128	506	162	335	235	342	202	412	191	324	604	364	323	313	379
TCM_00276	699	553	647	542	508	1202	718	919	591	326	772	343	1200	447	624	383	1319	397	672	1285	855	945	658	1310
TCM_00277	96	100	51	96	51	133	71	117	42	44	110	36	112	50	62	44	128	55	69	102	62	73	73	115
TCM_00278	9378	7958	7300	9228	6894	12522	8918	10090	3868	5488	8722	3471	8226	4934	5672	3796	8274	6755	6345	11247	6459	7302	9180	11388
TCM_00279	1506	1331	771	1489	635	2546	1248	1190	544	480	1241	1356	929	1495	1163	870	1103	562	1074	1145	1216	1356	1248	1252
TCM_00280	1614	1503	1212	1350	1019	2910	1247	1574	1031	780	1438	788	1800	848	1079	828	2137	670	1401	2092	1390	1103	1123	1861
TCM_00281	67	160	24	192	48	235	181	357	36	6	230	5	231	6	13	1	236	13	1	96	11	33	56	40
TCM_00282	416	569	137	653	137	819	811	1360	135	54	811	46	871	38	44	16	766	57	66	236	74	135	290	154
TCM_00283	242	238	102	257	108	370	400	494	92	81	318	29	476	23	31	14	329	45	61	205	61	80	311	71
TCM_00284	755	619	487	691	335	763	1115	988	365	153	656	391	648	563	562	367	593	191	416	695	676	882	708	671
TCM_00285	212	210	200	224	156	379	243	254	251	195	229	173	218	302	249	222	234	91	211	331	160	251	255	353
TCM_00286	451	422	138	331	131	261	309	408	223	56	342	128	907	189	252	155	562	167	370	820	539	953	324	983
TCM_00287	112	145	31	163	44	453	124	204	63	19	190	23	161	46	53	33	224	28	14	180	56	30	61	110
TCM_00288	248	181	265	171	188	409	474	408	186	69	262	184	503	167	156	119	457	129	184	219	330	261	234	219
TCM_00289	670	731	627	719	759	1893	1198	1485	644	270	1073	340	1374	292	598	267	1861	316	387	923	751	711	838	991
TCM_00290	178	217	291	258	138	781	509	228	307	72	316	31	189	71	73	83	269	153	364	459	181	397	315	636
TCM_00291	1007	632	804	860	379	1708	1034	948	615	581	1022	189	1403	328	162	132	1387	58	302	259	342	478	336	219
TCM_00292	844	1059	196	1329	198	1194	671	535	263	148	1145	38	347	194	79	33	866	9	46	264	134	303	349	177
TCM_00293	1122	921	818	1124	507	1880	1223	1551	759	387	1181	459	1689	750	344	204	1762	542	603	1950	1301	1385	1421	1749
TCM_00294	9763	7699	2129	4824	306	4463	4792	6891	2412	1066	6432	427	10482	580	438	492	10378	3483	12677	9288	9207	14747	3357	10992
TCM_00295	334	467	89	219	9	178	203	336	113	25	287	18	210	23	11	21	270	69	383	487	249	606	187	483
TCM_00296	9434	8861	6326	10022	3423	13021	9307	9226	4339	5213	9212	14146	4995	12782	10460	9596	6764	2403	8273	8947	10456	14242	9173	9730
TCM_00297	1413	896	926	1088	860	4023	1276	1040	872	798	1357	498	1326	688	1079	632	1583	573	1240	1337	1058	1377	777	1758
TCM_00298	841	651	1186	886	728	1839	901	964	919	616	743	476	1493	744	925	659	1244	813	1037	2105	1175	1322	1240	2586
TCM_00299	97	123	67	122	140	293	549	252	139	29	177	59	194	33	58	27	207	33	60	177	65	51	66	88
TCM_00300	3456	1993	1317	2250	1238	6634	1280	2652	1086	798	4091	805	4620	634	1212	725	5639	834	2220	1359	3262	2940	903	1464
TCM_00301	160	259	90	165	225	349	134	387	173	19	349	104	339	34	12	23	317	56	28	67	62	49	51	77
TCM_00302	40	39	70	44	39	157	69	73	47	24	62	25	78	33	70	46	101	55	30	40	26	39	28	52
TCM_00303	837	686	1065	777	1072	2086	858	1023	1063	648	1114	696	1229	649	1318	692	1526	420	965	587	586	657	399	520
TCM_00304	4651	3242	79	4115	91	2552	5473	2256	109	37	3366	1060	2252	1659	1095	1001	3581	400	1984	1936	1404	2220	2008	2557
TCM_00305	83	81	171	61	126	80	57	100	165	63	73	81	88	106	49	65	93	234	308	740	480	161	204	323
TCM_00306	72	46	37	41	18	98	39	78	36	34	57	31	114	57	54	61	92	31	65	131	64	134	92	158
TCM_00307	73	94	56	77	46	140	116	181	116	42	96	47	159	52	33	25	144	26	45	169	70	41	97	125
TCM_00308	331	386	362	297	185	816	413	465	349	197	418	335	532	471	360	444	437	232	531	650	512	665	422	636
TCM_00309	6	30	270	8	188	33	3	27	382	176	18	78	25	16	6	27	22	163	191	1611	486	19	8	10
TCM_00310	1	6	109	10	92	4	3	8	129	86	4	52	15	10	0	14	8	131	118	231	193	5	1	1
TCM_00311	1004	1092	415	1007	488	2175	846	1060	519	350	1269	381	1719	382	529	371	1908	217	898	666	762	830	433	644
TCM_00312	316	317	350	380	150	665	493	421	358	172	412	285	364	413	330	316	397	105	270	435	329	317	254	359
TCM_00313	158	112	84	159	66	234	130	186	72	36	113	59	122	94	88	80	144	52	74	232	62	107	197	221
TCM_00314	2163	2291	1554	3101	1068	4886	1609	1807	1354	835	2401	1026	2032	1194	1276	1181	2475	466	1212	1511	1096	1069	909	1595
TCM_00315	150	77	82	98	59	126	105	117	47	33	140	23	106	28	62	24	155	46	124	128	112	156	100	161
TCM_00316	13044	12370	8534	13833	6697	37294	14428	14256	10171	5112	13836	5123	16177	8778	9715	7964	17020	4761	13480	16093	10964	14803	14713	17823
TCM_00317	1018	1475	884	1742	1166	4162	1662	2129	1375	498	1805	900	1294	1065	1254	1244	1873	215	295	2678	1035	1809	2165	2046
TCM_00318	450	367	536	341	577	850	362	527	413	182	444	205	689	302	430	234	565	326	529	807	775	553	477	699
TCM_00319	374	293	300	314	400	478	337	424	282	109	337	170	292	268	210	160	274	176	378	427	426	378	418	406
TCM_00320	262	248	55	110	87	186	99	244	39	18	156	38	42	1213	54	71	90	24	111	677	957	72	217	1303
TCM_00321	288	468	158	439	218	1535	479	830	421	86	663	153	1039	91	55	51	973	43	33	186	49	43	120	195
TCM_00322	177	224	133	226	95	391	241	253	98	38	189	66	132	85	88	70	199	20	66	168	96	119	214	134
TCM_00323	1848	1710	942	2070	861	3753	1211	1663	710	440	1819	317	1482	491	696	359	1643	301	1003	828	788	796	1059	901
TCM_00324	3009	2793	3136	3362	1755	5067	2026	2364	2900	2177	3047	2648	2460	4674	3087	3943	2040	1445	2898	4242	3576	5338	4083	4720
TCM_00325	11	5	53	3	199	5	6	7	75	46	4	255	7	415	820	552	0	19	27	12	25	8	32	9
TCM_00326	127	144	79	141	121	352	250	298	102	43	196	70	229	105	113	49	298	37	108	119	92	83	103	136
TCM_00327	1574	1321	991	1501	727	2742	991	1743	1403	671	1689	740	2098	1014	1266	869	1740	696	1908	1568	1822	2407	1051	2007
TCM_00328	11	16	20	21	16	39	21	22	13	6	20	14	23	13	19	11	18	8	3	24	16	23	18	31
TCM_00329	31	53	38	50	56	80	50	48	88	16	38	55	37	23	21	15	31	16	17	54	32	56	26	46
TCM_00330	175	200	103	162	245	519	299	827	213	43	502	95	363	42	46	34	353	31	24	90	68	35	34	86
TCM_00331	194	68	117	80	94	276	40	67	152	99	63	66	238	61	42	47	83	115	199	247	171	67	432	120
TCM_00332	1	11	10	1	10	22	2	17	16	5	12	15	11	3	6	2	6	7	4	3	5	4	3	10
TCM_00333	100	177	103	198	147	424	127	229	159	30	226	118	207	79	67	69	214	26	10	156	81	103	135	169
TCM_00334	111	186	25	129	52	150	98	142	26	10	167	114	41	764	354	734	94	16	34	70	13	37	90	75
TCM_00335	14	26	32	19	25	186	13	31	16	5	36	6	47	1	3	0	122	2	1	25	0	12	19	40
TCM_00336	3489	6767	688	5430	1559	13729	3390	8739	1123	295	6278	299	4988	208	704	203	8157	451	42	3351	404	660	1929	3391
TCM_00337	4779	5583	1297	5129	1566	11683	4445	6904	1251	736	5654	410	5235	923	1508	768	7397	699	1459	2788	2052	1971	2044	3011
TCM_00338	2227	1668	1509	1876	1518	4670	1866	2314	1321	1084	2170	354	3437	662	1280	478	3797	639	2701	1255	2461	2156	925	1960
TCM_00339	187	187	77	127	63	223	213	211	67	46	174	59	178	92	121	108	223	31	117	235	205	326	127	291
TCM_00340	282	143	242	130	135	328	308	272	231	216	194	158	446	161	197	177	336	226	405	787	444	529	326	656
TCM_00341	342	296	52	30	38	386	27	44	56	37	36	12	264	24	12	16	38	82	100	196	135	51	69	86
TCM_00342	162	120	107	146	128	429	295	313	187	38	201	60	378	78	127	76	472	59	104	180	61	69	109	161
TCM_00343	764	881	355	863	460	1301	789	1046	396	181	871	251	751	374	454	290	1038	223	274	723	483	484	596	648
TCM_00344	42	50	22	39	24	123	21	35	35	5	50	10	30	6	17	11	47	5	20	24	29	35	30	24
TCM_00345	0	3	6	4	18	1	2	5	23	2	4	6	2	5	1	2	4	1	2	2	3	4	0	1
TCM_00346	4	5	5	2	10	11	4	9	0	0	0	1	7	6	2	6	6	0	1	6	2	4	5	2
TCM_00347	5	12	3	4	1	12	7	5	6	0	5	2	2	0	2	0	2	5	1	14	6	9	6	5
TCM_00348	1035	765	968	1101	592	2214	750	821	1155	755	976	604	1218	729	827	707	1379	639	1587	1453	1772	1828	932	1399
TCM_00349	1434	874	1416	910	1074	2007	1504	1388	1209	748	1433	808	2112	860	973	704	2109	524	1359	1310	1626	1726	956	1390
TCM_00350	688	574	576	752	418	1153	856	747	521	364	643	449	705	587	535	425	704	226	639	541	587	697	589	527
TCM_00351	729	780	538	887	416	1277	655	638	573	371	685	536	464	854	486	690	522	184	701	820	768	864	959	702
TCM_00352	172	124	149	151	154	537	178	194	233	99	165	87	320	97	89	87	269	86	222	496	381	219	148	355
TCM_00353	305	178	446	171	290	238	221	300	291	243	219	227	422	225	287	148	352	489	427	939	592	531	643	972
TCM_00354	635	418	480	521	641	1527	436	667	548	270	497	243	879	467	544	354	611	305	473	472	410	504	538	571
TCM_00355	791	842	682	632	408	968	753	1064	540	424	700	374	968	665	685	539	1097	562	1244	1574	1150	1163	1033	1584
TCM_00356	6614	5313	3035	5741	3407	7472	6799	8132	1876	2248	5287	1257	3026	2479	3974	2369	4852	1524	4314	5058	4121	4921	7137	5296
TCM_00357	2045	1553	1808	1546	1498	2916	2317	2625	2438	1334	2020	1132	3433	1720	1561	1156	3063	1163	2460	2918	2189	2410	1520	2220
TCM_00358	3769	3950	1204	4171	1349	8421	3939	4135	1196	981	4407	2088	2437	2723	2403	2402	4377	761	2631	3563	2641	4176	4254	3556
TCM_00359	201	160	157	104	83	266	91	147	157	60	166	181	196	133	108	82	141	50	122	90	80	82	84	91
TCM_00360	185	171	109	106	55	245	56	95	135	58	166	137	170	153	108	125	116	53	158	81	133	126	92	95
TCM_00361	157	151	151	68	144	174	90	161	205	114	121	139	301	136	118	132	156	140	451	901	382	264	346	711
TCM_00362	252	223	81	209	83	277	169	271	71	40	192	84	220	85	73	81	257	36	52	153	112	140	79	164
TCM_00363	582	665	78	1014	108	1317	263	370	54	24	799	48	457	124	119	88	431	79	137	255	160	135	117	189
TCM_00364	2176	2159	1479	2815	1560	7025	1881	2070	1230	1170	2206	1234	2263	1518	1716	1315	2826	685	1813	2844	1967	2298	2103	2847
TCM_00365	479	626	269	549	272	1102	672	768	251	185	711	252	633	299	359	252	715	112	376	450	332	345	264	400
TCM_00366	338	243	445	236	375	395	275	361	236	276	243	262	318	385	304	273	393	444	568	1163	578	611	538	1020
TCM_00367	1083	1066	1857	1209	1234	1805	1205	1239	1662	835	1126	1720	1425	1973	1859	1382	1709	523	1420	1453	2042	2549	1187	1629
TCM_00368	3217	2384	2829	2704	2528	7635	2794	3130	3378	2630	3430	2015	4293	2533	3348	2087	5410	2001	4794	6455	4259	4756	3403	6418
TCM_00369	525	426	805	451	497	1416	495	549	976	506	711	698	767	821	1070	725	1073	187	934	405	866	606	225	408
TCM_00370	2368	1675	1720	2281	1116	3104	2043	2017	1229	945	1927	866	1862	1384	1324	1092	1806	1316	1749	2657	1783	1998	2315	2728
TCM_00371	27673	22459	18787	24564	18489	56379	25377	31873	18978	15180	27306	5503	33695	12661	20194	11815	32250	7856	25046	23873	20863	22713	16397	31306
TCM_00372	2045	2378	884	2477	1017	5173	1906	3002	1142	730	2405	361	2268	884	1560	876	2879	460	593	2540	992	1281	1553	2774
TCM_00373	6407	13641	2662	9632	6469	28285	6801	19487	6289	1506	13343	1564	9936	586	1339	783	16097	1122	60	13985	286	769	4503	13859
TCM_00374	51	122	81	69	104	329	43	162	204	32	120	55	136	18	7	18	208	8	3	138	3	4	39	120
TCM_00375	1497	4170	2567	2475	5714	9571	1489	6502	9356	2440	4267	1987	3429	832	651	1028	5639	406	74	4822	226	374	1434	4639
TCM_00376	197	730	550	413	1411	1451	221	1117	2472	686	661	495	554	225	236	304	887	99	60	1013	104	99	321	950
TCM_00377	493	672	1923	535	3332	1442	646	1303	6544	2845	732	1015	895	642	874	705	939	746	370	1098	357	253	416	1105
TCM_00378	57	180	414	85	610	284	73	235	1481	331	150	275	109	165	155	183	160	55	29	451	55	68	146	436
TCM_00379	36	120	122	58	246	235	51	181	607	160	109	127	70	85	117	98	130	25	11	203	32	49	83	208
TCM_00380	683	632	239	685	182	1398	707	837	301	126	645	212	668	275	369	312	787	124	255	630	286	344	443	486
TCM_00381	1259	1092	862	1119	582	1576	1155	1489	852	595	1292	551	1230	755	787	659	1540	513	1148	1969	1602	1569	1484	1626
TCM_00382	0	0	25	2	55	1	1	2	18	12	0	25	0	12	20	14	3	5	29	70	26	30	46	674
TCM_00383	4062	3273	2351	3261	995	4808	3569	3875	1960	1495	3824	1809	4416	2323	1965	1756	4359	1526	3622	5055	2816	4085	3223	4385
TCM_00384	107	72	123	87	99	253	77	99	89	82	103	45	120	74	80	58	102	86	86	143	104	65	53	114
TCM_00385	746	658	364	829	343	1213	741	675	278	323	567	344	476	383	346	247	546	197	479	520	324	449	653	492
TCM_00386	47	42	36	61	26	149	32	29	31	28	31	15	31	13	36	26	27	37	51	91	49	31	43	51
TCM_00387	972	759	1297	705	779	773	947	1313	1253	704	866	401	1082	974	834	651	1022	964	1907	3426	2023	2169	2604	3283
TCM_00388	22	4	51	7	30	15	44	30	46	30	11	18	29	31	60	21	24	46	38	90	83	48	43	60
TCM_00389	367	330	168	296	127	514	357	578	139	133	401	113	402	190	190	172	280	90	244	384	254	368	280	248
TCM_00390	941	859	1001	747	1044	1994	952	1193	1129	591	1180	719	1250	728	1207	799	1429	366	761	803	1007	1079	567	1069
TCM_00391	41	28	12	15	9	89	38	58	30	12	54	9	40	9	12	10	39	6	1	14	12	19	19	28
TCM_00392	1428	1293	677	1772	631	4659	1513	1573	720	396	1860	532	1449	735	982	533	1960	349	1259	738	676	784	425	593
TCM_00393	1236	1249	686	1013	844	2306	883	1183	597	442	1147	545	944	667	878	478	1265	626	899	1087	1081	1169	970	992
TCM_00394	636	663	251	880	232	1417	632	798	369	157	740	199	694	263	281	205	815	175	351	659	354	344	311	292
TCM_00395	315	624	496	528	989	1395	655	1085	990	236	799	400	790	236	287	259	1017	137	141	595	202	247	484	512
TCM_00396	45	34	42	27	37	73	33	59	99	16	34	30	122	57	27	22	69	28	46	350	47	44	122	269
TCM_00397	7701	6225	4218	7643	1861	10073	5275	7003	2713	2331	7726	1665	9226	2674	3013	1908	16340	3317	11634	4270	9767	8325	2436	3393
TCM_00398	4291	3916	2064	3528	1266	6244	4834	4788	1606	1394	4459	1303	4094	2778	3816	2348	4554	916	2014	2890	1546	1921	2428	3064
TCM_00399	635	623	569	655	535	1470	674	899	512	298	699	503	962	544	516	436	880	458	511	593	470	585	555	671
TCM_00400	1	0	109	3	140	5	2	2	169	71	1	17	4	6	6	6	5	4	4	3	8	5	3	4
TCM_00401	430	285	358	433	232	476	768	406	255	222	330	299	280	461	708	354	352	601	1215	956	1837	4953	885	1736
TCM_00402	35	25	33	35	17	61	53	35	23	23	33	27	23	70	52	35	34	57	109	80	155	447	86	207
TCM_00403	80	63	17	78	5	58	73	117	12	7	64	1	22	7	1	6	51	10	5	4	78	28	0	4
TCM_00404	80	51	64	73	35	135	118	59	51	34	86	62	43	111	104	83	65	74	212	220	286	1208	211	420
TCM_00405	17	23	4	15	10	34	1	30	24	5	9	13	3	3	3	8	6	6	1	4	0	3	1	6
TCM_00406	1	3	7	1	5	1	0	3	4	1	4	3	1	0	0	2	1	0	1	0	0	0	1	1
TCM_00407	42	75	18	93	37	94	59	147	53	7	96	31	31	4	9	9	83	6	3	9	8	8	12	13
TCM_00408	136273	123781	106695	159904	87803	215119	132424	123188	55909	91425	115811	63889	73484	103413	112217	90459	98168	57952	107923	135132	112903	135923	176659	131681
TCM_00409	3	2	19	2	13	6	16	5	24	5	2	4	7	2	5	1	5	6	6	63	24	2	9	1
TCM_00410	35	49	128	37	245	93	85	60	167	77	24	52	108	70	63	57	73	70	100	365	207	55	102	119
TCM_00411	406	266	295	340	276	616	266	417	275	212	346	218	758	313	270	254	559	352	559	1247	670	744	670	1290
TCM_00412	2342	1839	1769	2057	1298	2768	2507	2575	1378	1146	2087	1194	2136	1466	1740	1208	2165	1155	2264	2970	2091	2630	2710	3191
TCM_00413	11021	22189	9503	21082	17580	55090	17759	36977	52359	10501	23723	11254	22578	6830	8224	6982	39061	3387	345	15404	4296	5801	15270	16727
TCM_00414	62	249	289	131	588	225	157	500	983	335	283	349	116	159	125	138	240	55	14	231	68	46	197	212
TCM_00415	41	155	253	91	210	165	118	376	782	176	178	280	79	103	41	75	140	32	10	107	41	26	117	80
TCM_00416	303	1089	3438	700	3970	1299	623	2446	10788	3007	1335	3928	668	1319	333	996	1059	317	120	944	417	383	985	792
TCM_00417	2168	2693	1601	3117	2008	7075	2226	3118	1328	823	2802	1461	2372	1713	1613	1457	2684	487	1686	2191	1683	2136	2147	2350
TCM_00418	270	216	541	198	253	331	240	280	522	405	259	342	386	465	471	304	332	181	616	969	573	822	368	650
TCM_00419	2703	3061	1285	2621	1038	6873	1916	2418	1370	751	2617	922	1916	1395	1383	1182	2036	786	1767	2870	2015	1945	2106	2194
TCM_00420	20509	19322	7930	21285	6378	27140	19433	20741	5161	5986	17646	5869	14427	9139	8741	6452	15511	7852	13113	23930	16833	22761	26739	24304
TCM_00421	100	82	40	97	29	96	81	95	29	17	66	39	55	37	37	29	68	24	53	52	56	57	53	60
TCM_00422	902	740	645	878	430	1786	1001	981	605	406	881	512	851	515	631	408	1031	360	929	736	834	902	648	795
TCM_00423	31	27	24	30	20	62	34	51	19	10	41	18	36	20	28	21	51	24	29	44	30	47	20	46
TCM_00424	811	1005	412	1115	624	2718	1808	2127	708	239	1453	488	1718	440	727	376	1595	220	317	615	411	493	560	582
TCM_00425	1556	1317	850	1550	967	5043	1723	1725	797	458	1954	700	2339	759	839	573	2496	313	1122	736	977	1224	573	697
TCM_00426	583	643	571	662	934	1065	991	834	476	391	653	671	628	758	968	543	632	352	971	866	845	1164	977	876
TCM_00427	112	68	56	80	42	109	75	119	42	20	94	46	118	44	63	50	92	41	79	202	90	107	107	173
TCM_00428	29	20	12	13	11	12	19	32	10	2	12	13	25	13	15	6	22	7	19	31	23	26	23	26
TCM_00429	36	31	9	16	12	54	25	42	19	3	33	13	46	17	15	15	40	6	19	84	27	29	29	34
TCM_00430	6735	5589	4664	6646	2958	10585	7676	7544	2163	2643	5876	3450	7343	3676	4586	2752	5333	4532	4934	10879	6532	8689	10333	11336
TCM_00431	220	263	53	247	47	488	306	413	53	23	274	48	349	48	102	79	470	47	80	222	78	143	128	188
TCM_00432	82	98	67	115	115	359	85	163	116	26	154	76	64	34	26	39	105	29	29	44	40	54	41	40
TCM_00433	152	230	82	241	96	586	215	360	118	39	274	117	115	41	30	66	152	12	34	45	39	48	49	60
TCM_00434	1021	1765	281	1548	827	6106	1539	2366	687	160	2554	305	2233	180	227	144	2822	116	75	360	121	119	182	320
TCM_00435	1918	2411	571	2278	637	3808	2413	1912	478	323	1773	754	917	853	926	746	1253	315	1087	1133	1039	1137	1637	1238
TCM_00436	198	280	85	192	98	897	226	211	142	39	254	113	219	165	167	187	241	43	144	215	158	262	297	263
TCM_00437	1469	1433	476	1472	394	2515	1582	2009	495	351	1947	256	2501	367	487	259	3334	279	416	862	509	574	405	714
TCM_00438	209	181	105	209	79	582	214	244	107	52	211	135	337	160	153	133	384	53	173	235	309	387	90	214
TCM_00439	67	73	44	93	25	164	78	88	40	27	84	79	111	75	64	49	86	16	21	81	72	93	34	64
TCM_00440	105	100	36	97	49	142	104	139	47	41	99	43	100	22	49	38	138	22	31	74	68	67	58	85
TCM_00441	264	268	117	262	107	249	233	278	126	79	259	120	184	186	134	123	218	50	148	248	188	209	218	250
TCM_00442	87	82	117	63	94	110	75	94	117	65	68	76	123	102	94	68	108	64	133	408	120	144	251	291
TCM_00443	118	89	164	82	106	94	117	149	115	67	103	69	125	102	74	75	71	83	214	321	166	150	244	162
TCM_00444	356	308	104	322	184	343	393	497	93	65	334	104	339	179	166	103	303	87	148	658	171	272	676	579
TCM_00445	615	890	186	1031	147	1549	1024	1043	233	81	1026	122	591	161	181	152	750	64	59	580	122	263	490	418
TCM_00446	1230	957	678	1357	458	3184	1855	1445	762	450	1438	410	1750	485	544	394	2026	410	957	729	879	955	635	788
TCM_00447	1026	771	1308	833	871	1398	849	1043	894	919	745	472	1252	605	619	501	949	732	923	1119	1186	1317	918	1214
TCM_00448	155	196	74	148	42	378	229	316	60	23	268	43	216	55	80	47	330	34	20	183	61	80	144	146
TCM_00449	291	230	281	256	183	276	362	397	170	138	273	128	315	196	204	117	213	96	256	354	273	295	305	350
TCM_00450	858	907	454	1007	369	2439	849	1264	480	266	1100	214	1371	288	329	242	1449	158	425	482	474	428	333	464
TCM_00451	1450	1050	719	840	620	1170	859	1719	761	484	1108	552	1451	773	768	544	1397	573	1004	1073	873	1449	1214	1089
TCM_00452	0	5	49	0	32	3	9	16	75	20	7	0	7	6	4	30	5	18	27	124	17	3	9	5
TCM_00453	196	341	147	247	107	346	199	572	119	67	387	97	385	97	141	78	292	57	121	420	163	125	228	313
TCM_00454	4510	5071	2703	4683	2873	8134	6164	6768	3279	1767	5352	2964	4248	3144	3545	3034	5343	1651	3039	6573	4742	5650	6456	5465
TCM_00455	1004	808	1238	966	734	1826	799	809	1115	609	731	736	896	1277	1262	806	902	683	1071	2077	1241	1783	1458	2462
TCM_00456	1317	819	943	883	625	3215	1432	1133	1138	722	1068	412	1588	424	469	312	1612	373	1040	949	1059	1103	645	1022
TCM_00457	2	2	5	3	1	17	1	1	8	4	1	1	11	1	1	5	11	0	2	5	5	3	3	1
TCM_00458	254	196	262	312	137	429	189	250	186	122	216	180	382	150	150	141	359	122	173	276	192	232	131	313
TCM_00459	650	1213	480	1093	1099	2227	936	1896	1758	425	1641	757	1465	423	307	399	1722	135	88	545	166	174	354	463
TCM_00460	844	817	146	514	153	1995	488	832	155	120	947	53	864	112	175	84	832	106	323	222	288	188	234	208
TCM_00461	1	0	5	1	1	2	0	1	5	4	0	0	4	0	2	0	0	4	1	11	5	3	0	1
TCM_00462	1290	1534	72	1603	30	763	1194	823	172	63	1091	219	285	736	173	258	539	60	353	433	447	1183	250	558
TCM_00463	88	71	32	62	20	97	116	142	36	9	86	32	108	39	45	34	111	21	16	122	48	66	92	100
TCM_00464	2141	3344	1181	3774	1141	6452	1111	1757	996	572	2445	1118	1041	1780	1714	1426	1465	333	1065	1537	1039	1612	2079	1606
TCM_00465	1035	1182	669	1448	922	2910	808	1088	879	361	1246	613	994	688	699	615	1170	231	518	575	556	591	603	577
TCM_00466	6961	8287	3751	10978	4434	20098	4208	6073	3326	1706	7566	3425	5267	4271	4415	3884	6258	1287	3047	3388	3253	3916	4043	3730
TCM_00467	783	755	767	784	817	1363	427	524	559	335	682	631	639	849	950	725	524	230	600	728	763	949	778	888
TCM_00468	15436	15789	9929	15278	4879	16481	13754	17266	10435	7011	15189	11373	13422	14247	11257	11205	15001	3794	15961	17159	17280	22025	20272	19522
TCM_00469	3273	3652	2423	3174	1683	3198	3376	4035	1973	1550	3817	1353	1886	3028	1886	2055	2683	714	3007	2143	2130	2576	2595	2054
TCM_00470	62	89	41	160	30	137	82	97	26	24	93	290	34	514	144	295	51	16	68	29	69	111	46	23
TCM_00471	4598	4435	2676	4674	2233	8511	5696	5881	2691	1470	5311	2110	4357	2232	2344	1819	5911	1299	2918	3540	3836	3863	3663	3124
TCM_00472	398	271	226	244	80	280	376	335	162	117	263	117	193	178	169	115	218	73	372	495	356	377	388	401
TCM_00473	347	420	179	363	144	469	372	580	129	131	373	173	321	165	243	151	344	101	267	626	473	627	605	561
TCM_00474	246	353	166	331	243	461	223	403	297	121	304	247	357	165	193	187	309	104	192	269	255	301	209	242
TCM_00475	331	496	445	396	235	894	407	695	633	156	558	310	603	329	232	406	550	100	291	710	245	337	527	655
TCM_00476	662	614	1248	432	523	1396	839	1187	1234	477	907	630	1304	496	487	485	1076	262	933	804	685	664	640	868
TCM_00477	737	622	461	595	305	732	452	661	452	347	585	286	639	331	276	243	785	260	564	716	786	541	507	579
TCM_00478	1088	1883	544	1592	862	3972	2513	3041	2125	479	2180	582	3070	478	535	479	3418	199	259	1134	329	461	617	937
TCM_00479	2279	2494	767	2389	862	3885	2473	2429	836	558	2191	636	2077	994	1296	783	2198	476	931	2344	1243	1474	1737	2364
TCM_00480	2575	1374	1717	1804	1590	5004	1889	2085	1746	1351	2178	1137	2756	1493	1935	1442	3376	852	2483	2348	2485	2686	1120	2144
TCM_00481	414	355	452	300	193	720	339	517	215	178	471	179	619	229	437	446	707	164	421	573	460	444	357	521
TCM_00482	806	742	629	805	537	1573	1363	1574	745	400	1086	437	1595	349	561	275	1898	282	667	627	699	824	382	466
TCM_00483	0	2	0	2	0	0	0	2	0	0	0	0	0	0	0	0	0	0	0	0	0	0	0	0
TCM_00484	5	19	7	11	3	16	6	22	9	1	13	4	14	2	2	0	16	0	4	9	4	9	7	9
TCM_00485	114	257	72	255	36	181	216	347	48	8	204	19	152	13	6	7	197	6	14	49	21	36	37	37
TCM_00486	43	52	11	49	10	33	63	92	8	3	28	1	25	4	0	4	42	4	4	14	7	12	20	6
TCM_00487	477	719	156	606	71	644	357	828	83	22	598	126	451	142	89	68	464	51	197	806	247	197	657	528
TCM_00488	16	27	16	36	6	34	15	35	13	3	22	13	27	11	2	4	29	2	8	44	7	11	30	32
TCM_00489	8	1	55	9	21	5	5	5	104	37	8	1	13	1	1	0	7	57	156	426	262	6	6	16
TCM_00490	13	9	14	12	18	29	12	25	44	7	19	9	25	0	1	2	32	3	1	4	5	6	2	2
TCM_00491	133	152	155	188	63	286	205	295	151	68	260	44	260	39	36	26	265	15	22	108	40	46	93	59
TCM_00492	474	438	231	379	154	527	396	465	226	182	328	228	469	244	278	251	431	204	419	751	570	534	409	712
TCM_00493	97	107	22	95	28	228	103	176	76	11	127	26	151	27	17	22	217	9	1	82	3	14	45	74
TCM_00494	342	396	117	540	110	479	509	963	118	32	585	20	485	23	13	19	493	76	102	229	156	64	117	87
TCM_00495	18	37	1	50	2	47	38	129	5	0	78	2	40	0	0	1	62	1	0	6	7	3	6	2
TCM_00496	4	25	2	9	9	17	5	26	5	2	16	2	22	0	0	0	15	0	0	2	4	0	0	0
TCM_00497	5440	4847	4221	4766	2738	9759	5474	7184	3486	2476	5524	1713	6511	2369	3831	1955	7928	1409	3638	3624	4411	4702	3457	3534
TCM_00498	4403	3579	2416	4430	5881	10250	2583	3565	1798	1251	6278	2208	2843	2418	4777	2602	3679	523	2050	1589	1685	1882	1394	1738
TCM_00499	450	419	416	621	455	1044	304	455	472	243	430	320	634	500	407	362	500	197	380	688	403	509	719	746
TCM_00500	196	165	126	185	142	283	140	165	70	90	161	75	251	109	97	67	157	109	68	107	120	113	114	120
TCM_00501	212	215	138	267	102	324	169	224	82	92	179	81	200	131	141	90	199	92	112	167	183	188	184	157
TCM_00502	462	259	338	352	281	702	360	345	309	231	346	218	398	363	317	237	392	305	494	865	397	453	525	767
TCM_00503	179	150	188	161	105	300	315	272	189	91	196	175	232	277	221	228	228	89	266	387	230	201	200	308
TCM_00504	21697	22314	23713	21382	15768	27338	18734	21448	27940	21069	21880	26770	18378	43728	38284	36830	20133	8914	25994	26276	33776	51621	31608	29467
TCM_00505	1799	2175	1353	1935	885	2474	2083	3178	1506	1195	2015	492	2103	1370	1367	1014	2585	611	2151	4147	1723	1993	3417	4338
TCM_00506	1917	2150	651	2347	867	3548	2425	2573	1072	481	2304	452	1381	801	1004	579	2135	378	810	1791	715	1049	1666	1495
TCM_00507	0	0	23	1	10	0	1	0	12	12	0	0	0	1	0	0	0	20	32	37	34	1	0	2
TCM_00508	0	0	24	0	9	0	0	0	27	14	2	0	0	0	0	0	0	29	33	79	59	0	2	1
TCM_00509	504	669	275	624	423	1393	678	1143	246	148	946	310	855	305	359	244	1060	219	272	390	352	375	317	353
TCM_00510	516	534	397	545	254	556	409	674	416	375	563	186	456	395	619	318	549	254	606	1323	790	974	885	1498
TCM_00511	797	786	459	826	317	748	474	868	387	357	662	279	578	311	305	251	547	467	924	1295	1014	951	1065	1106
TCM_00512	56	84	40	74	28	88	123	191	31	10	117	27	125	57	59	39	152	27	13	201	52	78	192	160
TCM_00513	1007	854	946	967	583	1388	1801	1900	854	399	1322	575	2047	806	909	497	2265	644	929	1155	1185	1334	1029	1272
TCM_00514	12551	11691	7284	15994	5791	29230	12829	14340	5530	5628	12211	8314	9960	10239	7356	7951	10673	2934	7679	8019	8834	12840	12132	8058
TCM_00515	7534	6572	5432	7438	3174	10777	6978	6930	3752	3316	6126	4927	7815	6215	5979	4137	6866	2488	7295	13490	11710	17876	11111	16219
TCM_00516	314	240	408	280	283	353	203	326	308	209	234	199	387	339	219	222	327	347	422	966	567	335	444	745
TCM_00517	405	308	381	337	320	667	397	579	531	326	378	238	843	321	279	239	869	232	461	958	636	582	435	845
TCM_00518	641	483	339	541	269	1549	855	976	454	203	558	277	856	436	439	385	831	197	285	682	360	462	479	616
TCM_00519	810	552	1376	541	819	1014	777	915	1205	861	867	840	1690	831	1080	804	1513	617	1177	1047	1497	1349	600	992
TCM_00520	148	182	55	146	45	226	243	276	43	30	199	29	168	44	76	50	187	37	32	170	58	57	72	80
TCM_00521	13	26	18	12	18	51	59	56	68	4	43	5	57	11	8	12	73	10	12	81	22	8	17	19
TCM_00522	303	340	249	300	187	471	266	486	331	262	389	113	469	164	249	193	493	406	291	617	409	371	380	481
TCM_00523	159	160	200	170	117	340	255	270	208	126	244	138	260	197	194	179	271	89	230	527	168	223	319	359
TCM_00524	845	899	527	1019	465	2426	1238	1264	600	373	1321	289	1431	473	575	352	1798	292	675	696	831	746	404	571
TCM_00525	2021	2638	1770	1986	1652	5689	3222	4601	3568	1122	3611	956	5412	1160	1185	1070	5747	722	1582	1716	1581	1391	858	1414
TCM_00526	864	1091	167	614	204	896	581	1291	210	87	970	113	776	196	140	134	846	201	338	1233	313	412	732	1216
TCM_00527	402	232	403	289	478	608	412	369	456	256	313	253	604	393	503	269	710	291	483	680	620	484	429	698
TCM_00528	1918	1768	1377	2136	942	3234	1410	2131	1203	695	2003	976	2078	1244	1285	1147	2264	589	1290	1592	1467	1526	1323	1734
TCM_00529	93	56	142	49	70	113	153	63	58	33	66	111	71	89	208	74	92	36	112	67	146	104	74	61
TCM_00530	18	23	74	10	20	68	46	55	13	2	29	16	78	16	27	19	50	11	11	22	79	17	12	14
TCM_00531	36	40	29	34	18	49	72	54	16	5	41	54	28	30	37	42	28	7	27	30	47	29	46	28
TCM_00532	557	480	396	502	609	927	799	942	512	221	667	407	932	516	339	248	746	392	519	649	725	641	658	598
TCM_00533	182	317	236	276	277	575	442	509	275	80	335	178	377	283	128	182	438	167	141	586	349	481	512	593
TCM_00534	828	915	346	607	351	2684	409	1131	377	210	1224	287	1419	258	335	213	1322	303	529	1010	696	613	565	1042
TCM_00535	103	84	135	111	96	202	183	234	154	111	192	81	299	129	150	115	225	61	156	121	126	109	49	75
TCM_00536	289	203	163	272	153	435	286	339	136	103	263	147	322	166	193	111	322	128	204	344	236	212	202	294
TCM_00537	4980	6756	4998	6797	3718	3001	10093	9291	6130	5229	8324	3008	3990	7027	4912	5390	5000	1849	4467	6356	5743	7435	9900	3778
TCM_00538	474	628	618	708	475	185	1180	762	1053	951	576	382	297	957	516	638	416	152	440	699	868	877	705	388
TCM_00539	278	344	441	383	313	126	540	370	836	659	327	231	142	690	331	445	225	74	276	559	534	722	497	256
TCM_00540	4	1	42	9	165	6	12	10	37	209	11	11399	11	6451	5638	1584	11	6	451	109	237	166	55964	158
TCM_00541	17	36	1	53	10	47	32	78	7	2	63	1	56	1	1	0	37	0	1	5	0	1	1	0
TCM_00542	1396	2581	189	2295	145	2120	849	889	248	67	2570	247	1577	316	636	347	1502	179	212	1052	788	1053	645	978
TCM_00543	215	167	254	225	191	409	185	228	265	188	169	199	364	262	242	195	340	193	372	658	529	391	347	646
TCM_00544	591	562	588	541	549	1215	800	933	592	296	680	323	975	302	470	165	1051	298	755	962	829	715	544	818
TCM_00545	1588	1193	1835	1653	1790	4667	1344	1790	2110	1897	1789	1495	1835	1693	2146	1299	2490	1023	2311	2483	2062	2488	1553	2168
TCM_00546	358	279	400	268	205	339	261	272	311	181	242	217	299	269	254	251	314	322	426	771	670	464	433	629
TCM_00547	26	21	6	24	10	26	40	32	13	13	29	7	26	8	13	9	24	25	1	17	8	14	21	22
TCM_00548	428	389	415	387	234	449	369	510	358	360	409	391	474	353	471	386	412	305	845	942	552	781	484	766
TCM_00549	172	167	116	154	98	195	163	201	120	89	168	73	151	128	118	144	174	57	178	403	202	205	172	328
TCM_00550	629	591	1494	731	588	773	595	964	1157	1093	790	1249	775	1326	1459	1184	929	993	1929	3067	1312	1967	2538	2653
TCM_00551	638	444	744	424	622	974	567	532	755	547	565	764	633	962	951	873	695	333	713	752	1112	1267	442	643
TCM_00552	1	1	24	0	38	4	2	2	18	20	1	2	3	0	0	6	0	13	22	67	30	4	2	4
TCM_00553	232	351	275	322	383	694	168	437	840	194	405	275	546	86	86	96	645	40	53	163	71	74	58	189
TCM_00554	19	10	66	7	98	27	21	24	138	81	14	54	34	37	32	36	15	52	68	146	72	70	53	130
TCM_00555	92	38	51	56	92	164	24	94	131	46	88	69	145	44	66	120	113	35	106	132	92	156	67	167
TCM_00556	3647	3186	3627	4828	2371	9848	5206	7785	3473	1921	5730	2248	7203	2662	2871	2230	5391	2129	3974	7403	4734	4546	5090	6655
TCM_00557	1325	944	1432	1482	814	2951	1032	1271	1058	1260	1300	815	1681	1079	1008	1065	1486	665	881	1317	1103	1263	618	1006
TCM_00558	44803	33254	21765	33106	22501	58995	34931	45596	21299	28146	36256	8813	32639	19762	29507	20388	42500	8331	41592	30568	36134	43412	37513	41050
TCM_00559	19436	16889	13674	22119	9985	30609	25817	24117	6195	10162	20015	14575	20785	10568	14805	8153	18545	15482	15021	25707	18217	23949	20668	24670
TCM_00560	4303	1474	97	1077	46	669	1897	1783	430	62	1027	585	2495	1411	849	854	2544	265	1651	2944	5101	1542	1979	3892
TCM_00561	892	633	746	619	991	1137	969	1119	768	508	800	241	1016	538	802	383	1188	291	607	954	872	786	926	808
TCM_00562	7	9	19	1	21	27	5	9	13	12	9	32	4	37	94	46	7	3	7	19	10	11	6	7
TCM_00563	495	201	261	467	121	1146	419	475	187	139	274	73	265	90	98	68	559	118	165	253	251	184	109	270
TCM_00564	2165	2070	868	2257	878	3634	1764	1924	810	713	2036	677	1351	909	847	786	1551	677	1148	1364	1129	1127	1141	1211
TCM_00565	912	1131	611	913	628	1692	1200	1746	821	432	1283	353	1024	595	734	483	1207	236	449	882	648	596	998	825
TCM_00566	1447	1446	538	1511	442	1578	1478	2104	370	238	1601	341	944	598	761	383	1290	189	664	702	686	641	1098	558
TCM_00567	1025	317	689	591	531	1265	634	854	536	378	693	429	1564	347	496	317	1381	188	821	509	983	884	580	620
TCM_00568	850	557	1124	532	720	1060	605	1075	1002	471	764	451	1332	538	527	467	1143	451	824	1617	1162	769	747	1151
TCM_00569	424	591	352	765	708	1826	475	655	1071	364	617	597	554	454	434	541	631	201	323	261	262	353	263	320
TCM_00570	28	43	40	30	33	163	28	41	46	9	46	18	49	14	19	14	63	6	7	23	14	11	10	28
TCM_00571	42	88	49	91	57	189	70	126	47	11	123	21	54	21	41	16	116	31	13	50	26	28	41	65
TCM_00572	449	701	239	968	218	1030	725	837	223	99	775	128	298	176	210	119	586	125	95	432	161	150	210	339
TCM_00573	316	228	474	281	184	521	362	415	303	129	254	136	609	282	241	215	561	220	391	932	481	486	564	841
TCM_00574	4	12	1067	18	706	25	13	36	751	678	17	31	207	20	56	9	19	53	32	71	50	137	67	23
TCM_00575	874	1123	371	1234	451	3202	1206	1697	775	212	1468	256	1884	356	463	360	1940	159	214	1076	328	415	606	848
TCM_00576	255	134	199	176	213	162	205	279	178	117	180	163	171	143	208	153	187	129	241	493	335	369	384	445
TCM_00577	3152	3595	1218	1834	782	1853	2371	2240	1860	895	2311	1152	2955	1150	1288	1355	3044	1022	2744	4710	3606	4542	3928	4729
TCM_00578	12	15	7	4	2	4	15	13	3	1	8	5	9	2	2	5	6	2	3	39	9	21	22	25
TCM_00579	308	582	47	487	55	694	380	588	52	22	509	36	277	72	68	36	478	32	24	348	37	77	221	251
TCM_00580	643	606	418	699	293	1059	701	802	313	157	819	614	709	998	430	701	913	347	891	1158	778	935	996	1148
TCM_00581	0	0	0	0	0	0	0	0	0	0	0	0	0	0	0	0	0	0	0	0	0	0	0	0
TCM_00582	0	0	0	0	0	0	0	0	0	0	0	0	0	0	0	0	0	0	0	0	0	0	0	0
TCM_00583	0	0	0	0	0	0	0	0	0	0	0	0	0	0	0	0	0	0	0	0	0	0	0	0
TCM_00584	0	0	0	0	0	0	0	0	0	0	0	0	0	0	0	0	0	0	0	0	0	0	0	0
TCM_00585	0	0	0	0	0	0	0	0	0	0	0	0	0	0	0	0	0	0	0	0	0	0	0	0
TCM_00586	0	0	0	0	0	0	0	0	0	0	0	0	0	0	0	0	0	0	0	0	0	0	0	0
TCM_00587	0	0	0	0	0	0	0	0	0	0	0	0	0	0	0	0	0	0	0	0	0	0	0	0
TCM_00588	0	0	0	0	0	0	0	0	0	0	0	0	0	0	0	0	0	0	0	0	0	0	0	0
TCM_00589	0	0	0	0	0	0	0	0	0	0	0	0	0	0	0	0	0	0	0	0	0	0	0	0
TCM_00590	0	0	0	0	0	0	0	0	0	0	0	0	0	0	0	0	0	0	0	0	0	0	0	0
TCM_00591	0	0	0	0	0	0	0	0	0	0	0	0	0	0	0	0	0	0	0	0	0	0	0	0
TCM_00592	0	0	0	0	0	0	0	0	0	0	0	0	0	0	0	0	0	0	0	0	0	0	0	0
TCM_00593	0	0	0	0	0	0	0	0	0	0	0	0	0	0	0	0	0	0	0	0	0	0	0	0
TCM_00594	0	0	0	0	0	0	0	0	0	0	0	0	0	0	0	0	0	0	0	0	0	0	0	0
TCM_00595	0	0	0	0	0	0	0	0	0	0	0	0	0	0	0	0	0	0	0	0	0	0	0	0
TCM_00596	0	0	0	0	0	0	0	0	0	0	0	0	0	0	0	0	0	0	0	0	0	0	0	0
TCM_00597	0	0	0	0	0	0	0	0	0	0	0	0	0	0	0	0	0	0	0	0	0	0	0	0
TCM_00598	0	0	0	0	0	0	0	0	0	0	0	0	0	0	0	0	0	0	0	0	0	0	0	0
TCM_00599	0	0	0	0	0	0	0	0	0	0	0	0	0	0	0	0	0	0	0	0	0	0	0	0
TCM_00600	0	0	0	0	0	0	0	0	0	0	0	0	0	0	0	0	0	0	0	0	0	0	0	0
TCM_00601	0	0	0	0	0	0	0	0	0	0	0	0	0	0	0	0	0	0	0	0	0	0	0	0
TCM_00602	0	0	0	0	0	0	0	0	0	0	0	0	0	0	0	0	0	0	0	0	0	0	0	0
TCM_00603	0	0	0	0	0	0	0	0	0	0	0	0	0	0	0	0	0	0	0	0	0	0	0	0
TCM_00604	0	0	0	0	0	0	0	0	0	0	0	0	0	0	0	0	0	0	0	0	0	0	0	0
TCM_00605	0	0	0	0	0	0	0	0	0	0	0	0	0	0	0	0	0	0	0	0	0	0	0	0
TCM_00606	0	0	0	0	0	0	0	0	0	0	0	0	0	0	0	0	0	0	0	0	0	0	0	0
TCM_00607	0	0	0	0	0	0	0	0	0	0	0	0	0	0	0	0	0	0	0	0	0	0	0	0
TCM_00608	0	0	0	0	0	0	0	0	0	0	0	0	0	0	0	0	0	0	0	0	0	0	0	0
TCM_00609	0	0	0	0	0	0	0	0	0	0	0	0	0	0	0	0	0	0	0	0	0	0	0	0
TCM_00610	0	0	0	0	0	0	0	0	0	0	0	0	0	0	0	0	0	0	0	0	0	0	0	0
TCM_00611	0	0	0	0	0	0	0	0	0	0	0	0	0	0	0	0	0	0	0	0	0	0	0	0
TCM_00612	0	0	0	0	0	0	0	0	0	0	0	0	0	0	0	0	0	0	0	0	0	0	0	0
TCM_00613	0	0	0	0	0	0	0	0	0	0	0	0	0	0	0	0	0	0	0	0	0	0	0	0
TCM_00614	0	0	0	0	0	0	0	0	0	0	0	0	0	0	0	0	0	0	0	0	0	0	0	0
TCM_00615	0	0	0	0	0	0	0	0	0	0	0	0	0	0	0	0	0	0	0	0	0	0	0	0
TCM_00616	0	0	0	0	0	0	0	0	0	0	0	0	0	0	0	0	0	0	0	0	0	0	0	0
TCM_00617	0	0	0	0	0	0	0	0	0	0	0	0	0	0	0	0	0	0	0	0	0	0	0	0
TCM_00618	0	0	0	0	0	0	0	0	0	0	0	0	0	0	0	0	0	0	0	0	0	0	0	0
TCM_00619	0	0	0	0	0	0	0	0	0	0	0	0	0	0	0	0	0	0	0	0	0	0	0	0
TCM_00620	0	0	0	0	0	0	0	0	0	0	0	0	0	0	0	0	0	0	0	0	0	0	0	0
TCM_00621	0	0	0	0	0	0	0	0	0	0	0	0	0	0	0	0	0	0	0	0	0	0	0	0
TCM_00622	268	272	246	221	162	417	245	337	309	172	284	230	352	368	341	310	370	91	190	532	319	273	281	399
TCM_00623	126	182	218	136	185	299	213	281	215	137	242	193	240	197	173	129	316	92	269	265	234	199	98	250
TCM_00624	669	546	671	662	629	1722	614	702	504	386	657	448	845	659	635	506	842	299	533	989	662	743	589	1041
TCM_00625	11203	8544	7054	9871	4873	17483	11801	11340	4305	4937	9904	5787	12567	6154	7172	4456	10377	7480	7334	17092	10257	11565	11506	17611
TCM_00626	125	88	82	116	108	222	207	150	107	53	100	103	229	103	99	88	163	83	93	234	126	140	165	389
TCM_00627	25	9	10	3	19	29	11	17	20	13	14	34	27	30	45	41	9	4	26	16	13	20	22	27
TCM_00628	31	12	61	6	88	47	44	39	62	37	19	103	46	107	165	65	35	74	135	90	164	62	34	78
TCM_00629	106	109	41	101	94	257	132	224	81	26	153	76	219	31	23	49	300	29	20	66	28	73	32	69
TCM_00630	218	176	114	223	117	424	155	197	140	98	201	151	292	243	169	168	245	90	170	370	166	181	261	269
TCM_00631	495	274	466	357	270	657	411	557	298	245	385	225	896	364	315	238	797	259	473	1066	485	569	654	825
TCM_00632	2	0	5	0	1	2	1	0	12	1	0	0	3	0	1	0	0	0	8	29	5	1	0	3
TCM_00633	5	5	84	2	108	6	2	4	146	82	3	0	2	3	1	1	3	51	138	390	139	3	0	2
TCM_00634	184	151	187	181	223	472	98	178	111	108	209	132	202	167	195	73	240	109	277	127	237	147	84	214
TCM_00635	79	185	41	101	51	249	150	377	71	11	257	15	300	18	15	12	340	41	62	104	113	19	16	72
TCM_00636	12	10	9	11	9	12	12	16	6	4	16	5	3	8	8	2	12	3	15	24	14	11	15	8
TCM_00637	4077	3557	3262	4137	3855	8894	2604	3733	3136	2067	4859	2356	4350	2429	3290	2464	5210	1092	2802	2627	3267	3039	1439	1879
TCM_00638	11	12	65	10	75	15	21	19	117	41	10	13	18	10	46	10	12	23	23	520	118	12	8	1
TCM_00639	0	1	6	0	4	0	0	3	4	2	1	1	1	0	3	2	0	1	2	133	5	1	3	0
TCM_00640	31	26	147	32	192	25	57	43	332	125	36	41	22	65	91	31	9	115	203	4289	327	39	100	69
TCM_00641	9	7	3	6	1	15	9	17	3	0	11	0	2	0	0	0	10	1	2	0	3	4	1	2
TCM_00642	1441	1076	939	1238	957	3700	1240	1768	1015	777	1676	500	2290	650	830	480	2674	397	1195	891	1127	1115	652	934
TCM_00643	843	1307	436	1132	735	2392	1189	1880	1120	328	1342	461	1155	220	340	188	1387	186	162	753	319	385	440	422
TCM_00644	39	37	107	41	108	93	48	37	112	120	50	100	47	147	196	45	78	56	143	100	187	155	51	103
TCM_00645	165	149	46	196	58	317	181	237	49	14	187	32	198	22	41	27	235	23	24	159	33	21	43	69
TCM_00646	184	157	93	124	60	396	161	253	121	39	228	66	270	42	57	44	194	50	101	201	135	60	98	154
TCM_00647	47	39	32	30	24	106	99	75	36	18	49	18	97	14	26	11	76	21	25	50	19	22	38	49
TCM_00648	262	186	306	245	165	352	246	321	333	161	244	163	504	180	316	96	527	247	296	567	273	316	197	378
TCM_00649	386	277	353	382	323	556	255	427	398	225	461	218	577	289	357	241	737	153	431	554	519	763	358	627
TCM_00650	1051	689	1120	699	1015	1060	824	1130	844	1181	768	490	1150	524	785	335	1062	924	1021	1264	997	1008	789	1189
TCM_00651	5	0	114	2	118	1	5	12	301	86	2	9	16	49	12	10	4	136	254	562	338	5	192	15
TCM_00652	2436	3296	1613	3769	2492	9559	2371	4018	2002	835	4108	784	2558	956	1146	714	3740	392	715	1419	1281	1544	1549	1188
TCM_00653	243	187	37	66	102	712	69	141	26	13	207	28	144	37	40	24	100	7	15	9	5	6	5	8
TCM_00654	78	56	8	32	1	38	52	73	6	1	64	4	53	2	6	1	56	7	16	22	13	11	28	30
TCM_00655	342	291	44	146	11	222	248	353	40	23	283	67	335	18	152	31	333	90	108	115	73	104	136	134
TCM_00656	3	0	641	0	456	6	3	6	1173	332	0	1	3	0	0	0	1	551	675	2733	1278	0	3	1
TCM_00657	1241	956	744	1302	457	2606	1527	2012	719	462	1670	182	1897	190	274	129	2019	202	401	307	274	397	300	254
TCM_00658	14	3	294	5	333	8	35	15	332	129	13	5	10	20	28	8	11	240	302	794	383	7	5	19
TCM_00659	196	41	243	45	75	48	185	221	125	135	145	129	73	255	304	198	44	209	425	210	231	345	236	168
TCM_00660	658	799	253	780	332	2458	720	1142	431	128	980	197	1175	156	255	140	1471	98	210	252	314	195	264	254
TCM_00661	495	827	285	764	308	1802	742	1175	464	127	819	290	610	178	166	127	903	79	86	263	200	122	316	138
TCM_00662	6	8	3	5	9	27	2	7	5	2	8	3	9	8	0	2	9	2	1	1	4	0	3	3
TCM_00663	270	607	221	412	307	1227	425	811	499	107	514	214	339	83	105	111	601	40	29	147	60	80	209	97
TCM_00664	131	178	329	151	96	211	316	239	346	167	196	155	196	186	146	156	177	42	187	218	198	208	225	190
TCM_00665	334	317	54	420	69	885	616	683	76	35	483	30	625	7	43	25	484	9	114	77	37	9	51	25
TCM_00666	296	266	472	218	777	516	317	477	769	462	368	491	736	235	798	242	624	244	462	614	491	392	285	653
TCM_00667	656	757	563	706	469	1181	640	1040	420	231	779	252	1085	378	334	190	954	371	410	450	483	414	436	403
TCM_00668	729	434	790	419	555	1269	705	719	610	461	610	370	791	476	627	426	537	540	771	937	491	593	612	1228
TCM_00669	2282	2180	1654	2074	2124	3179	1984	3034	2076	875	2490	1433	2700	1230	1581	1127	2509	734	1086	1969	1890	1911	1931	1714
TCM_00670	889	624	439	656	345	1336	793	753	466	497	823	831	687	429	685	471	701	330	516	537	455	622	341	440
TCM_00671	139	150	53	225	42	203	242	255	44	12	181	7	173	5	4	9	203	20	46	91	114	36	46	33
TCM_00672	9294	9732	5284	10901	5336	9109	9764	10721	3404	5061	9136	3156	6622	3982	5985	3112	7518	5024	9329	12192	7429	9758	11524	10384
TCM_00673	88	114	89	107	62	153	143	210	95	76	136	67	187	83	101	80	182	49	53	200	140	130	195	214
TCM_00674	2386	1745	1168	1639	899	2309	2294	2594	974	1093	2048	706	2433	824	768	670	2711	572	1579	1737	1493	1471	1037	1729
TCM_00675	532	517	429	376	205	455	418	616	402	350	440	340	553	665	484	463	522	212	668	1007	832	1034	594	874
TCM_00676	461	371	512	212	181	231	719	291	568	157	409	766	627	790	869	484	349	446	1008	766	978	912	697	1132
TCM_00677	312	254	608	270	336	532	355	480	497	261	328	207	534	279	304	233	360	266	693	961	514	425	336	508
TCM_00678	685	787	456	803	495	2355	897	1265	400	161	881	365	1460	339	293	194	1378	249	343	616	417	544	530	759
TCM_00679	1105	919	1228	1079	664	1675	1054	1197	913	975	979	584	1393	1092	964	591	1119	834	1195	2512	1368	1732	1631	2582
TCM_00680	500	425	283	330	189	892	524	620	395	244	503	182	760	178	259	152	884	152	405	503	527	562	302	479
TCM_00681	25	32	12	37	23	57	45	60	19	8	41	18	43	10	20	10	73	8	30	44	33	30	17	87
TCM_00682	31	32	9	30	23	84	26	43	4	12	44	14	36	15	20	8	37	7	6	50	7	22	38	20
TCM_00683	795	574	777	659	416	1615	777	862	671	461	901	456	1206	601	636	504	1239	312	768	891	796	1082	660	686
TCM_00684	276	200	167	232	182	365	346	389	237	176	291	301	396	293	459	267	407	166	343	346	286	296	256	373
TCM_00685	4218	5313	2129	6610	2044	8460	5206	4965	1422	1067	4799	2003	3063	2569	2238	1937	3605	1166	2648	3979	3935	6388	5454	3851
TCM_00686	18171	16902	11582	20864	9285	34401	13805	13839	11319	9322	15262	9485	10502	9846	14105	8741	14654	4762	17421	15427	20300	23210	15999	13913
TCM_00687	24357	26421	29888	36170	27945	53442	39256	39353	19681	9895	30195	18017	21798	21583	22190	14682	24417	10950	23029	32367	31754	31256	34391	29963
TCM_00688	6	8	56	9	19	5	8	5	35	128	2	59	3	108	124	57	4	42	126	251	151	226	198	284
TCM_00689	46	47	246	30	117	19	22	33	197	508	29	236	20	324	553	170	11	209	485	1082	678	752	675	945
TCM_00690	5	22	4	16	5	11	9	29	6	4	25	0	12	5	5	2	11	2	5	30	4	1	3	3
TCM_00691	526	480	378	482	203	990	577	742	293	202	653	129	757	209	222	184	836	351	810	733	639	531	485	710
TCM_00692	60	49	76	47	31	98	34	51	54	30	55	72	86	44	61	58	35	95	80	79	94	33	31	44
TCM_00693	683	653	735	559	449	1170	1134	988	868	480	870	752	1173	913	1165	679	1495	192	606	505	694	665	323	522
TCM_00694	271	254	169	278	84	529	277	317	166	90	291	130	324	159	139	158	293	69	149	220	121	182	127	153
TCM_00695	1383	1065	936	1058	994	2677	1214	1369	765	606	1338	684	1374	751	767	604	1350	406	1064	1094	925	1112	6717	1064
TCM_00696	909	687	577	758	564	1392	757	981	485	385	800	337	912	502	549	412	1146	290	696	844	824	818	687	878
TCM_00697	1	2	12	0	3	1	0	2	9	0	1	1	0	2	3	0	1	1	0	2	0	0	1	7
TCM_00698	34	100	22	70	53	136	66	128	54	13	107	18	116	7	13	2	153	13	9	38	17	18	21	11
TCM_00699	32	95	10	98	41	148	72	167	26	4	87	5	176	4	11	8	190	2	5	15	5	6	4	15
TCM_00700	410	429	152	435	158	734	458	626	155	73	560	79	717	55	78	38	804	48	146	288	192	180	188	191
TCM_00701	1644	1696	1156	2441	817	4182	2448	2456	914	410	2030	240	2457	252	278	139	3398	189	599	433	664	806	621	387
TCM_00702	147	314	102	280	199	798	302	533	385	135	419	187	460	109	203	121	601	61	77	148	60	75	115	139
TCM_00703	2	1	7	1	7	2	0	0	12	0	1	12	2	1	0	5	0	0	1	4	0	0	0	0
TCM_00704	4	11	4	7	3	2	6	10	2	2	7	12	6	11	5	12	0	2	2	3	6	3	10	13
TCM_00705	104	93	92	67	52	89	152	161	86	41	80	139	129	106	126	103	112	48	88	97	96	122	97	147
TCM_00706	479	378	353	349	147	691	880	661	283	146	427	163	470	234	333	212	625	181	229	192	254	112	197	191
TCM_00707	1000	1082	129	805	138	767	598	885	117	104	780	8	402	58	90	96	472	265	719	911	626	459	534	855
TCM_00708	384	302	428	508	399	622	597	363	381	299	396	250	505	550	708	288	498	507	585	1568	839	2510	990	2607
TCM_00709	1995	1982	904	1859	1306	4015	2056	2006	833	472	1710	531	1421	579	878	615	1313	615	764	904	834	552	892	971
TCM_00710	268	170	195	198	104	213	381	320	140	110	187	72	276	128	67	63	212	129	218	281	279	204	206	215
TCM_00711	687	719	440	617	290	835	429	626	428	297	568	232	514	457	224	338	595	224	522	1372	933	874	940	1019
TCM_00712	20380	19399	23800	19788	35877	32425	14705	27586	79465	24575	21913	16834	18874	16704	22284	15230	23983	4615	14258	12777	16087	14392	13285	16058
TCM_00713	665	285	383	487	215	1664	1419	1208	519	191	755	96	1250	104	135	96	1197	296	476	382	480	669	261	439
TCM_00714	1189	3331	5863	1877	14584	7335	1735	5733	36608	9075	3690	7650	2971	5241	5559	5221	5707	367	67	2213	457	654	1223	2838
TCM_00715	7124	12805	4855	13492	9833	56603	10750	19783	26221	3517	15715	4328	21678	4358	7830	3773	24454	1523	81	6354	4003	5890	6972	9334
TCM_00716	33275	36434	26673	46842	42542	71887	39128	55108	30678	26235	45697	12835	31007	24676	50453	20751	40328	9405	19329	18390	28582	29078	25927	22576
TCM_00717	7	8	21	2	31	17	12	9	26	3	12	2	40	10	4	3	13	0	7	19	9	7	5	6
TCM_00718	1691	1408	2398	1577	1050	3740	1724	2539	1541	605	2050	752	3380	880	850	746	2760	604	815	1329	856	999	899	1652
TCM_00719	165	210	355	187	323	257	158	221	229	200	192	154	303	215	186	216	233	183	260	286	388	428	238	277
TCM_00720	8161	7764	2307	8385	1748	14823	6899	8625	2169	1390	8795	1963	7960	2709	2582	2415	9746	1348	4005	5119	5246	6110	4359	5101
TCM_00721	97	77	70	103	55	304	118	186	90	55	133	73	172	122	96	102	220	44	131	113	91	128	51	85
TCM_00722	971	1123	375	1046	369	2632	1154	1406	389	180	1298	252	1021	312	419	228	1192	223	364	840	550	589	680	789
TCM_00723	1544	1170	3060	1394	1588	2054	906	1904	2640	1792	1961	6620	1408	7121	5899	5138	1548	941	2092	3510	3584	3312	2917	4065
TCM_00724	1677	1784	502	1446	256	1756	1585	2865	407	447	1505	273	543	467	403	438	1101	114	310	394	317	296	540	455
TCM_00725	76	117	166	174	69	106	109	176	117	96	116	59	41	109	100	87	78	159	407	401	154	393	361	227
TCM_00726	1798	1470	716	1706	626	2435	1652	1575	480	512	1413	540	1015	656	777	699	1164	414	953	1291	1039	1163	1270	1273
TCM_00727	36	38	34	43	15	59	46	50	24	28	39	28	47	52	47	21	53	25	58	68	41	72	51	55
TCM_00728	94	74	231	144	214	48	44	92	135	90	78	138	113	189	210	168	68	112	278	352	157	363	411	448
TCM_00729	878	559	690	432	553	775	666	744	680	449	455	540	887	725	678	508	778	553	1833	4515	3517	2723	1927	5466
TCM_00730	1005	1114	376	1016	519	1403	884	1081	344	272	895	395	494	575	503	470	822	265	609	1130	734	881	1363	1110
TCM_00731	87	51	28	42	43	96	72	75	22	24	40	32	46	31	33	30	48	20	41	44	70	44	50	59
TCM_00732	338	381	387	445	289	361	271	242	374	279	276	286	265	471	314	323	265	347	219	568	497	257	463	692
TCM_00733	302	359	243	484	185	653	366	476	293	133	428	128	538	238	206	190	495	102	304	515	386	411	323	482
TCM_00734	252	175	169	243	128	250	185	253	156	112	178	123	248	174	149	134	296	196	164	345	462	355	369	428
TCM_00735	106	118	30	86	47	288	224	240	31	14	123	33	207	55	41	41	186	27	28	101	33	30	39	51
TCM_00736	52	38	26	48	15	70	97	87	38	16	61	24	82	30	17	11	86	29	39	93	31	57	69	119
TCM_00737	394	223	631	238	379	554	251	402	418	288	332	336	592	509	414	349	324	385	626	874	669	626	451	832
TCM_00738	720	636	734	473	429	1207	739	901	528	340	858	420	1173	556	765	372	854	313	565	740	766	947	557	703
TCM_00739	437	322	219	377	131	802	562	603	290	208	431	151	701	155	213	121	672	144	247	611	318	392	428	639
TCM_00740	838	677	665	942	713	1332	858	1121	733	525	905	478	741	737	726	568	951	440	897	1496	1005	1056	1237	1365
TCM_00741	1600	1371	838	1384	416	2369	1448	1832	864	687	1722	310	2348	413	595	362	2837	503	1165	1284	1198	1131	472	1138
TCM_00742	3608	3430	2005	3000	1006	3973	2957	3338	1975	1276	2878	1107	3260	1870	1759	1479	3773	1102	3661	5241	3137	4220	4308	5312
TCM_00743	336	331	209	344	199	686	458	638	422	116	432	333	655	350	423	260	702	128	199	325	284	244	262	321
TCM_00744	20	23	15	17	7	30	20	24	21	9	22	16	25	7	15	3	25	10	22	27	15	36	14	18
TCM_00745	14	14	5	2	3	8	8	12	6	1	21	7	4	7	4	4	3	0	6	8	12	14	4	10
TCM_00746	10	5	53	2	28	11	1	8	57	31	5	0	13	7	6	1	6	27	63	140	81	4	7	17
TCM_00747	1167	887	1838	905	1631	1546	1521	1706	1875	1291	1313	1539	1944	2199	2605	1520	1877	1138	2293	2870	2875	3306	2478	3369
TCM_00748	210	204	1913	253	740	351	219	245	3042	1266	225	920	136	1647	1298	1377	188	791	1566	5574	1411	2500	2630	2015
TCM_00749	14	23	98	23	53	23	14	38	231	39	24	45	13	38	63	74	18	62	2	171	53	59	80	52
TCM_00750	3761	3368	4499	3073	1738	5821	2780	3487	4505	3182	3955	1192	4364	2785	2755	1919	5257	1230	2316	2818	3657	5054	1541	3052
TCM_00751	3634	2571	1766	3861	1942	4825	3421	3217	1818	920	3336	1059	2664	1538	2064	1320	3007	1162	1833	4438	2911	3610	4224	4403
TCM_00752	1057	952	948	1346	853	2707	922	908	1290	426	1155	492	1106	1127	1000	892	1385	448	740	2587	1396	1888	2226	2788
TCM_00753	1092	1048	551	1051	506	2022	810	974	603	475	843	415	1256	493	567	464	1268	482	1007	1197	861	1041	655	1121
TCM_00754	586	567	323	559	245	1249	740	1022	453	146	768	158	925	162	166	135	956	160	315	482	376	332	337	413
TCM_00755	456	766	229	489	343	1328	748	1664	433	65	974	171	1228	63	58	69	1229	60	58	200	116	118	114	129
TCM_00756	139	159	23	135	28	205	210	424	17	9	234	21	333	8	11	11	324	7	23	41	20	10	17	20
TCM_00757	95	156	26	116	79	264	153	315	146	60	197	64	184	24	35	34	292	18	8	82	24	4	44	59
TCM_00758	108	132	146	108	222	397	149	261	283	57	159	75	260	41	38	39	275	44	117	81	134	74	36	70
TCM_00759	64	18	27	27	15	53	20	24	29	21	17	55	65	41	28	58	24	70	137	250	86	114	171	236
TCM_00760	417	377	298	329	116	616	324	346	189	164	286	200	403	327	234	194	375	155	371	604	382	412	409	551
TCM_00761	1787	1416	807	1418	748	2831	1568	1816	719	458	1632	600	1978	824	1357	747	1896	1020	1215	2483	1531	2021	2262	2649
TCM_00762	771	612	932	705	531	1643	539	824	328	420	791	146	1071	986	159	450	1004	138	404	674	879	382	333	461
TCM_00763	1137	1324	330	1461	311	3316	1888	2678	384	169	2177	168	2837	220	173	129	2695	74	245	257	345	398	192	280
TCM_00764	7	10	12	23	9	24	8	21	16	2	19	2	19	1	5	3	24	2	2	5	6	8	4	3
TCM_00765	3	3	3	4	2	8	3	8	4	0	9	3	5	3	1	1	4	1	1	0	1	0	0	1
TCM_00766	4	13	23	21	5	11	16	17	57	6	12	11	12	21	16	15	9	2	2	2	2	2	7	1
TCM_00767	312	281	105	413	68	527	407	603	87	40	360	19	482	32	19	16	449	22	65	96	53	91	80	73
TCM_00768	40	42	10	46	9	154	28	34	11	9	53	7	18	23	13	18	47	5	15	15	18	24	21	14
TCM_00769	722	705	486	556	485	949	485	740	525	256	573	481	964	458	674	325	755	438	699	1110	882	1083	975	1082
TCM_00770	855	862	214	829	227	1829	871	975	315	99	978	203	878	160	273	199	1129	180	221	702	336	372	525	536
TCM_00771	4433	4212	1705	5509	1119	4855	4841	5169	1161	1626	4460	1789	2476	2132	2094	1510	3053	697	2084	2551	2440	3134	2743	2355
TCM_00772	38	50	58	26	43	98	18	37	41	47	35	37	80	44	36	37	36	10	41	96	61	79	40	67
TCM_00773	347	147	511	180	304	369	311	320	342	258	187	270	473	373	358	273	378	288	444	1003	501	676	622	955
TCM_00774	376	354	476	280	278	261	280	351	612	320	218	591	275	890	642	519	310	142	573	488	492	500	674	542
TCM_00775	73	88	154	52	78	62	67	70	154	72	52	185	34	278	203	156	77	31	40	134	110	114	143	105
TCM_00776	371	319	331	348	228	433	256	332	262	179	306	261	261	301	277	259	274	206	499	671	619	677	546	697
TCM_00777	32	32	25	25	53	62	28	80	48	3	53	10	69	2	6	10	35	11	10	93	6	7	34	91
TCM_00778	1534	1617	1019	1304	1199	3151	1723	2661	1473	667	2236	699	3139	1137	1067	1066	2484	858	1182	2797	1318	1686	1769	2230
TCM_00779	429	259	724	351	642	606	319	433	942	432	394	265	647	298	442	253	571	561	785	2125	822	488	472	768
TCM_00780	7	3	34	7	17	4	3	14	11	25	3	16	13	26	20	14	8	6	10	168	13	11	103	128
TCM_00781	462	245	435	302	225	483	341	430	274	255	306	211	608	227	311	172	422	366	498	812	432	451	433	742
TCM_00782	1029	820	1391	880	967	1642	940	956	1082	1159	940	832	979	942	986	853	1023	682	1070	1533	1321	1339	736	1316
TCM_00783	493	321	359	336	214	710	695	657	312	149	421	211	881	278	304	239	694	272	280	541	329	482	328	619
TCM_00784	70	46	72	77	36	103	94	105	46	13	75	30	109	32	32	32	96	11	28	38	29	24	28	41
TCM_00785	30	38	9	34	9	35	37	30	14	6	39	5	32	9	15	13	29	3	16	15	12	14	16	26
TCM_00786	21	20	33	35	36	65	36	42	22	12	34	23	18	27	20	23	30	6	39	53	24	26	43	34
TCM_00787	84	73	79	91	112	361	99	133	104	55	103	34	133	65	107	81	139	34	78	191	49	86	141	125
TCM_00788	2956	2302	1584	2833	1431	5846	3273	2711	2060	1072	3444	1702	3686	1635	2405	1189	6857	882	2156	1758	2158	2017	1118	1447
TCM_00789	165	106	85	124	175	338	132	156	217	446	121	40	273	95	76	51	219	186	140	433	179	210	76	181
TCM_00790	263	145	392	190	223	602	109	153	288	195	198	117	364	200	186	226	278	231	397	682	401	403	268	557
TCM_00791	806	736	414	898	301	1847	814	1161	434	288	1277	177	1548	223	245	156	1707	199	501	456	477	573	233	357
TCM_00792	485	941	272	686	493	975	653	963	412	126	893	367	504	214	266	205	626	118	71	597	324	438	480	641
TCM_00793	1	2	9	1	16	6	2	11	19	5	2	23	15	6	6	4	11	1	1	4	1	1	0	3
TCM_00794	4	10	39	7	87	23	13	21	33	13	20	16	25	10	12	13	30	13	1	27	15	16	8	28
TCM_00795	333	255	214	262	179	575	378	511	250	126	362	148	522	136	202	94	509	129	234	275	290	264	139	273
TCM_00796	364	298	251	387	199	613	409	439	300	151	416	194	685	212	276	151	509	202	411	422	423	446	391	559
TCM_00797	25	30	22	38	19	57	29	50	33	5	32	6	47	8	10	11	55	15	25	26	19	27	31	26
TCM_00798	298	281	199	349	168	443	358	372	238	150	376	155	341	242	270	156	345	146	237	613	327	463	408	676
TCM_00799	13905	11656	6606	12736	3790	15608	8317	11733	3569	3973	10919	4812	10796	7060	8181	6260	8411	3682	8927	19796	10138	14258	21003	23117
TCM_00800	861	794	542	568	1771	708	661	1050	587	403	858	451	1118	620	649	437	1037	534	827	1032	884	1048	1193	1340
TCM_00801	1373	904	1905	622	2125	2264	672	871	2034	1450	818	1903	1485	2283	3302	1502	1372	1153	2289	2652	2429	2468	2277	2852
TCM_00802	886	771	624	970	426	1675	1009	1244	557	297	1163	297	1189	227	201	280	1663	123	900	404	390	549	465	457
TCM_00803	57	84	65	51	56	158	65	130	91	39	78	58	148	68	57	49	122	18	19	108	14	20	47	94
TCM_00804	2932	1977	2513	1721	1307	2908	2333	2589	2389	1429	2510	1333	4739	2364	1855	1724	4552	1750	2812	4923	2559	2912	3067	5277
TCM_00805	1165	976	1036	1129	785	1700	1125	1325	726	597	973	427	945	585	630	506	1112	777	1135	1788	1426	1285	1140	1269
TCM_00806	10017	7360	1471	8899	2558	11002	4973	3839	1875	565	6866	1816	4395	2007	4200	1276	4551	2122	4400	2024	2290	3114	1729	2030
TCM_00807	1944	2006	846	2339	920	3391	1992	3085	1072	382	2908	1029	4064	1129	2314	510	4540	951	1577	1695	1575	1789	902	1826
TCM_00808	1161	776	962	740	1004	2796	976	1315	1072	715	1306	612	2139	764	824	536	2424	582	1340	1588	1254	1022	876	1593
TCM_00809	270	454	281	387	593	746	443	846	676	161	542	216	678	110	118	118	726	56	92	214	119	120	138	153
TCM_00810	2	7	13	10	20	30	10	16	29	15	8	8	8	2	3	2	13	3	1	6	4	7	7	5
TCM_00811	42	50	47	43	31	128	29	41	20	19	35	16	48	21	29	24	46	22	45	66	50	42	51	46
TCM_00812	352	447	169	458	244	946	261	382	215	142	426	150	277	222	196	210	343	104	250	434	278	366	398	377
TCM_00813	2033	1472	934	1617	612	1484	1987	2041	485	617	1583	712	1361	837	1203	621	1381	875	1954	1203	676	1270	1458	988
TCM_00814	196	181	281	131	163	189	171	344	261	176	158	103	443	176	150	138	419	216	392	790	447	393	325	1319
TCM_00815	386	532	250	580	304	1627	543	685	269	82	631	120	726	190	222	169	825	115	158	325	191	186	276	333
TCM_00816	294	206	267	206	213	359	362	315	191	195	243	170	232	220	268	146	311	244	230	583	228	249	280	469
TCM_00817	697	699	347	696	416	2064	1183	1484	641	183	1061	258	1561	309	348	267	1689	151	289	650	401	431	420	627
TCM_00818	5	2	2	8	2	15	1	7	3	2	6	2	4	3	0	0	7	2	2	4	2	2	4	4
TCM_00819	7	5	1	8	0	7	10	14	2	2	13	0	7	0	0	0	5	0	0	4	0	2	0	4
TCM_00820	89	91	23	106	18	177	116	151	21	6	124	8	94	11	9	9	91	14	29	40	22	13	18	19
TCM_00821	2058	1797	1544	1786	719	2831	1905	2060	1226	962	1812	1037	1677	1531	1686	1234	1990	593	1784	2153	1648	2544	2177	2299
TCM_00822	499	494	488	461	459	675	740	825	380	212	598	285	635	386	458	259	649	298	495	914	891	764	890	997
TCM_00823	21791	19400	12611	17698	9550	22589	21671	22014	9253	8640	21499	7864	18409	10271	11455	8476	21692	5924	18873	15336	16743	23353	21815	16051
TCM_00824	533	343	534	375	263	893	514	493	401	344	391	264	750	418	363	315	705	352	736	1393	699	835	556	1370
TCM_00825	414	615	162	603	239	1129	482	746	133	77	685	189	602	200	249	165	508	110	130	413	188	184	366	484
TCM_00826	534	444	283	473	155	721	427	511	241	255	439	113	602	264	182	171	651	182	362	486	316	373	401	658
TCM_00827	372	359	406	296	387	1046	949	555	526	258	490	161	696	216	514	275	488	250	500	547	502	643	236	514
TCM_00828	170	147	72	180	58	198	215	135	63	41	139	70	107	93	86	75	119	51	140	164	183	151	206	147
TCM_00829	108	55	55	67	62	216	89	51	63	37	79	51	122	100	59	37	97	30	56	81	164	74	100	72
TCM_00830	243	264	220	180	227	447	247	330	310	163	281	196	463	199	321	170	409	179	319	466	378	352	270	339
TCM_00831	61	53	151	43	143	61	25	83	228	300	45	11	86	28	23	13	500	127	224	495	397	53	42	31
TCM_00832	314	202	261	175	181	304	300	390	200	117	222	103	392	165	119	131	312	193	322	666	429	324	504	563
TCM_00833	1372	1240	779	1133	640	3045	1221	1680	1021	561	1612	874	2112	975	1356	769	2087	465	974	1902	1091	1662	1139	1816
TCM_00834	99	91	115	99	98	114	140	189	158	104	88	80	133	399	141	134	157	66	185	283	200	162	213	270
TCM_00835	1159	1369	917	1285	559	1587	1133	1351	906	514	1140	655	1204	956	747	858	1251	302	957	1701	1121	1354	1362	1244
TCM_00836	5	2	322	3	316	2	7	1	210	269	2	2	4	0	2	4	3	4	4	6	0	2	4	4
TCM_00837	62	34	95	37	88	71	24	43	42	46	68	31	102	4	36	153	48	23	58	93	113	69	94	69
TCM_00838	182	101	136	160	125	358	204	166	159	87	177	98	211	104	136	94	262	48	209	310	268	220	142	230
TCM_00839	306	304	226	242	167	250	295	368	188	113	256	177	316	211	177	120	237	134	410	649	515	424	501	504
TCM_00840	1876	1457	810	1463	642	2578	1648	1750	677	639	1736	857	1913	855	1016	745	2114	552	1362	1797	1760	2111	2244	2253
TCM_00841	20	53	29	32	35	113	37	92	30	8	72	24	65	11	8	7	69	3	1	11	9	6	6	10
TCM_00842	4	4	6	7	9	22	10	28	8	2	15	8	7	0	0	3	8	0	0	0	0	1	4	3
TCM_00843	78	150	48	145	70	507	185	369	94	13	231	46	215	20	19	16	239	16	10	77	33	23	49	30
TCM_00844	4118	3005	6163	3428	3662	5545	4342	6618	4665	3064	4647	2492	5771	2921	3151	2339	5746	1324	5550	2418	4777	3930	3248	2949
TCM_00845	7339	11575	11796	10938	12020	13764	11094	20374	22842	6771	14038	8474	9092	6329	6204	5574	11400	2225	2438	8717	5529	6388	10589	7727
TCM_00846	91	116	112	147	138	177	116	165	119	76	125	99	74	85	163	83	147	43	63	225	125	128	290	144
TCM_00847	30	28	37	42	50	69	28	54	32	20	40	15	35	22	48	15	53	4	6	75	34	43	103	55
TCM_00848	554	534	508	543	367	1010	549	750	517	371	578	376	792	589	611	390	745	366	765	1485	703	546	858	1063
TCM_00849	43	58	67	108	49	174	47	110	67	24	46	31	112	33	39	16	160	74	94	158	191	32	26	48
TCM_00850	517	371	338	257	276	275	432	504	231	205	446	129	646	228	330	207	559	203	766	719	466	717	547	731
TCM_00851	464	384	956	643	288	773	559	582	579	444	571	506	787	505	1834	369	1022	560	1607	1527	1145	1103	780	1130
TCM_00852	998	881	2116	926	946	1875	901	1332	1546	710	1093	1107	1459	1543	1554	1263	1141	830	1216	1573	1000	1139	1607	1497
TCM_00853	1608	1134	1206	1111	1226	1535	1339	1612	919	925	1254	1075	1717	1436	1770	930	1451	880	1873	1718	1753	1789	1645	1692
TCM_00854	304	366	182	327	143	418	440	539	171	73	433	79	508	145	120	127	565	73	192	370	164	195	299	273
TCM_00855	640	936	383	854	441	995	845	1237	339	211	996	179	865	366	357	276	1178	173	391	1034	395	591	937	814
TCM_00856	1001	1234	997	1175	848	878	1159	2016	919	563	1825	682	1818	1291	998	751	1672	585	1003	1124	1286	1360	920	1142
TCM_00857	127	117	119	106	116	187	130	182	93	40	140	66	157	57	70	29	213	68	133	186	166	187	147	219
TCM_00858	1301	1226	780	1274	596	1715	985	1374	593	471	1257	370	1053	611	743	439	1076	509	748	1449	1170	1221	1276	1074
TCM_00859	113	134	29	125	60	225	144	220	43	24	139	31	159	24	50	28	232	33	47	140	37	37	62	114
TCM_00860	523	329	408	352	255	569	445	539	297	189	355	212	683	246	292	178	475	197	397	648	640	440	408	634
TCM_00861	399	327	375	417	331	943	351	581	347	162	598	186	707	160	309	134	754	200	418	354	680	260	171	253
TCM_00862	233	297	111	328	105	448	233	367	89	38	310	121	194	129	118	114	262	44	67	197	118	104	129	144
TCM_00863	1303	1465	960	2139	1138	4631	1425	1931	1540	627	1770	835	1879	919	925	859	2143	417	856	916	790	856	709	671
TCM_00864	793	568	275	506	141	680	533	685	215	183	524	161	594	258	232	219	609	195	759	1672	971	936	1097	1724
TCM_00865	186	381	134	234	188	321	221	773	224	73	468	79	427	71	49	40	486	46	88	221	141	84	168	200
TCM_00866	3198	2527	3804	2316	2169	4841	2530	4242	4505	3325	3729	1422	6337	1750	1838	1604	6794	1519	3854	3211	3482	2590	1615	2943
TCM_00867	2473	1871	1587	1718	949	2163	2185	2487	1648	883	2131	643	2164	1263	1434	1168	2358	905	2077	3350	2332	2789	3038	3474
TCM_00868	630	639	466	742	1128	1035	783	865	466	278	712	295	672	666	564	274	699	224	569	847	542	704	785	639
TCM_00869	271	482	428	408	532	974	316	415	508	263	363	207	322	172	268	293	339	204	564	845	732	328	317	311
TCM_00870	166	87	315	107	206	141	245	270	423	152	124	116	293	138	154	69	246	84	227	153	183	159	136	177
TCM_00871	107	364	164	158	143	389	1322	470	149	79	199	104	163	98	294	92	360	95	504	148	189	385	238	148
TCM_00872	606	458	1038	593	684	1298	575	606	749	698	563	854	747	854	907	594	645	445	544	1009	727	444	621	909
TCM_00873	7244	5553	6650	5763	4535	11434	5750	7172	5075	4941	6091	3014	9330	5109	4955	3686	8532	3974	7073	10106	6690	6678	6942	10505
TCM_00874	6	1	5	3	10	4	2	5	9	8	2	2	12	3	3	4	16	4	22	22	16	5	4	19
TCM_00875	943	908	500	767	350	1216	850	991	518	416	795	613	1012	812	552	723	881	470	953	1767	1182	1466	1535	1763
TCM_00876	638	376	910	531	497	897	532	607	664	560	589	443	911	563	550	484	753	375	730	899	840	861	530	736
TCM_00877	622	535	841	509	546	1059	599	817	731	374	747	355	1004	464	468	377	1084	347	692	1258	827	803	520	1032
TCM_00878	782	491	464	756	295	1126	698	1008	606	352	1099	112	1855	156	198	60	2027	132	664	457	479	496	271	431
TCM_00879	409	294	280	284	226	712	814	723	345	237	430	122	970	108	158	107	1027	223	536	466	365	434	277	371
TCM_00880	785	502	387	579	304	707	628	637	357	344	598	348	753	310	350	281	775	364	605	818	726	1001	770	740
TCM_00881	24	37	21	49	36	43	30	68	23	17	38	17	59	12	13	9	60	8	18	60	30	18	25	35
TCM_00882	1084	942	1100	1295	729	1441	1068	1329	622	667	847	551	1375	622	920	473	1178	863	1000	1636	1403	1411	1086	1531
TCM_00883	0	1	0	2	1	1	0	2	2	0	0	0	0	0	0	0	6	1	2	0	0	0	2	0
TCM_00884	95	146	48	178	21	261	152	282	51	17	198	20	196	12	16	14	279	16	28	32	24	32	28	32
TCM_00885	599	291	517	125	717	269	367	334	540	446	465	384	558	740	983	483	365	294	387	531	398	472	354	583
TCM_00886	251	183	282	128	183	107	163	157	247	221	242	269	189	637	539	295	115	106	216	402	200	276	275	374
TCM_00887	772	598	1837	477	1196	331	536	1149	1617	1004	819	97	1159	1633	772	931	969	664	2146	2503	559	595	1209	2446
TCM_00888	1496	1413	1070	899	413	1042	1006	1503	897	657	1181	943	1642	1318	914	1017	1746	353	1693	1823	1322	1780	1447	1679
TCM_00889	696	555	799	360	494	315	436	832	297	453	533	343	804	273	357	244	742	370	1074	1150	887	1102	1130	1116
TCM_00890	264	209	158	141	165	366	247	350	254	141	331	145	469	130	247	130	461	126	187	408	349	235	183	341
TCM_00891	14820	10657	12805	4306	2908	417	5656	4050	60057	11068	5124	348	14078	500	3964	198	5117	10537	85813	18033	217213	151052	3574	91903
TCM_00892	26232	9918	3765	3430	469	959	5221	3943	32964	4586	4491	135	22773	332	1899	156	6122	6544	52486	19006	249544	196475	4283	104387
TCM_00893	776	845	15	503	12	139	7871	1329	22	5	1476	8	116	7	1	3	737	11	28	50	27	22	4	9
TCM_00894	721	774	5	467	8	157	5631	600	10	0	1374	3	114	1	1	3	655	6	6	28	12	6	5	2
TCM_00895	386	304	62	268	26	297	8502	452	59	50	584	3	171	2	2	3	638	33	56	30	222	130	5	60
TCM_00896	50669	42174	30239	46464	38989	51170	52307	66362	19925	27481	51599	14674	38271	24441	34863	21442	38033	15072	33075	43021	32455	28598	47053	47874
TCM_00897	664	560	602	630	619	1697	665	913	626	407	932	330	1445	400	537	351	1600	222	649	664	759	774	414	614
TCM_00898	60	93	255	73	415	211	80	184	769	145	138	80	188	35	28	32	170	465	656	1424	1355	34	18	39
TCM_00899	49	43	117	99	156	169	74	103	185	26	107	101	133	81	86	60	110	33	20	53	35	62	41	60
TCM_00900	82	158	74	145	146	454	114	266	272	45	217	80	349	46	29	38	353	16	5	42	14	23	33	39
TCM_00901	16	38	23	18	54	63	17	59	127	19	25	34	57	7	9	9	45	4	4	8	2	6	5	26
TCM_00902	31	79	26	61	35	218	48	143	42	10	103	30	169	12	7	7	143	4	2	14	4	3	16	27
TCM_00903	104	190	36	177	99	343	129	458	113	32	387	48	459	20	17	22	426	9	8	30	10	11	15	30
TCM_00904	296	213	215	219	252	782	368	313	294	118	320	118	589	205	214	108	568	132	246	281	324	342	217	361
TCM_00905	103	100	35	94	48	287	105	153	49	17	116	29	125	54	32	28	153	26	39	119	53	65	46	91
TCM_00906	159	113	58	112	71	374	233	150	71	8	158	27	208	44	48	35	202	29	62	110	52	83	72	124
TCM_00907	989	804	1101	602	537	832	912	1295	1170	659	1100	418	1833	541	541	392	1522	673	1160	1901	1164	955	803	1720
TCM_00908	5666	4095	7427	4236	4566	7786	5842	6577	7396	5752	6118	3033	7409	3845	4720	2960	9291	2332	6828	7607	7539	7607	5214	6947
TCM_00909	89	81	80	45	58	152	202	170	105	45	110	36	186	1754	113	859	158	198	378	147	251	244	159	184
TCM_00910	15	37	9	24	29	33	37	59	28	7	35	18	31	9	7	3	19	10	2	64	11	5	10	18
TCM_00911	185	127	151	102	99	259	248	299	137	91	191	61	432	79	74	61	348	182	411	730	393	251	335	667
TCM_00912	100	130	133	87	115	250	123	238	217	61	159	53	234	37	47	37	178	58	95	693	284	139	239	393
TCM_00913	124	178	109	171	110	293	113	200	153	79	166	119	173	244	133	137	135	65	226	245	166	219	152	206
TCM_00914	745	667	1321	556	1237	1282	729	1132	1018	1140	1021	704	1077	887	943	611	1246	366	714	487	739	707	543	540
TCM_00915	8	23	12	11	28	64	13	23	25	3	11	12	32	8	4	5	33	3	2	26	6	10	23	14
TCM_00916	149	300	113	209	174	605	242	524	185	61	355	62	275	150	69	46	420	58	71	248	56	67	198	193
TCM_00917	289	212	135	186	161	953	269	361	347	87	476	109	564	168	150	138	521	66	162	248	138	133	124	198
TCM_00918	801	1003	1439	624	1026	1497	631	1467	1708	880	845	988	1801	1147	1403	818	1225	445	1346	1287	1282	1355	780	1213
TCM_00919	529	561	912	532	488	1164	1122	785	1024	546	915	178	452	360	347	361	765	283	831	534	306	425	653	445
TCM_00920	3043	3203	1302	3143	1385	4174	1992	2805	1345	1100	2726	1053	2389	1880	1723	1078	2329	1016	1776	2752	1839	2992	2918	2716
TCM_00921	888	865	861	907	563	1038	774	959	716	685	654	349	979	704	688	505	1014	671	844	1419	629	920	1135	1486
TCM_00922	335	439	312	425	286	449	510	616	341	187	505	217	363	328	373	243	509	170	341	896	504	551	569	655
TCM_00923	1409	1197	1273	1124	1118	3033	1496	1575	1524	732	1387	912	2194	1250	1299	1023	2078	569	1455	1942	2032	1999	1189	1893
TCM_00924	811	834	349	631	188	1103	518	804	250	193	775	381	885	380	442	355	675	376	795	731	692	909	324	719
TCM_00925	179	215	68	174	112	322	155	276	128	51	224	64	259	62	77	80	179	65	109	629	247	382	311	551
TCM_00926	913	721	617	650	391	779	602	864	599	443	737	215	835	412	442	338	826	529	797	924	733	680	599	1057
TCM_00927	716	647	762	727	865	1648	764	1121	930	608	962	464	1568	415	594	397	1580	258	1140	905	982	944	482	857
TCM_00928	23455	19636	12231	27988	6415	37811	19479	21088	7758	7330	19303	11359	24430	15598	13568	10763	21245	6033	14501	32189	28869	33863	29625	38018
TCM_00929	237	180	346	205	348	331	376	246	387	297	224	250	222	781	481	243	231	291	574	1249	604	622	772	794
TCM_00930	424	325	293	180	161	157	217	423	197	199	265	142	245	162	242	134	215	231	261	674	427	349	346	617
TCM_00931	1629	1348	387	1629	380	2685	1330	1352	242	257	1413	323	1124	590	579	388	1249	608	827	1689	815	1207	1778	1787
TCM_00932	4	38	24	38	112	38	12	16	26	61	3	7	35	64	26	49	14	41	156	154	130	135	215	161
TCM_00933	0	0	0	2	0	0	0	2	1	0	0	0	0	0	0	0	0	1	0	0	2	2	0	0
TCM_00934	81	111	58	74	65	103	100	95	81	36	133	139	96	208	123	234	64	74	241	136	171	183	68	109
TCM_00935	296	331	106	184	38	237	283	170	111	12	362	314	169	565	246	697	183	67	340	272	223	268	111	180
TCM_00936	15	24	8	12	4	37	20	13	19	1	25	22	18	72	31	39	15	8	34	19	16	14	10	16
TCM_00937	1100	776	911	763	698	1248	932	1278	973	621	1009	721	1529	892	792	732	1698	435	1116	1660	1679	1935	1392	1814
TCM_00938	1902	2440	333	1901	259	5095	2435	2812	254	102	3688	110	1182	173	184	200	1882	254	771	25	127	57	126	39
TCM_00939	1361	979	1063	991	733	2313	1143	1139	1110	971	1198	831	1525	969	1105	849	1877	661	1634	1340	1942	1932	943	1402
TCM_00940	247	277	51	256	39	253	231	316	50	35	268	82	115	115	110	80	216	37	114	156	74	134	85	87
TCM_00941	2799	2061	1242	1920	999	1845	1982	2620	1350	903	1872	497	2149	842	825	684	2059	1389	3025	4843	3589	2368	2437	2940
TCM_00942	728	878	506	798	836	1817	1022	1534	580	329	1377	627	1287	499	795	357	1545	191	518	564	659	782	459	452
TCM_00943	66	78	81	106	287	282	117	123	214	37	88	135	73	55	46	51	101	20	12	91	35	37	84	107
TCM_00944	6	4	17	9	48	69	18	26	51	14	12	14	13	8	5	8	22	4	5	15	4	3	9	15
TCM_00945	576	540	486	607	1286	2543	724	835	642	338	767	544	1120	570	659	434	1372	208	620	452	673	571	327	421
TCM_00946	1351	1194	694	1012	503	1392	1253	1420	628	436	1030	467	1397	681	531	537	1384	378	1080	2147	1500	1659	1691	1816
TCM_00947	874	610	571	641	375	1163	695	568	464	449	583	330	664	678	443	455	718	494	595	910	661	549	683	895
TCM_00948	2	4	3	2	3	3	2	7	5	1	2	1	5	0	0	1	6	0	0	0	0	1	1	1
TCM_00949	28	45	27	42	34	74	75	95	56	8	73	13	104	21	19	18	84	8	11	18	7	18	20	13
TCM_00950	17	16	6	19	14	61	46	44	6	4	43	0	20	0	6	3	21	3	2	6	5	0	1	0
TCM_00951	2	2	2	3	2	9	5	14	1	0	7	0	2	0	0	0	4	2	1	1	0	0	1	0
TCM_00952	85	60	156	65	75	203	70	76	217	48	101	45	120	99	84	100	128	32	91	189	159	213	175	207
TCM_00953	806	1231	724	904	735	1296	678	1610	787	320	1264	757	1517	814	704	521	1174	366	588	2058	1405	1136	1915	1544
TCM_00954	2785	1948	2442	2151	1345	2451	2202	2166	1972	547	2922	1058	1634	834	2707	442	1561	542	2566	1231	1758	957	1353	1088
TCM_00955	188	378	49	234	95	480	298	585	92	22	483	59	371	55	41	25	388	24	10	169	58	34	120	124
TCM_00956	55	109	17	60	35	170	67	120	29	10	98	19	60	9	32	15	99	10	2	49	27	25	45	28
TCM_00957	1312	1125	362	1098	319	2103	1036	1222	391	264	1273	332	1237	694	713	476	1455	196	782	1438	800	1036	1357	1509
TCM_00958	394	400	227	359	265	422	337	493	176	117	352	193	264	191	223	207	254	211	461	378	600	564	514	399
TCM_00959	1035	1019	593	967	655	1326	952	1043	1083	306	949	872	774	2964	1786	1114	829	445	1203	1993	1420	2027	1454	1675
TCM_00960	1183	1039	660	598	637	1003	866	1283	863	429	1015	342	1285	513	423	384	1259	470	1300	1587	1701	1238	1165	1197
TCM_00961	696	914	387	742	217	864	708	1004	383	197	780	278	812	432	239	348	988	112	360	1021	454	511	532	720
TCM_00962	1753	1814	896	2085	839	6122	1898	2476	839	334	2323	578	1747	553	593	492	1945	271	619	777	836	821	850	644
TCM_00963	11	18	9	10	45	17	10	19	23	1	10	22	10	4	6	7	4	5	1	8	7	5	4	4
TCM_00964	2	3	5	6	17	67	2	5	8	4	9	7	22	3	6	2	16	4	0	8	6	3	12	8
TCM_00965	180	233	134	199	223	390	258	281	353	140	268	183	226	179	208	184	272	65	123	242	331	160	235	202
TCM_00966	13	25	16	23	37	41	20	37	36	14	17	15	19	25	23	29	24	8	12	27	42	30	14	19
TCM_00967	493	413	763	461	491	671	389	548	518	489	455	485	655	584	520	444	610	505	713	1528	782	775	646	1542
TCM_00968	956	794	615	836	366	1484	1046	920	516	253	796	294	984	489	610	443	1072	408	582	1018	625	705	896	1029
TCM_00969	29	28	20	25	40	58	40	93	60	9	30	41	69	16	16	15	81	9	13	51	12	17	24	41
TCM_00970	1329	1425	1689	1523	1709	2442	1613	2776	1533	821	1961	906	2878	1632	2316	1278	2779	885	1402	2202	1762	1903	2376	2507
TCM_00971	1567	1754	707	1929	650	3950	2092	2470	1452	461	2047	444	2733	694	788	505	2582	329	674	2083	863	1159	1330	1677
TCM_00972	634	505	320	664	385	1893	493	522	525	176	567	203	791	462	438	408	782	240	443	805	522	653	660	817
TCM_00973	923	532	584	665	514	1728	821	799	732	453	749	394	1273	476	484	363	1399	371	943	1067	646	711	401	994
TCM_00974	3651	3229	1995	2851	2299	11827	4909	5134	2692	1531	4974	1296	5433	1905	2279	1452	6860	1296	2977	3291	3937	3749	2423	3143
TCM_00975	1355	1405	1558	1592	1548	2496	1649	1571	1602	799	1516	1440	1362	2099	2214	1762	1468	695	1796	2440	1876	2821	2430	2565
TCM_00976	0	1	69	0	37	2	1	3	62	68	4	0	3	0	0	3	2	31	85	89	41	2	0	2
TCM_00977	397	306	395	323	419	686	457	440	352	239	406	311	444	346	583	328	423	282	614	628	632	705	569	780
TCM_00978	346	280	301	324	305	612	390	454	321	208	368	160	517	153	227	125	437	145	460	643	527	303	252	331
TCM_00979	281	335	63	299	81	506	260	460	106	28	342	40	235	46	91	41	362	33	22	237	39	38	99	139
TCM_00980	448	209	312	181	194	370	387	469	425	129	322	329	644	278	361	312	512	158	306	447	479	470	300	719
TCM_00981	45	64	31	52	32	132	71	109	32	14	95	39	152	40	30	27	115	14	17	85	22	34	31	73
TCM_00982	1007	826	869	912	557	1945	1169	1464	783	432	1199	499	1325	933	731	760	1512	348	978	1439	1452	1791	1000	1100
TCM_00983	28	34	23	34	2	30	52	65	7	5	46	3	46	3	4	1	37	11	6	54	47	103	8	98
TCM_00984	153	108	87	95	99	472	186	113	114	49	111	105	355	57	104	62	156	94	184	125	138	113	141	156
TCM_00985	1116	1251	512	1312	491	3364	1066	1209	666	351	1150	578	1799	893	803	874	1310	329	841	1381	937	1080	1387	1284
TCM_00986	831	762	604	506	439	1479	751	1044	475	171	1012	180	1198	256	541	297	1084	200	400	850	473	398	672	694
TCM_00987	3664	5407	854	3917	1934	12992	2648	5468	1122	744	5376	267	3237	597	1657	563	8098	847	1645	1817	1906	1908	1246	1991
TCM_00988	28	75	13	38	53	52	22	84	29	2	50	13	17	3	10	9	65	7	2	31	3	5	8	21
TCM_00989	846	1014	400	1169	491	2887	877	1302	498	298	1485	254	1234	285	404	215	2074	163	306	490	355	481	231	450
TCM_00990	394	357	341	376	356	796	363	503	384	155	471	173	764	246	244	153	608	242	271	620	409	384	340	602
TCM_00991	722	648	589	690	399	1602	778	1133	608	261	909	247	1390	529	478	400	1194	267	468	1321	587	588	608	1122
TCM_00992	537	366	598	450	362	730	557	712	459	212	466	273	848	396	324	227	635	279	491	519	556	389	347	524
TCM_00993	6976	5000	3932	5912	3196	11509	6192	5864	4025	3785	6134	4112	6660	5192	4591	3579	6644	3145	3739	8760	4147	5136	5175	8561
TCM_00994	1075	775	1009	860	521	1529	933	1017	846	531	827	624	1411	878	948	702	1147	819	1151	2573	1304	1885	2127	2669
TCM_00995	681	699	272	642	272	1844	811	987	397	160	818	217	916	291	311	266	995	169	326	619	289	454	430	696
TCM_00996	466	343	354	335	350	916	361	484	375	291	424	212	795	404	458	331	583	505	922	1090	821	988	767	1526
TCM_00997	152	47	130	51	62	63	156	110	85	64	109	42	186	75	56	67	192	38	110	105	75	80	67	167
TCM_00998	0	2	57	0	27	1	0	0	148	29	0	0	0	0	0	1	0	61	141	263	283	0	0	0
TCM_00999	2676	1691	3845	1811	2100	3773	2233	2385	2863	2706	2309	1750	3526	2457	2448	2139	3837	2575	3237	5230	3577	3147	3268	5273
TCM_01000	0	2	5	3	13	5	3	4	9	1	0	1	7	0	0	0	3	0	1	0	0	1	2	1
TCM_01001	631	1161	510	1109	937	4609	731	1431	1155	273	1218	797	902	692	1183	986	1868	154	210	469	224	217	543	505
TCM_01002	3	3	38	2	76	12	2	8	49	8	5	23	6	4	11	10	7	9	1	4	14	0	1	2
TCM_01003	2	1	15	4	20	3	1	1	9	7	3	5	6	5	3	0	1	1	0	3	4	3	4	3
TCM_01004	376	381	322	379	235	686	241	413	342	144	414	208	447	368	289	277	669	149	321	443	354	520	318	347
TCM_01005	720	757	363	871	233	2240	592	666	317	192	808	209	682	320	303	247	739	153	367	632	427	438	580	722
TCM_01006	474	499	280	324	250	445	617	748	302	159	476	153	641	278	336	205	427	151	338	434	364	403	423	514
TCM_01007	281	289	263	221	115	667	224	369	286	138	473	74	475	88	121	85	432	100	231	201	228	268	107	292
TCM_01008	303	212	216	277	208	505	330	296	177	121	322	134	197	175	148	176	284	102	318	530	291	279	258	390
TCM_01009	2242	1539	2426	2002	1635	3649	1031	1848	2843	1236	2341	1446	2982	1910	2094	1627	3155	1114	2898	1816	2556	2285	1248	2193
TCM_01010	391	318	439	431	303	327	230	421	387	267	362	167	254	333	414	298	364	164	370	304	252	337	348	395
TCM_01011	1168	1094	994	1209	812	922	581	1011	1174	593	1171	498	702	919	816	958	975	240	1041	1029	678	808	1135	1009
TCM_01012	4532	3671	3656	3765	3048	5655	3839	4693	2375	2187	3985	1353	4681	2176	2838	1669	4432	3454	3413	5911	3726	3802	4759	6000
TCM_01013	883	678	576	882	441	1224	612	742	387	367	617	475	699	599	514	509	685	294	757	1172	758	880	1004	1244
TCM_01014	157	204	284	241	292	306	266	393	340	152	297	91	493	182	312	145	309	186	405	362	400	204	256	525
TCM_01015	19	11	37	13	45	38	26	27	42	14	17	4	35	5	23	9	38	10	27	57	37	30	23	50
TCM_01016	317	308	516	284	807	474	180	615	560	369	530	350	746	486	578	305	574	341	488	1040	738	689	572	1033
TCM_01017	361	153	190	208	178	657	211	283	321	95	201	164	457	260	337	150	333	191	156	350	223	428	203	340
TCM_01018	568	330	395	432	247	1136	519	583	491	184	399	236	716	392	361	310	749	181	377	634	520	656	507	581
TCM_01019	253	210	155	221	179	594	274	346	234	99	286	223	344	198	232	183	391	88	340	260	221	253	196	245
TCM_01020	80	52	24	40	20	67	66	95	18	6	65	8	48	37	28	28	46	15	50	60	44	52	63	49
TCM_01021	223	163	89	147	65	395	175	249	74	35	190	98	162	123	112	90	184	32	138	228	122	175	222	197
TCM_01022	543	521	388	539	254	585	586	672	311	124	482	279	554	292	208	231	546	133	477	683	643	619	670	639
TCM_01023	859	799	1020	780	608	815	600	1078	1097	656	674	590	1090	780	604	610	982	554	1292	2477	2216	1860	2223	2533
TCM_01024	127	143	47	136	42	337	171	183	62	48	140	88	84	142	140	89	145	51	124	265	106	164	153	143
TCM_01025	23	11	16	13	11	32	13	27	16	8	14	10	38	13	11	15	26	4	10	28	16	27	21	28
TCM_01026	3755	3628	1437	3968	808	5196	4711	5702	984	803	4104	394	4299	458	434	345	4716	457	1205	1415	1358	1534	1543	1453
TCM_01027	140	218	33	236	34	225	233	325	48	8	281	22	130	24	11	14	193	12	42	79	64	84	112	91
TCM_01028	124	189	38	191	16	165	174	235	33	18	174	18	93	12	8	19	147	2	33	83	53	80	86	80
TCM_01029	204	244	99	185	92	381	243	330	116	55	304	80	267	108	86	93	369	42	52	247	76	89	93	181
TCM_01030	395	317	320	530	159	584	315	421	173	82	434	56	609	64	79	51	704	68	202	237	242	205	127	160
TCM_01031	1702	1608	1441	1883	691	2198	1818	2405	1429	387	2106	3559	2195	2685	3257	1994	2185	594	1622	1199	1533	1406	1979	1118
TCM_01032	1686	1619	1032	1830	1118	3823	1850	1719	959	622	1664	935	1399	1092	1169	912	1789	442	1298	1559	1321	1541	1821	1586
TCM_01033	531	343	278	391	216	532	446	447	295	252	351	211	383	283	323	276	396	198	594	627	589	702	531	532
TCM_01034	50	66	21	102	61	69	76	163	27	17	109	31	60	31	33	23	67	12	23	66	43	41	54	46
TCM_01035	118	149	78	125	115	221	159	423	79	16	266	45	315	43	38	39	295	14	18	138	45	79	144	104
TCM_01036	58	116	110	105	276	120	109	254	293	70	176	97	105	74	65	75	137	40	29	174	73	135	153	183
TCM_01037	136	109	89	100	86	351	106	219	119	23	241	39	304	20	31	16	182	55	62	22	22	18	39	48
TCM_01038	1133	844	1235	958	1557	3296	1110	1313	1401	758	1331	590	1493	860	998	831	1485	543	1019	2113	1025	843	1776	1605
TCM_01039	37	56	88	39	125	103	31	96	135	84	73	8	105	7	17	22	101	22	107	82	28	36	47	96
TCM_01040	5	3	9	3	19	1	6	14	26	4	9	2	4	4	2	1	5	3	1	2	1	2	5	7
TCM_01041	1329	1708	558	1683	722	2645	1518	1962	1039	503	1589	608	1252	647	874	842	1676	369	210	2414	1112	1678	2218	2150
TCM_01042	87	48	29	62	36	206	51	84	48	19	47	68	74	44	63	44	76	13	14	53	32	52	68	72
TCM_01043	1	2	1	0	0	0	2	1	0	0	0	0	1	0	0	2	2	1	1	0	1	0	0	2
TCM_01044	116	73	54	289	121	509	132	188	125	31	126	15059	268	9027	18056	6895	207	140	332	116	59	553	120	188
TCM_01045	318	347	291	268	192	361	297	331	269	175	247	169	301	267	231	164	247	207	394	669	563	487	385	699
TCM_01046	288	314	283	287	201	453	350	418	292	125	241	97	462	96	68	81	427	187	442	1581	811	405	399	1015
TCM_01047	259	345	920	282	901	351	113	342	744	580	216	307	282	358	373	301	274	460	706	1649	1033	660	592	583
TCM_01048	182	196	99	190	27	176	65	156	153	93	148	43	151	57	39	32	183	46	163	684	373	650	462	606
TCM_01049	903	753	6235	1064	1173	2253	729	865	4125	2525	1201	3662	1196	4830	5390	4658	1462	2579	4918	5435	2508	2906	3401	3938
TCM_01050	0	1	4	2	15	3	4	4	13	5	3	3	4	6	6	3	4	1	2	3	6	4	0	1
TCM_01051	5048	4510	4514	7401	5522	19353	7517	6860	4156	2456	6287	2138	5766	3669	4529	3473	7322	1575	5979	3248	3261	2995	3207	2795
TCM_01052	206	173	156	178	235	398	167	249	170	92	252	80	364	149	149	111	405	76	161	240	132	169	92	223
TCM_01053	71	43	119	62	74	55	55	61	68	46	45	47	76	52	52	69	47	37	74	46	67	74	48	44
TCM_01054	23	30	33	22	75	94	55	39	180	34	46	48	72	23	53	35	175	11	11	117	55	60	61	103
TCM_01055	452	589	524	546	519	1078	747	804	917	258	618	394	778	536	614	536	1278	247	359	1613	788	841	790	1389
TCM_01056	506	522	436	515	550	1052	711	879	489	253	656	342	987	361	447	272	1031	362	743	1141	1049	552	604	891
TCM_01057	716	712	704	766	777	2205	1045	909	883	777	830	347	1258	512	796	443	1375	339	860	1139	902	903	741	984
TCM_01058	170	110	232	131	120	208	215	226	146	135	135	154	293	142	209	143	237	164	301	360	215	298	169	386
TCM_01059	526	438	604	368	407	640	435	647	588	517	553	450	639	568	1077	719	656	510	966	1185	1140	1406	923	1288
TCM_01060	1065	966	1965	1508	1980	1639	1589	1563	2019	1486	1426	1878	1602	2469	3173	1988	1420	1183	2636	4043	2109	2509	2745	2969
TCM_01061	316	326	177	230	84	512	286	467	261	166	372	192	523	191	241	201	663	104	305	353	229	256	223	331
TCM_01062	1370	1367	854	1353	908	2663	1043	1524	949	424	1541	518	1608	833	952	695	1674	410	1056	1927	1291	1419	1148	1468
TCM_01063	112	219	33	188	37	204	161	332	36	12	257	11	181	13	3	2	255	10	22	46	22	11	13	13
TCM_01064	6	5	8	13	8	21	13	18	12	0	13	2	15	5	0	0	20	1	2	2	1	1	0	2
TCM_01065	110	147	23	125	72	244	114	258	40	15	195	16	208	24	30	17	251	50	64	115	96	197	51	96
TCM_01066	220	344	66	318	68	797	311	453	111	30	424	37	403	34	36	25	616	26	28	178	32	37	127	147
TCM_01067	25	20	13	19	15	28	25	36	15	3	18	7	15	10	13	2	39	6	7	13	11	16	6	16
TCM_01068	824	1078	579	1231	587	3354	862	1003	1037	395	1103	475	1118	439	523	431	1342	208	490	743	587	776	648	707
TCM_01069	289	293	121	162	80	270	243	352	155	61	314	132	305	208	261	198	261	55	154	155	181	84	98	184
TCM_01070	3063	2649	1209	2880	950	5048	3252	3160	1009	632	2552	979	2730	1287	1189	1063	3014	520	1612	2311	1904	2069	2220	2310
TCM_01071	4	9	25	8	66	25	16	13	68	70	20	109	16	21	27	10	12	16	15	7	6	10	34	27
TCM_01072	218	284	143	232	128	252	233	383	347	67	251	117	360	208	147	106	298	68	184	494	263	326	339	395
TCM_01073	40	36	49	32	91	85	55	83	81	33	49	61	99	37	81	47	89	19	25	45	22	44	21	42
TCM_01074	574	443	359	519	467	1113	506	613	275	251	746	564	563	464	235	396	843	95	605	220	315	404	291	250
TCM_01075	75	107	36	98	9	80	156	120	22	15	146	19	36	16	13	13	77	16	30	40	32	30	45	25
TCM_01076	210	429	148	343	56	375	616	479	131	108	545	63	212	51	39	41	366	61	113	143	96	127	148	112
TCM_01077	130	85	40	84	32	125	142	94	38	36	113	27	135	41	25	27	114	83	90	278	137	109	132	248
TCM_01078	1602	1534	749	1127	913	4905	1519	1646	956	330	1830	1015	1071	812	2086	879	1650	401	2090	867	1134	880	601	1262
TCM_01079	472	410	574	476	571	1085	559	661	612	365	575	388	727	400	559	322	795	235	615	639	670	631	507	482
TCM_01080	213	210	129	235	271	810	231	399	303	64	286	118	377	96	129	72	406	65	103	158	125	137	116	185
TCM_01081	32	16	152	19	78	42	39	34	109	46	16	54	57	36	43	28	58	97	112	311	149	147	88	127
TCM_01082	4	7	3	4	1	19	3	12	7	0	6	1	14	3	4	5	17	0	1	13	8	6	11	12
TCM_01083	368	330	244	325	292	731	478	546	402	277	444	309	675	299	379	264	987	184	592	752	741	651	440	487
TCM_01084	1034	554	1301	704	738	2120	941	906	1150	1074	880	783	1649	871	1170	723	1727	992	2001	2508	1925	2043	960	2491
TCM_01085	561	378	226	466	187	463	523	572	203	155	388	160	287	318	318	245	371	145	535	1081	475	684	920	914
TCM_01086	1921	1427	653	1495	731	2198	1909	1697	541	321	1636	440	1749	730	1044	644	1580	551	1054	1673	1270	1647	1861	1879
TCM_01087	1129	1279	947	1210	546	5305	1055	1539	828	347	1641	688	1106	703	736	573	1421	247	502	718	734	832	826	708
TCM_01088	565	402	388	412	251	846	680	737	328	217	478	233	707	368	439	244	706	288	321	758	444	539	520	643
TCM_01089	78	78	23	136	22	282	41	72	32	12	76	42	96	30	43	30	79	16	44	81	55	87	126	132
TCM_01090	3570	1804	689	4035	864	5393	2353	3690	788	255	2408	1201	8586	1069	1512	597	3447	434	630	1212	1040	2455	3160	2443
TCM_01091	16	3	48	11	68	22	21	21	66	28	14	0	17	14	0	22	33	76	121	121	162	11	0	1
TCM_01092	3	4	4	1	10	7	2	4	9	2	3	1	4	1	0	1	7	6	21	27	28	0	1	3
TCM_01093	1	2	22	0	22	8	3	7	48	10	4	0	7	0	1	0	10	21	54	135	114	0	0	1
TCM_01094	4	8	5	9	2	3	5	9	11	8	9	4	9	4	7	10	11	4	3	22	11	16	5	12
TCM_01095	16	13	9	8	14	14	8	26	21	7	20	14	24	11	6	20	22	5	7	41	26	17	16	21
TCM_01096	97	128	117	125	112	157	94	171	148	70	130	43	152	44	56	37	151	45	86	333	148	64	77	86
TCM_01097	250	219	216	247	246	342	182	279	181	130	293	118	293	133	149	84	255	90	245	238	294	220	222	193
TCM_01098	11	0	171	1	172	7	1	3	212	159	3	0	7	1	3	0	1	236	343	923	592	2	2	0
TCM_01099	5	14	15	16	10	16	4	5	12	4	6	6	5	15	8	9	11	2	1	19	10	6	27	5
TCM_01100	988	981	747	973	735	1852	926	1535	994	439	1321	489	1835	501	617	359	1936	394	788	1207	1181	1063	760	965
TCM_01101	540	391	943	389	527	826	372	538	929	918	420	357	742	559	537	622	718	426	599	986	815	967	643	3015
TCM_01102	79	97	59	80	133	191	110	143	96	37	121	65	134	49	43	31	182	19	31	47	25	52	20	35
TCM_01103	369	327	89	491	94	929	393	685	86	67	646	42	782	31	42	10	1079	42	103	206	135	80	53	64
TCM_01104	273	255	466	246	566	565	418	472	511	216	259	342	532	394	422	360	394	394	471	770	713	632	634	668
TCM_01105	14	12	34	7	9	20	51	17	30	5	14	6	30	5	4	3	34	74	96	9	7	2	25	19
TCM_01106	683	575	457	450	378	1199	891	1102	381	344	882	209	1398	303	367	267	1531	222	536	747	577	610	337	690
TCM_01107	247	197	470	259	542	322	335	417	565	446	284	379	358	603	390	434	405	265	751	1153	668	728	639	822
TCM_01108	130	121	373	144	114	313	165	209	270	69	137	80	264	182	613	132	286	154	173	365	191	173	264	479
TCM_01109	589	392	471	370	596	897	393	439	335	323	343	228	544	297	423	228	538	777	562	1142	769	919	925	1289
TCM_01110	52	38	99	32	32	229	46	50	64	17	38	42	220	40	30	28	75	47	75	124	86	82	133	143
TCM_01111	361	431	97	493	83	780	562	794	116	44	637	93	707	65	70	76	732	22	97	130	93	79	66	101
TCM_01112	3	7	0	3	0	1	7	4	1	1	8	1	3	0	0	0	3	2	0	1	3	2	0	2
TCM_01113	2	10	9	11	10	13	8	18	21	9	10	6	7	12	5	2	13	5	4	4	5	6	3	7
TCM_01114	406	467	214	437	120	564	380	381	155	92	351	256	252	348	300	270	367	94	241	853	434	656	697	825
TCM_01115	356	472	232	419	146	760	287	335	228	94	388	200	257	466	281	396	417	100	177	1245	371	799	1040	1197
TCM_01116	1351	1121	1410	911	641	2710	1325	1339	1450	889	1430	827	2327	824	1017	840	1979	717	1272	2244	1251	1082	959	2007
TCM_01117	5795	6089	2813	6962	2993	11490	5961	6331	2483	1459	6067	2133	5044	3121	3007	2148	5669	1452	3325	7212	5006	5916	6806	7307
TCM_01118	5477	4568	7056	4459	4073	8910	5039	7017	6525	4194	6283	3990	8986	5129	5738	3899	8942	2316	6692	5257	6514	6138	4112	5124
TCM_01119	432	601	166	463	196	1182	474	962	162	41	1036	102	903	103	184	69	1259	90	97	238	131	91	140	183
TCM_01120	881	1371	458	1162	431	1777	1068	1749	431	172	1664	319	939	411	401	293	1211	146	305	516	400	447	521	350
TCM_01121	685	960	320	766	461	1737	670	1372	524	209	1163	204	1324	245	270	166	1641	196	330	612	431	450	221	691
TCM_01122	287	136	209	180	236	437	189	174	280	259	217	169	416	155	242	162	397	279	530	721	633	608	284	746
TCM_01123	1357	1464	461	1716	377	3337	1366	1254	335	307	1654	888	1454	896	554	690	2227	290	973	2944	900	1397	2082	2879
TCM_01124	4754	5712	8141	7751	3843	8857	7551	9672	5269	2546	6776	1744	8310	1825	1802	1298	9031	1019	2659	3972	2904	3104	5129	3734
TCM_01125	16190	17146	21427	13097	10421	20149	7920	15312	15549	10171	18356	4180	14386	6490	5224	4325	24531	4945	11689	14254	8019	12129	16342	16337
TCM_01126	1024	846	176	774	210	1787	486	528	165	128	867	79	753	113	51	116	772	156	273	349	212	529	268	261
TCM_01127	43	19	1843	20	2672	14	23	31	1511	954	25	137	50	75	228	162	32	20	35	7	215	51	14	14
TCM_01128	19	6	200	19	86	31	117	28	205	78	34	19	27	27	13	21	36	47	230	23	16	99	37	27
TCM_01129	1612	1406	332	2152	2524	8976	1905	1170	213	214	2107	232	1060	388	1597	387	1867	183	470	321	501	319	264	364
TCM_01130	778	531	520	642	450	880	618	726	420	314	568	320	803	449	465	253	811	293	885	1125	730	659	818	1087
TCM_01131	67	51	155	79	114	229	80	123	162	74	105	20	148	105	9	12	71	96	200	306	318	97	58	116
TCM_01132	6778	5626	2936	8653	2639	12629	4588	4927	1692	1354	5179	1643	4684	2813	3714	2188	5076	1997	3083	4670	4538	6084	6007	5135
TCM_01133	459	341	533	446	313	713	503	555	389	184	361	234	705	329	430	234	680	167	440	642	635	565	407	655
TCM_01134	100	117	81	97	58	193	191	207	62	74	154	33	129	35	46	34	138	293	622	108	71	39	74	91
TCM_01135	1774	1442	626	1872	274	2879	1913	2401	577	348	2031	169	2665	162	136	104	2576	174	420	535	358	478	525	422
TCM_01136	1422	1132	1380	1198	672	1816	1034	1217	947	744	1052	771	1689	927	780	731	1520	770	1661	2743	2429	2584	1502	2342
TCM_01137	18	28	46	18	48	18	16	33	38	50	17	0	49	16	48	25	9	18	35	76	74	5	41	63
TCM_01138	6319	5990	2906	6974	2818	8163	5373	5746	2208	1507	5867	3157	3946	2756	3033	2042	4342	1498	4081	3766	4705	5029	5627	3987
TCM_01139	216	88	192	140	72	254	244	188	140	127	141	57	338	89	107	38	335	112	318	277	260	369	194	408
TCM_01140	84	53	40	38	22	42	97	75	32	27	68	22	57	43	40	30	81	20	82	105	82	97	88	132
TCM_01141	195	251	105	201	66	255	321	284	119	60	238	116	156	111	82	84	234	47	156	310	266	275	295	286
TCM_01142	802	891	507	872	570	1292	869	1244	422	231	1078	288	799	332	324	231	907	205	552	860	903	685	553	568
TCM_01143	365	210	264	194	228	269	496	407	241	230	282	202	409	329	329	265	391	279	510	846	506	512	502	837
TCM_01144	258	211	248	303	219	493	222	331	176	127	247	182	395	222	306	116	219	153	142	266	256	250	226	301
TCM_01145	2026	1871	2420	1669	2117	4001	2766	2969	2432	2099	2524	1709	3194	2112	3591	1491	3850	1157	2775	3562	3421	5101	2380	3607
TCM_01146	900	785	689	919	745	2109	1043	1327	713	252	1075	460	1531	670	695	506	1445	283	708	901	775	729	750	922
TCM_01147	763	513	1055	598	666	911	753	841	765	535	660	496	994	673	764	460	1098	348	857	1080	868	867	642	1048
TCM_01148	1347	1059	792	1419	633	2453	1920	1944	1053	542	1531	722	1805	858	1103	712	2163	330	1105	1458	1170	976	995	1196
TCM_01149	0	0	6	0	10	0	1	1	3	0	0	1	0	0	0	0	0	4	14	5	18	0	0	0
TCM_01150	1	0	18	0	19	4	2	6	24	5	2	10	5	6	6	2	0	21	21	29	74	1	0	3
TCM_01151	4650	4302	2608	6313	2389	3872	5294	6966	2565	1482	6201	2866	3624	3775	3368	2758	3502	1539	4713	8964	6645	8454	10730	8974
TCM_01152	77	45	89	102	1	38	225	55	185	28	42	16	111	42	144	29	28	160	487	106	71	472	45	345
TCM_01153	6089	7783	13578	10694	2629	2225	1948	2885	10973	7944	3008	28787	1351	19390	28404	17222	1504	5378	21631	25298	18031	36258	30715	13808
TCM_01154	347	252	899	151	644	98	521	469	449	1376	356	1054	318	525	224	596	181	482	903	1178	1494	3194	1055	1192
TCM_01155	191	202	436	113	374	202	339	298	188	372	209	383	284	165	103	298	278	334	372	664	687	996	703	439
TCM_01156	107338	108124	60483	169962	20547	55861	81406	134648	42961	40508	90321	78901	33538	70547	71918	57623	42135	16296	104627	109080	78024	114169	93800	67619
TCM_01157	4	1	2	4	5	4	2	4	2	0	4	1	1	1	0	1	2	0	2	1	0	0	7	1
TCM_01158	18	15	17	18	27	23	24	18	34	14	26	3	10	14	6	9	20	4	9	13	23	12	18	7
TCM_01159	236	199	140	226	145	287	178	318	165	90	284	50	260	58	50	86	255	30	90	158	128	126	212	183
TCM_01160	1031022	1240362	158476	1094239	222715	1228744	972976	930156	155098	102674	1077313	80269	363111	258535	291292	304640	686149	129257	313144	647417	431055	665515	822859	815606
TCM_01161	205	187	358	244	302	470	226	278	357	226	268	202	411	191	264	160	432	126	352	244	434	506	205	256
TCM_01162	71	113	53	118	37	135	112	216	87	42	174	60	130	113	89	102	170	73	310	301	182	225	232	285
TCM_01163	932	551	1223	342	284	485	452	1016	931	638	421	304	765	1058	502	336	601	440	1230	1529	1525	1340	1212	1820
TCM_01164	123	69	282	410	41	212	113	101	92	53	65	14	158	31	22	216	188	18	56	74	69	33	47	88
TCM_01165	67	57	110	117	62	165	43	82	137	49	70	43	77	67	41	51	103	46	98	161	108	45	41	49
TCM_01166	1439	1364	733	1682	736	2370	1171	1419	449	446	1515	384	1131	747	787	544	1034	471	1003	1288	1059	1383	1525	1409
TCM_01167	221	214	377	152	230	200	297	310	185	205	255	43	270	140	187	117	410	147	350	301	235	222	283	376
TCM_01168	1	2	17	4	12	3	0	3	36	22	2	6	2	10	5	2	0	37	108	88	54	27	43	18
TCM_01169	392	286	163	262	180	287	349	417	103	80	328	148	274	155	182	150	209	98	269	373	380	404	381	354
TCM_01170	171	184	321	142	192	225	229	292	254	163	191	173	182	250	218	196	234	109	329	319	330	418	307	233
TCM_01171	100	66	20	68	22	79	71	89	44	18	86	32	107	37	43	38	101	30	73	120	148	135	85	115
TCM_01172	66	136	37	148	27	193	168	217	46	19	142	13	107	55	61	37	106	16	16	143	51	61	107	97
TCM_01173	348	338	224	406	146	705	468	524	219	141	400	151	428	176	266	177	512	97	246	399	342	355	350	369
TCM_01174	1041	883	768	946	652	1349	1398	1539	977	388	1166	472	1675	714	732	551	1518	693	831	1455	1188	1263	1124	1582
TCM_01175	1281	885	493	913	397	2328	958	946	433	365	1052	500	1184	694	631	492	1119	466	630	1444	601	778	891	1199
TCM_01176	1241	1099	1320	1142	950	2287	938	1249	1366	793	1292	820	1897	1188	1041	802	1610	607	1236	1575	1404	1355	1241	1552
TCM_01177	54	97	74	65	170	168	135	240	168	34	189	71	287	32	40	28	375	27	20	32	39	37	19	43
TCM_01178	238	242	164	329	260	641	321	496	198	92	343	159	504	178	158	163	556	78	217	285	249	207	168	285
TCM_01179	221	217	229	156	176	336	185	278	309	138	230	111	367	129	140	110	309	117	250	214	216	172	121	250
TCM_01180	586	494	270	461	329	1299	367	639	292	167	473	284	943	394	358	385	918	351	590	1126	558	622	768	1041
TCM_01181	207	177	84	185	161	467	320	339	165	79	220	105	289	116	105	51	379	34	98	144	115	129	102	118
TCM_01182	950	716	1193	834	760	1874	791	979	818	696	957	800	1313	1028	863	744	1076	506	815	1706	931	1238	832	1656
TCM_01183	613	380	613	465	526	960	512	715	770	560	567	385	1021	473	563	373	1298	319	816	640	859	796	328	503
TCM_01184	411	257	327	244	313	753	383	359	337	278	354	239	574	234	348	225	645	185	422	387	468	521	212	411
TCM_01185	1028	941	972	1169	965	2615	1003	1007	820	583	954	638	1280	766	1099	735	1327	379	949	877	972	954	757	830
TCM_01186	2077	2012	1765	2146	1866	5554	3248	4056	1930	994	3050	1046	3382	996	1354	692	4340	693	1533	1910	1715	2019	1722	1769
TCM_01187	642	423	555	416	370	1012	640	705	512	283	560	369	755	343	493	332	932	223	512	636	650	638	488	652
TCM_01188	239	200	221	149	290	382	395	330	320	165	247	184	443	132	251	134	462	126	270	409	316	264	212	347
TCM_01189	1037	497	959	584	599	1474	566	840	941	743	596	610	1317	902	872	770	1074	718	1455	3290	1708	1639	1338	3375
TCM_01190	3771	4310	7484	3127	2435	6179	1848	3078	5512	4058	4121	10644	3470	14269	17573	14499	3258	1980	15967	15221	7721	9871	6302	16603
TCM_01191	92	29	71	10	247	78	28	47	63	46	48	8	146	62	32	16	48	85	556	523	483	1104	234	627
TCM_01192	119	108	61	120	73	358	187	265	84	26	153	86	302	101	116	93	248	25	21	111	36	59	50	98
TCM_01193	442	329	210	442	328	1839	529	439	202	246	544	186	630	241	303	178	768	90	211	304	261	381	178	244
TCM_01194	2152	1695	1700	1773	1016	2537	1917	2816	1932	1484	2343	870	3350	1245	1339	1014	3516	772	2179	2582	2428	2438	1936	2540
TCM_01195	573	429	380	433	268	962	694	706	454	255	594	340	882	337	404	345	916	232	425	1008	525	479	516	688
TCM_01196	793	650	496	577	302	961	607	805	419	292	636	318	765	475	365	485	862	350	760	1357	1014	930	942	1284
TCM_01197	1294	2105	343	1609	907	5590	1247	3090	1191	341	2795	535	2658	317	365	258	3051	170	188	949	348	411	466	687
TCM_01198	0	0	4	1	7	1	2	1	15	0	0	0	0	0	1	1	0	22	55	36	92	0	0	0
TCM_01199	2	3	17	3	7	5	3	8	31	5	6	4	9	3	18	5	2	6	19	12	26	5	1	13
TCM_01200	1	0	38	43	34	4	0	0	63	6	0	0	0	3	5	0	0	95	200	93	311	2	6	4
TCM_01201	1057	85	427	402	31	515	56	155	424	43	92	508	814	431	550	301	169	46	116	197	186	996	817	1136
TCM_01202	185	250	136	273	179	434	248	436	168	30	297	103	278	74	111	66	278	48	40	358	109	169	298	242
TCM_01203	14	49	6	64	20	63	52	110	16	15	60	11	23	9	18	6	63	24	2	52	36	9	69	28
TCM_01204	2370	1994	2313	2097	1522	4841	2252	2854	2268	1682	2888	1608	3802	1731	1762	1521	4620	1451	3671	7925	4914	3465	2856	7846
TCM_01205	13	9	79	7	59	44	22	18	96	61	13	19	16	12	18	21	30	40	147	137	135	27	9	21
TCM_01206	26	18	69	19	39	55	49	39	126	61	26	3	45	20	16	23	50	27	60	205	92	26	10	24
TCM_01207	344	222	186	270	131	471	137	280	196	93	248	301	498	379	249	354	280	181	325	711	423	645	641	910
TCM_01208	547	535	257	750	203	1317	725	828	225	134	707	420	994	474	324	858	790	370	619	1523	788	602	1227	1306
TCM_01209	509	635	448	599	287	1346	801	925	471	209	814	249	893	368	361	272	1019	175	339	572	307	370	320	460
TCM_01210	1224	621	484	838	161	1051	630	711	432	379	579	331	916	404	312	204	2116	134	450	590	464	948	1197	1061
TCM_01211	758	554	540	701	626	1838	705	964	753	408	879	356	1367	465	600	356	1565	371	880	941	1019	847	476	776
TCM_01212	485	289	830	273	644	684	382	408	646	359	308	294	695	565	368	429	911	567	789	1369	1017	738	800	1263
TCM_01213	765	608	705	756	477	1910	920	904	800	466	672	300	1102	528	460	411	1077	520	747	1773	853	1017	873	1164
TCM_01214	2397	1769	1583	1602	635	2603	1594	1773	1107	1121	1748	716	1996	942	938	738	1910	761	1327	2523	1578	1611	1418	2218
TCM_01215	775	584	1273	677	788	1415	900	800	1455	617	820	1012	1212	1221	1935	882	1348	528	1268	821	1663	1344	470	752
TCM_01216	2857	2605	800	2356	757	3505	2137	2431	820	678	2206	873	2450	1260	1047	1027	2428	906	1927	2468	2049	2612	2170	2841
TCM_01217	323	307	289	237	194	946	225	336	222	156	319	182	372	358	348	305	480	122	313	352	340	428	337	400
TCM_01218	584	438	394	439	345	1007	589	617	359	201	428	312	699	383	415	278	629	433	479	807	570	535	529	868
TCM_01219	1006	910	593	891	415	2225	795	1307	687	410	1255	320	1736	286	331	246	1953	267	628	593	624	511	346	511
TCM_01220	12429	6129	3816	11866	3145	11446	9656	11243	2851	2724	6486	3988	7748	7237	6875	5743	8205	2455	5229	7788	6888	11167	10403	8528
TCM_01221	267	217	173	200	132	176	309	262	125	139	165	103	179	120	162	121	217	157	343	510	340	338	336	496
TCM_01222	207	202	60	185	67	240	227	326	50	19	217	60	168	64	79	69	174	30	40	117	65	79	100	146
TCM_01223	648	572	593	573	690	671	645	840	485	380	600	470	670	754	558	545	630	326	851	931	996	1106	1141	945
TCM_01224	408	409	396	441	350	420	526	470	335	350	376	556	207	611	640	506	334	186	879	774	667	674	722	590
TCM_01225	171	283	98	273	129	585	269	419	112	64	306	78	326	115	118	103	427	53	91	203	95	139	190	143
TCM_01226	4549	5278	1502	6463	1128	8911	5387	5350	1525	1110	4960	1292	3239	2252	2073	1825	4726	887	2629	3751	2959	3575	3420	3633
TCM_01227	4424	6741	2614	7029	1885	10891	4836	7509	2125	1707	6754	1727	3749	3643	3582	2649	6664	1507	3425	5289	4087	5396	6005	5145
TCM_01228	1077	636	1322	840	1161	1507	746	825	833	996	766	613	904	772	949	571	1061	966	1084	1464	1359	1393	930	1374
TCM_01229	775	359	642	443	516	1182	813	707	403	345	616	280	760	290	398	318	627	509	636	1128	707	661	602	828
TCM_01230	2653	2003	1802	2195	1458	5631	2507	2695	1779	1159	2864	1217	3715	1373	1813	1052	4649	897	2287	2314	1947	1914	1357	2368
TCM_01231	898	1065	482	1456	248	2829	763	1080	394	266	982	309	1002	462	417	394	1084	201	447	633	421	588	362	600
TCM_01232	24	38	21	50	24	55	57	53	15	9	52	15	50	21	24	20	40	20	23	47	34	18	46	32
TCM_01233	65	73	52	93	50	212	88	100	46	21	86	55	118	55	57	58	137	30	90	101	72	68	56	86
TCM_01234	826	777	424	1414	317	3394	1139	1042	394	297	969	273	731	309	429	304	1340	214	618	278	688	645	387	707
TCM_01235	1773	1368	1086	1447	871	2573	1275	1440	783	616	1464	985	1530	1006	993	935	1442	730	1223	2021	1378	1816	1744	2250
TCM_01236	92	65	63	80	40	96	76	116	69	49	72	20	95	73	46	37	103	50	131	148	124	86	72	62
TCM_01237	112	277	108	219	80	237	123	286	82	34	168	75	102	136	73	134	93	45	81	218	116	200	221	158
TCM_01238	62	138	63	95	41	209	77	156	66	16	97	61	84	82	44	94	93	19	42	157	75	119	136	99
TCM_01239	204	145	166	207	129	294	227	236	156	128	187	103	207	131	162	117	191	92	174	356	211	256	282	234
TCM_01240	211	258	512	383	461	121	804	380	657	218	374	475	160	566	616	484	188	309	1009	1309	530	1156	1448	934
TCM_01241	111	87	291	141	190	91	276	175	346	111	118	192	92	160	217	148	130	188	472	273	228	291	317	269
TCM_01242	73549	52406	17193	47948	10454	57931	52140	58641	9807	14763	47628	5977	34281	3554	5534	3975	45364	3301	14625	13062	12710	19661	21069	10454
TCM_01243	496	576	621	808	703	1453	825	942	750	228	800	449	712	419	481	358	880	172	380	445	369	395	342	346
TCM_01244	1084	823	720	972	792	1317	995	1105	529	532	945	383	1019	709	927	498	1007	521	1025	2031	930	1019	1665	1955
TCM_01245	1468	1171	1105	1543	913	3409	1573	1489	1534	659	1468	945	2484	1344	1877	1022	1972	924	1288	3118	1980	2571	2392	2841
TCM_01246	4397	4791	9317	3695	5486	11243	5058	5867	9384	4481	6312	2461	5509	4103	5024	3895	8089	2239	3404	2753	5134	6282	2103	4363
TCM_01247	1	13	89	1	140	6	2	52	282	68	45	114	3	46	15	26	5	13	0	8	6	8	2	2
TCM_01248	14	22	40	27	94	38	24	33	136	29	34	27	14	12	11	12	25	2	1	18	10	8	10	40
TCM_01249	1229	1036	662	1181	366	1571	925	933	481	722	859	163	901	221	122	72	1130	54	243	326	320	614	321	250
TCM_01250	402	409	207	382	278	882	365	575	389	152	512	166	766	192	233	149	868	185	227	317	282	280	169	250
TCM_01251	1180	767	901	1269	708	2073	2046	2387	751	333	1753	380	1955	482	629	365	3051	481	760	1598	986	913	968	1402
TCM_01252	752	681	1056	707	868	1644	951	1371	1070	581	1265	661	1951	600	700	445	2283	489	860	1007	930	1071	641	1124
TCM_01253	132	137	248	101	293	267	85	125	252	159	168	166	325	138	166	113	277	84	201	221	213	201	150	176
TCM_01254	4835	3794	7586	4038	5307	6490	5965	6059	6980	5124	5141	4223	6438	5865	6538	3647	7023	4537	10236	10044	7564	8422	7529	9586
TCM_01255	774	605	387	890	490	1130	953	886	567	285	723	378	1142	279	275	178	856	360	555	980	913	655	652	1084
TCM_01256	630	499	933	686	487	959	548	790	1036	464	761	223	1033	205	288	201	1198	421	958	351	300	194	411	263
TCM_01257	5	13	1	12	1	18	11	18	0	0	12	0	20	0	0	0	12	0	0	23	1	5	11	24
TCM_01258	1512	1828	679	1256	200	1468	868	1606	623	272	1901	152	1459	245	204	277	1519	291	817	920	754	855	737	1023
TCM_01259	153	117	103	107	65	144	206	183	85	36	152	65	221	91	76	55	143	70	152	128	289	165	182	164
TCM_01260	716	785	620	560	383	672	757	1068	658	417	876	422	705	601	348	567	631	300	622	1362	1147	1137	1451	1308
TCM_01261	237	303	84	241	59	486	260	397	58	21	333	67	298	37	48	40	341	22	41	173	88	98	118	110
TCM_01262	876	728	163	777	219	1703	574	880	167	106	812	157	764	209	218	129	1043	149	385	410	521	488	388	417
TCM_01263	11	6	27	15	118	39	16	16	23	13	13	7	6	20	10	9	13	20	21	40	35	40	11	23
TCM_01264	3	2	21	5	21	15	6	2	34	6	6	8	9	0	5	4	3	6	20	48	28	4	3	1
TCM_01265	10	10	67	18	115	8	3	4	117	52	8	2	12	0	1	10	10	69	121	160	215	3	1	1
TCM_01266	2718	2149	1424	1901	1114	2086	1820	2391	1216	1327	1972	842	2208	1089	933	835	2467	1038	2949	2786	3136	3013	2170	2505
TCM_01267	675	492	610	695	543	1818	759	770	754	434	790	371	1070	382	813	365	1384	201	518	513	549	491	218	418
TCM_01268	403	286	619	246	378	402	437	547	613	372	359	379	593	387	505	242	672	296	587	898	874	1015	512	1084
TCM_01269	1925	1568	2248	1703	1748	4396	2358	1898	2085	1803	1710	2755	1978	3176	3797	2531	1889	2115	2180	4591	3263	4774	2794	5629
TCM_01270	3416	2897	4739	2675	2002	4060	2329	2992	4758	3669	3439	2538	3533	4517	3857	3927	4597	1906	5683	6452	4180	5484	5048	5983
TCM_01271	725	516	1294	594	603	1178	784	818	865	828	756	433	1012	462	557	539	1149	549	1344	1001	768	714	559	1094
TCM_01272	220	221	285	201	127	513	147	229	290	184	261	138	376	226	235	180	383	118	198	316	262	336	218	525
TCM_01273	155	122	1935	150	245	177	38	89	1065	593	108	317	59	1107	381	760	94	1068	372	6802	699	2290	3295	2246
TCM_01274	26	26	582	24	372	49	36	22	602	348	19	22	44	59	17	7	60	20	92	31	53	31	7	8
TCM_01275	42	48	19	24	19	120	25	75	62	8	45	11	48	7	6	6	57	8	3	0	4	10	9	11
TCM_01276	265	235	275	189	264	392	189	481	400	256	370	145	793	90	168	97	475	247	560	1462	595	339	456	1337
TCM_01277	393	214	357	204	447	648	261	470	321	185	384	330	563	146	287	167	321	162	286	451	273	227	300	458
TCM_01278	13	31	89	18	131	56	20	61	146	25	45	63	48	35	28	23	59	31	6	38	25	14	12	11
TCM_01279	320	640	316	451	484	1195	560	1095	821	246	908	401	698	273	380	153	1118	167	383	730	291	264	486	568
TCM_01280	156	142	65	162	99	404	125	125	87	37	142	82	173	89	118	72	122	43	71	202	118	184	121	213
TCM_01281	3477	3452	2112	3647	2058	8916	3638	4355	2366	2026	4027	668	5060	1135	1717	903	6082	2779	7065	5431	4453	5925	2914	4402
TCM_01282	1109	1203	816	1418	879	1234	825	1367	981	547	915	637	1310	850	1045	643	1753	530	1151	3489	2016	1760	2431	3190
TCM_01283	249	149	148	217	97	497	224	238	196	104	192	160	235	313	193	186	253	46	119	221	140	201	151	216
TCM_01284	690	456	436	418	407	664	463	579	370	322	414	245	629	965	375	230	546	408	856	826	985	1021	1212	1159
TCM_01285	8695	7372	3090	8507	2891	6689	9224	9412	1671	3139	7473	3310	4365	3180	4926	2570	4950	2852	5561	8328	6900	7538	8295	8508
TCM_01286	3450	2639	3509	3124	2773	6800	2625	3164	3819	2770	3458	2833	4624	3370	2834	2753	4965	1995	4506	5419	5656	5260	2447	4609
TCM_01287	634	514	389	445	234	548	452	574	304	248	501	327	324	343	358	296	319	143	592	582	821	716	601	592
TCM_01288	1235	933	784	951	843	2650	1551	1840	1099	759	1742	263	1976	366	569	244	2415	252	695	522	695	682	320	373
TCM_01289	25	33	122	46	21	12	53	40	99	92	29	11	19	30	29	36	29	21	96	58	63	72	60	90
TCM_01290	20	26	62	31	3	9	48	46	46	21	25	4	29	21	13	14	31	3	51	50	53	37	52	86
TCM_01291	817	749	566	737	519	1333	611	748	536	415	626	576	754	663	720	581	737	462	796	1125	798	1017	774	1216
TCM_01292	5882	4972	5128	5951	3461	14043	5477	5582	3913	2428	5797	2502	7447	4344	4644	3325	7158	2798	4354	8095	5520	6623	6148	8300
TCM_01293	489	306	453	307	316	791	875	494	429	290	463	278	704	392	343	283	752	356	679	1101	683	843	468	983
TCM_01294	609	474	594	624	743	1932	825	836	647	406	877	459	947	574	729	440	1474	221	686	592	649	799	312	507
TCM_01295	1004	938	518	883	370	2224	1040	1183	647	274	1138	481	1321	724	624	572	1459	323	699	1454	795	815	945	1397
TCM_01296	181	241	198	277	404	421	248	411	350	78	415	181	513	108	194	86	543	67	66	249	113	91	157	177
TCM_01297	556	504	955	570	974	1042	556	816	837	463	808	604	1261	686	1321	494	1165	281	941	663	782	865	605	546
TCM_01298	650	538	560	375	950	888	689	807	488	608	740	467	838	784	1347	614	841	353	859	730	755	865	662	997
TCM_01299	726	650	507	693	389	1607	876	826	586	290	840	333	971	509	675	451	1240	213	539	771	716	715	453	674
TCM_01300	3741	2536	2741	2227	2059	3217	2592	2949	1677	1438	2540	2323	3692	2809	2126	2046	2943	2793	3600	7970	5295	5533	4733	6706
TCM_01301	16869	13264	3542	14858	3542	20749	12309	13032	3391	2941	13985	4365	13758	6635	4533	5188	14964	3592	11108	14506	12342	15305	16778	14745
TCM_01302	752	895	226	622	204	925	572	582	210	108	638	148	313	364	351	345	387	117	355	665	374	504	619	601
TCM_01303	217	256	140	215	91	168	174	260	145	110	250	68	99	143	114	114	105	60	243	332	238	220	188	218
TCM_01304	10744	10676	5884	13980	4795	28197	9039	10296	5244	5546	10955	7520	8254	7737	7991	8018	12155	2395	6127	6104	8467	12480	8104	6947
TCM_01305	8	7	7	7	22	3	12	11	25	1	6	2	4	2	3	0	3	44	123	84	197	2	2	0
TCM_01306	12	5	4	7	0	11	10	7	1	3	4	1	7	4	1	1	6	5	9	9	20	8	4	4
TCM_01307	6	6	4	5	4	12	4	21	4	4	14	8	14	2	1	0	15	0	0	8	0	6	2	9
TCM_01308	94	264	54	317	75	278	306	600	108	17	343	68	351	62	58	21	387	28	15	215	50	71	56	150
TCM_01309	1	19	0	17	1	39	45	63	6	1	46	4	49	0	2	0	44	0	0	4	0	1	2	6
TCM_01310	148	258	29	219	21	302	392	567	31	14	391	44	424	28	27	10	378	9	14	116	36	43	34	93
TCM_01311	650	404	245	324	374	710	533	579	191	212	490	256	489	320	385	289	408	327	421	777	550	582	664	582
TCM_01312	1393	1714	674	1199	900	1732	3257	2892	544	715	1965	707	990	956	781	490	1262	781	1855	1939	642	1623	2695	1757
TCM_01313	0	0	0	0	1	0	0	1	0	0	0	0	0	0	0	0	0	0	0	0	0	0	0	0
TCM_01314	116	324	85	252	149	586	176	481	135	30	402	66	149	40	56	39	220	27	2	114	8	31	91	114
TCM_01315	2934	4227	2458	4509	2189	7839	3157	4666	1728	900	4244	1442	2215	1769	2974	1836	2669	554	691	1561	1083	1968	1614	1479
TCM_01316	3427	3703	3421	1701	3468	4694	3310	2836	2781	3708	2909	3859	3407	3934	4641	3626	2333	2406	3883	7320	5338	5953	6674	7506
TCM_01317	2212	2254	2159	2060	1941	4120	2472	2555	1558	1948	3011	2740	1853	2727	3452	2015	2412	2112	5266	3176	3268	3715	2054	3344
TCM_01318	116	138	30	96	6	46	208	165	7	8	111	43	61	85	24	7	57	48	128	330	148	364	492	309
TCM_01319	250	170	36	122	21	83	257	180	15	16	213	52	144	63	37	14	115	47	113	213	124	258	272	220
TCM_01320	49	68	550	76	533	27	59	61	670	583	55	292	64	514	475	349	134	202	825	421	528	809	671	502
TCM_01321	3	10	13	2	10	6	4	7	24	7	5	13	15	8	12	4	16	5	12	9	7	9	3	8
TCM_01322	2908	2145	2061	1897	572	2190	1034	3162	1197	1170	3050	335	3217	814	1107	453	2488	556	1607	1072	986	1066	441	886
TCM_01323	548	804	1016	616	590	606	1133	635	1362	751	496	268	284	2142	1036	720	422	400	1250	1245	990	1226	1313	1834
TCM_01324	43	45	730	31	1082	96	67	17	481	597	21	162	85	1015	1135	609	60	42	122	107	214	215	69	136
TCM_01325	862	804	531	882	456	1524	952	935	552	314	860	451	998	664	730	540	1124	288	541	1110	649	756	744	927
TCM_01326	2047	2682	619	2371	545	3294	2793	3458	611	446	3110	437	1822	763	807	695	2355	278	916	1210	877	932	892	997
TCM_01327	187	138	205	126	142	229	207	223	192	91	188	90	365	130	117	78	320	163	195	211	244	226	147	264
TCM_01328	390	288	440	276	326	470	370	378	519	187	323	151	552	203	211	185	499	436	660	796	880	406	333	613
TCM_01329	12325	10503	8508	12550	9192	17060	15814	16077	4384	6377	11877	5994	12766	7032	12182	4772	10887	14482	9726	21558	12698	15185	20332	23448
TCM_01330	14	10	13	19	8	15	12	23	20	4	18	10	32	5	11	9	18	8	8	18	9	9	7	18
TCM_01331	1567	1207	784	1158	471	601	903	1249	596	400	1078	228	768	609	534	458	824	639	1824	2120	1846	1511	1820	2258
TCM_01332	424	842	99	1046	117	946	1031	1416	78	46	1130	64	539	49	67	29	910	31	27	144	68	35	98	79
TCM_01333	2120	1664	2619	1735	1549	4071	1592	3012	3125	1485	2508	1155	3300	1432	1586	1261	4066	582	1934	1889	1889	1747	1280	1750
TCM_01334	134	107	90	119	32	86	114	126	97	32	117	7	65	12	6	1	80	6	17	27	9	17	30	12
TCM_01335	0	1	83	0	73	0	1	1	86	47	0	0	1	0	0	0	0	97	178	440	356	1	0	0
TCM_01336	6	8	0	7	1	60	34	11	2	0	19	0	3	1	0	0	3	0	0	2	1	3	1	3
TCM_01337	67	126	3	118	19	678	173	177	7	1	275	20	80	3	6	12	119	3	2	22	15	29	15	36
TCM_01338	27	25	126	15	292	35	203	29	59	10	38	14	86	137	24	7	71	9	169	3	26	20	7	35
TCM_01339	472	1363	966	1081	1733	1041	818	2052	1273	333	1948	951	795	353	248	421	1009	180	11	1863	180	1185	2050	1274
TCM_01340	1167	942	494	817	134	558	1007	993	325	161	961	426	490	727	294	529	514	209	1693	1395	1118	1158	1855	1232
TCM_01341	81	142	32	100	36	109	87	127	13	4	106	23	53	34	44	20	82	21	27	175	96	64	163	142
TCM_01342	1867	1660	1072	1568	597	2765	1827	2223	816	401	1850	1141	1582	1257	1082	989	1617	635	1742	2195	2004	2770	2716	2310
TCM_01343	1484	1413	290	1560	398	1583	1015	1141	163	172	1181	209	398	323	427	308	551	156	523	785	869	670	1023	737
TCM_01344	259	175	305	371	249	615	307	246	195	164	253	245	258	263	333	232	323	95	252	261	242	383	290	264
TCM_01345	277	193	241	271	242	433	615	464	325	135	306	120	348	143	300	81	428	145	306	481	363	346	701	267
TCM_01346	305	267	181	644	178	296	198	236	74	88	223	88	137	211	233	107	146	190	367	1078	437	380	984	936
TCM_01347	0	0	0	0	0	0	0	0	0	0	0	0	0	0	0	0	0	1	0	1	0	0	0	0
TCM_01348	646	1053	329	825	479	1318	818	1207	501	135	1111	202	595	188	292	116	1344	79	84	432	196	305	365	540
TCM_01349	2993	2923	2736	2889	2079	4976	3744	4091	2661	1769	4019	1042	3615	1280	1726	982	5075	459	1936	1736	1740	1882	1326	2135
TCM_01350	510	388	370	438	350	784	682	641	325	195	522	188	606	265	382	233	557	150	301	600	428	420	490	543
TCM_01351	792	773	818	936	345	1141	871	966	719	607	798	829	937	942	883	794	904	338	906	1751	910	1381	769	1505
TCM_01352	322	451	50	548	35	548	609	759	64	25	530	109	406	70	76	46	367	15	77	176	69	172	238	143
TCM_01353	46	59	4	99	4	71	89	100	14	3	93	19	43	7	3	18	56	2	14	27	13	29	49	28
TCM_01354	563	600	130	666	77	900	337	461	81	58	699	22	502	55	22	7	759	20	109	220	94	237	260	125
TCM_01355	176	264	31	280	44	305	114	80	22	12	142	4	113	13	9	9	220	11	17	51	29	43	60	32
TCM_01356	318	239	405	220	193	728	280	362	133	93	389	138	490	147	220	113	509	97	371	169	302	256	88	139
TCM_01357	23	33	9	30	20	78	18	49	38	2	45	16	34	10	10	9	41	8	14	7	10	17	14	7
TCM_01358	26	10	10	5	11	14	35	19	9	9	19	6	8	3	48	10	4	10	12	11	10	13	1	3
TCM_01359	37	73	17	128	23	126	128	123	28	6	117	77	138	98	239	103	172	12	12	66	26	17	24	20
TCM_01360	35	192	12580	56	5948	48	8	10	4993	16347	13	16786	32	9761	27437	4226	20	2704	7841	19962	23435	20068	5521	19974
TCM_01361	6	19	5	11	5	8	11	13	18	2	13	5	3	2	4	2	5	1	6	7	5	2	4	3
TCM_01362	3	11	6	2	26	16	5	7	11	1	10	3	6	1	3	1	3	1	3	2	1	1	4	3
TCM_01363	148	144	41	198	60	185	159	149	18	16	186	18	79	31	22	19	92	17	50	58	54	45	58	45
TCM_01364	332	208	425	277	254	608	323	370	299	253	279	184	527	250	261	189	525	267	440	765	421	316	311	670
TCM_01365	1248	1220	1056	1300	1107	2456	1348	1914	1688	705	1420	1061	1738	1308	1727	1180	1895	869	1267	2186	1585	1692	2243	1998
TCM_01366	814	519	609	350	320	624	407	672	574	402	598	153	1158	298	432	265	1210	619	1218	1392	1171	1219	621	1295
TCM_01367	59	72	39	42	59	111	72	100	64	24	98	27	59	24	12	29	95	10	13	103	20	20	27	65
TCM_01368	610	528	602	685	415	1754	671	754	490	295	732	351	1055	472	406	327	999	219	545	596	733	794	416	541
TCM_01369	791	551	818	713	591	1324	720	972	721	614	796	399	1231	452	509	365	1471	364	975	1219	1429	1102	688	1069
TCM_01370	264	432	167	406	256	707	341	784	291	53	497	146	508	109	128	121	521	153	52	641	144	205	344	536
TCM_01371	1599	1422	724	1585	761	3060	1587	1836	743	466	1420	629	2087	854	880	664	1754	488	1174	1926	1206	1337	1840	1960
TCM_01372	2413	3119	1279	2021	868	2969	2743	5384	1257	679	3871	361	2986	746	900	521	3898	445	1033	1573	973	1029	1969	1231
TCM_01373	749	692	345	635	526	1434	968	1241	445	165	886	236	1061	269	322	311	1097	198	327	548	374	429	411	380
TCM_01374	1087	878	1049	1014	814	3116	1133	1091	929	652	1075	634	1094	764	1089	683	1386	557	940	1173	999	1104	1097	1471
TCM_01375	4396	3706	2309	4409	1297	12549	4334	3823	1725	1092	3920	1443	4076	2037	2077	1696	4083	1512	2437	4434	1935	2580	3711	4595
TCM_01376	4195	4011	1864	4327	1772	8883	4833	5283	1870	1415	5489	1628	6265	1652	2182	1259	7672	1775	4734	4379	5451	4888	2863	4010
TCM_01377	2203	1385	3271	1996	1872	3625	2205	2016	3261	2070	2031	1883	2930	2679	3046	2211	3450	1162	3288	3771	3486	4694	3108	3894
TCM_01378	639	701	783	1415	544	2275	776	675	392	274	549	146	392	418	383	369	547	337	741	1201	450	521	1077	793
TCM_01379	2023	2071	332	1962	585	2088	816	1043	435	164	2242	461	1120	451	2185	393	883	350	1101	1365	1245	1469	910	1355
TCM_01380	340	194	258	255	202	773	238	296	293	133	226	220	423	240	296	205	423	101	214	392	202	253	259	432
TCM_01381	162	160	172	70	215	79	143	265	106	111	140	147	120	115	208	76	107	132	328	352	226	427	322	247
TCM_01382	47	7	40	57	45	41	62	54	34	4	20	4	134	43	6	23	80	59	157	101	195	12	7	2
TCM_01383	1526	1523	199	1045	649	1006	569	783	172	56	1121	1232	1251	1516	2938	1032	932	370	2133	2038	1999	1412	1122	1648
TCM_01384	4184	2554	1682	2162	1593	3328	1728	2828	2535	497	4004	4503	4261	3882	6774	3467	3477	2026	10093	3232	5370	5085	1156	4200
TCM_01385	1699	1795	567	2023	657	3402	1753	1890	451	528	1621	263	1238	406	591	419	1522	424	968	1221	1077	992	1276	1265
TCM_01386	685	638	2450	375	1074	903	660	1020	2774	1079	918	614	1299	719	624	739	1017	761	1794	1015	1376	1183	661	1214
TCM_01387	18	41	36	14	58	30	22	39	90	18	37	27	22	12	18	19	21	34	18	47	27	29	36	50
TCM_01388	1769	1580	1294	1528	799	2959	2450	2121	1221	799	1714	947	1469	1450	1330	1327	1994	747	1536	2428	1808	1883	2220	2104
TCM_01389	763	581	1053	627	651	877	565	876	892	650	753	511	805	809	818	547	993	526	985	1566	1026	1358	1230	1864
TCM_01390	662	797	321	529	342	682	719	1224	506	201	915	210	1011	375	295	262	1021	208	632	1502	762	884	1096	1245
TCM_01391	1249	1026	1185	1019	662	1731	1077	1048	805	737	1035	1036	945	1081	1066	820	976	784	1021	1418	1236	1373	1035	1432
TCM_01392	98	83	133	87	180	133	58	156	145	63	112	91	204	120	127	123	174	63	110	184	100	142	118	187
TCM_01393	1462	1204	1267	1248	1284	2077	2779	2300	962	584	1577	986	2125	824	1377	675	1838	486	1201	1444	1532	1340	1565	1387
TCM_01394	411	557	394	467	431	1367	678	805	667	222	609	415	819	305	334	339	867	130	136	678	383	409	564	610
TCM_01395	6460	5348	5890	7426	3353	11051	7631	8293	3338	2681	6655	3483	9348	4408	6332	3234	6711	4327	5233	12548	6295	8534	11671	13409
TCM_01396	168	88	50	98	39	258	195	174	42	64	138	115	167	123	119	73	149	55	70	131	37	116	78	131
TCM_01397	2225	1980	1713	2246	1555	4609	3211	3376	2118	1138	2631	1432	3707	1476	1888	1077	4009	945	1886	2919	2527	2684	1863	2422
TCM_01398	19	12	23	15	39	20	13	12	43	23	12	39	48	66	14	31	19	19	20	40	20	30	23	48
TCM_01399	312	269	249	291	256	710	413	446	387	152	317	215	524	196	237	192	583	118	276	490	429	367	240	303
TCM_01400	320	340	441	353	402	623	333	417	767	255	367	567	351	1397	651	990	391	173	397	1389	668	1397	1157	1138
TCM_01401	1218	1383	1338	1315	1223	1403	1700	1611	1815	771	1326	1906	1195	3773	2101	2497	1289	697	2322	3861	2350	4005	3513	3193
TCM_01402	37327	30558	10742	32770	8658	29356	34581	34779	6644	9566	31466	15212	20297	14980	18428	11209	19737	8476	19635	25673	25942	32216	31294	26368
TCM_01403	71	100	32	92	33	178	127	161	47	25	123	20	114	45	60	25	150	23	19	116	38	40	41	73
TCM_01404	263	245	372	223	334	245	359	412	348	331	330	335	318	454	499	350	363	164	522	706	577	599	448	578
TCM_01405	715	564	723	753	788	1258	737	866	600	449	724	420	819	614	865	496	940	401	764	1029	652	917	735	974
TCM_01406	711	719	556	801	442	1748	735	1083	576	307	826	290	1019	389	385	324	1075	269	582	923	695	654	881	963
TCM_01407	232	112	228	149	147	506	184	243	185	127	295	73	386	90	140	84	521	43	242	106	178	207	100	127
TCM_01408	400	657	152	605	217	644	546	812	149	82	773	64	321	100	184	96	478	76	72	245	129	173	255	192
TCM_01409	1058	943	1114	1205	672	1202	1499	1690	781	473	1116	450	1415	705	548	569	1272	387	858	1045	1087	1180	1142	1077
TCM_01410	51	43	53	51	37	148	38	79	57	25	73	10	185	26	39	25	113	5	33	64	36	45	43	56
TCM_01411	18888	16164	4297	12049	2444	15395	11286	11030	3825	2497	14412	1898	17389	4165	3483	3397	15515	2455	6068	12389	9464	9849	10063	14389
TCM_01412	3934	2671	2774	2810	1810	4887	4576	4142	2520	1927	3343	1736	4766	2740	2798	1697	4478	2136	4380	7160	4444	5540	5383	6726
TCM_01413	364	387	184	290	181	287	348	409	102	153	320	192	212	289	331	162	270	133	294	309	306	358	260	454
TCM_01414	786	817	448	698	343	1051	588	885	330	254	812	392	557	785	946	530	656	268	740	980	801	1203	891	1644
TCM_01415	371	343	231	425	198	436	309	350	157	125	330	92	284	184	209	106	260	202	280	348	337	340	353	313
TCM_01416	111	162	218	290	44	215	126	93	175	205	168	342	12	568	411	450	84	257	846	376	410	721	310	412
TCM_01417	837	862	100	998	48	760	1455	1663	72	30	966	24	975	36	36	17	920	21	59	124	72	111	194	108
TCM_01418	332	287	89	182	93	175	160	266	85	70	228	192	290	204	144	192	280	166	449	852	329	445	810	793
TCM_01419	6338	6318	2069	7259	1504	9332	6130	5926	1612	1518	5154	2769	3749	3061	2586	2310	4855	1172	2477	3590	3554	5171	4501	3774
TCM_01420	595	493	456	439	323	905	517	690	356	262	551	233	756	433	364	259	654	352	551	949	615	642	606	878
TCM_01421	178	263	57	581	88	559	147	151	92	61	224	19	85	37	73	64	108	112	605	110	119	48	118	73
TCM_01422	59	74	24	65	20	100	36	48	24	27	48	22	65	21	49	32	38	38	63	218	78	63	161	162
TCM_01423	364	396	167	421	311	694	432	626	297	159	509	141	481	219	168	135	687	94	187	410	317	256	185	363
TCM_01424	1974	1849	1517	2311	1147	5668	2016	2255	1302	785	2246	1098	2214	1294	1507	1073	2683	514	2008	1202	1814	1839	1108	1446
TCM_01425	917	797	247	728	315	1230	885	1113	256	171	892	158	647	344	260	242	675	258	403	838	565	766	897	849
TCM_01426	0	0	92	0	267	2	0	1	545	252	1	0	1	1	0	5	0	2	2	6	3	4	0	0
TCM_01427	928	846	635	861	570	1822	972	1081	670	417	1058	543	1395	670	920	656	1146	614	1010	1868	1127	1389	1743	2057
TCM_01428	15	26	38	47	35	52	34	48	20	11	27	30	37	25	45	19	50	43	35	80	51	33	42	65
TCM_01429	845	855	474	744	400	1145	658	1007	578	314	809	289	1193	508	364	244	1306	322	817	1658	1028	1114	1073	1590
TCM_01430	1038	1118	745	1312	933	4667	775	1520	607	283	1718	412	1109	395	646	363	1659	188	521	369	385	264	263	282
TCM_01431	109	215	79	175	189	462	94	252	113	21	256	41	122	23	29	13	152	20	4	42	6	15	45	33
TCM_01432	1282	1118	784	1364	796	2624	954	1120	655	483	1161	444	1180	629	754	547	1333	553	898	1131	1308	1157	1084	1165
TCM_01433	1695	1601	1264	1764	1236	3568	2699	2529	1562	948	2097	1005	2615	1268	1471	996	3202	735	1369	1855	1530	1577	1377	1770
TCM_01434	870	792	611	742	515	2007	1012	1308	811	436	1175	371	1935	361	526	256	1945	303	666	577	890	605	570	349
TCM_01435	55	60	28	49	59	93	45	143	92	26	112	55	142	34	44	51	74	69	117	128	105	47	119	34
TCM_01436	3367	3698	2663	3606	2182	2845	3311	4519	3043	1368	3399	1790	1787	3165	1973	2456	2206	736	2173	7573	3601	4685	8439	6249
TCM_01437	47	43	38	40	42	99	57	91	77	19	47	36	94	46	44	14	71	15	67	102	61	68	156	102
TCM_01438	74	55	17	60	21	81	119	166	15	5	83	19	132	9	19	2	75	22	5	62	15	13	68	52
TCM_01439	1653	1277	1082	1361	1073	1199	2137	2400	950	443	1344	827	1526	1045	853	700	1266	521	1551	1937	1545	1458	2337	1842
TCM_01440	716	476	367	584	221	544	608	721	365	316	466	338	628	450	436	398	467	437	845	1846	1064	1075	1557	1833
TCM_01441	139	171	136	108	159	187	144	187	97	71	164	134	165	154	245	101	197	230	225	367	249	356	328	288
TCM_01442	880	670	612	670	492	1220	1176	1099	688	356	726	321	1140	452	675	418	1090	481	711	1361	973	1061	1228	1356
TCM_01443	2	0	0	3	6	3	5	4	2	1	1	0	1	2	7	0	0	1	2	2	4	1	0	2
TCM_01444	0	0	0	0	5	0	0	0	0	0	1	0	0	0	0	1	0	0	2	2	1	0	0	0
TCM_01445	17	8	76	37	80	31	28	25	90	41	25	11	22	7	28	7	27	30	129	258	122	13	8	14
TCM_01446	441	350	436	607	668	1761	1142	486	385	369	430	141	543	216	292	136	668	272	886	673	706	1239	300	671
TCM_01447	317	434	262	294	221	530	272	628	229	112	479	149	539	224	195	181	272	113	215	487	295	297	310	286
TCM_01448	2789	2231	4294	2626	2620	5813	2454	2804	3729	3285	2846	2272	3325	3392	3881	3057	3662	2071	4351	4565	3877	4339	4131	5234
TCM_01449	126	182	60	191	72	290	261	294	73	29	190	40	222	52	39	101	304	28	36	171	26	37	125	81
TCM_01450	264	198	367	182	163	300	242	366	337	180	250	265	549	312	258	245	460	316	404	1752	508	440	556	1257
TCM_01451	6727	7446	2921	7579	2916	18738	6132	6765	2834	1716	6391	2127	4688	3754	4295	3021	7069	1674	3053	5085	3320	4566	5707	5663
TCM_01452	0	0	0	0	0	0	179	1	93	40	156	0	0	0	0	0	0	0	106	115	0	84	104	234
TCM_01453	211	240	94	196	97	268	139	172	95	67	211	13	254	44	53	30	204	66	176	473	429	321	230	494
TCM_01454	60	74	44	45	35	247	64	70	67	9	49	44	148	41	41	38	122	17	44	93	35	59	99	78
TCM_01455	204	131	357	155	260	294	158	264	543	230	153	65	416	90	98	46	334	191	644	509	582	180	144	205
TCM_01456	13693	10773	7226	12651	5360	16443	13357	13242	4472	4922	12388	7575	11876	8208	7634	6009	10309	7288	9167	19249	12479	15287	14703	18746
TCM_01457	69	99	50	80	54	174	184	245	47	15	105	53	204	66	68	57	230	28	75	146	73	67	84	135
TCM_01458	1296	1031	660	991	457	1906	1006	1494	842	392	1086	428	1694	695	565	545	1685	401	714	2545	1131	970	1379	3000
TCM_01459	702	884	822	398	580	346	303	1010	910	779	634	117	665	426	261	459	664	347	738	986	983	841	872	935
TCM_01460	2744	3178	2071	2745	2536	6364	3242	5158	3248	1327	4117	2174	4535	1697	2249	1633	5269	685	1445	1918	1954	1863	1614	1435
TCM_01461	48	72	11	71	27	101	60	113	39	14	67	21	67	20	39	18	93	21	19	67	19	42	44	65
TCM_01462	248	255	139	414	110	738	469	451	135	97	345	123	209	211	208	147	281	49	133	215	77	277	304	226
TCM_01463	20352	17312	7456	18590	6456	16184	21782	20908	5089	6722	17168	11202	11221	11426	12187	8259	11176	8485	13962	26160	18267	20587	27319	25640
TCM_01464	1165	1024	712	1242	673	1888	1136	1402	641	400	1178	379	1034	343	870	569	1119	353	655	924	799	1144	1026	1230
TCM_01465	587	595	384	560	200	1563	423	548	470	187	534	215	781	327	371	236	711	131	502	585	536	490	555	671
TCM_01466	562	500	321	524	135	948	511	589	347	172	477	207	540	280	238	194	538	115	507	541	543	457	453	617
TCM_01467	919	978	983	979	688	1143	784	1095	930	590	885	704	640	957	1007	938	922	488	934	1429	1000	1362	1636	1868
TCM_01468	430	531	185	574	285	973	511	623	231	149	549	161	311	258	283	184	482	124	262	541	283	311	291	323
TCM_01469	2270	1729	1297	2098	1596	7147	2119	2203	1568	1140	2903	833	3116	1165	1727	924	4516	727	1583	1444	1776	1692	868	1451
TCM_01470	2885	2617	4879	6790	5434	7496	3939	4820	3902	5214	3575	9503	2625	8406	6916	5448	4167	4836	6124	4504	3703	5081	3117	2982
TCM_01471	550	601	250	553	278	637	681	944	349	135	687	194	626	318	305	214	637	100	190	649	355	437	483	476
TCM_01472	145	213	105	197	108	347	166	230	181	63	230	99	235	152	112	106	262	41	37	322	156	252	262	215
TCM_01473	520	577	609	426	579	491	432	885	408	360	551	330	460	534	645	381	453	175	500	907	661	526	830	880
TCM_01474	215	155	62	152	75	123	73	224	53	66	176	9	181	43	54	45	179	203	302	285	287	190	224	292
TCM_01475	439	232	392	308	330	431	341	414	327	372	329	270	453	304	430	227	446	310	461	837	495	551	579	838
TCM_01476	504	362	602	387	447	597	758	748	511	415	540	505	733	612	724	430	778	412	781	1008	834	1019	936	1135
TCM_01477	11	11	10	5	5	63	23	26	7	0	26	14	35	6	14	8	57	0	2	19	4	4	7	17
TCM_01478	28	29	15	55	58	113	149	103	20	4	106	7	137	16	6	7	142	5	4	19	6	18	11	26
TCM_01479	38	74	39	73	74	189	113	193	64	18	135	42	143	21	32	17	210	29	16	107	26	17	35	71
TCM_01480	382	425	237	507	293	1520	745	702	355	106	715	179	899	292	410	299	1086	150	174	468	219	205	236	449
TCM_01481	407	280	630	403	435	826	608	479	542	314	426	399	571	481	522	404	540	300	597	234	609	424	173	238
TCM_01482	65	59	82	86	179	175	110	204	121	50	135	61	135	51	42	22	164	46	50	68	45	55	39	56
TCM_01483	126	129	122	179	94	231	174	144	93	56	148	65	92	138	172	83	132	79	133	228	128	180	167	150
TCM_01484	952	760	632	858	591	1342	1276	1235	518	328	954	401	1123	686	749	470	1201	452	917	1000	897	914	786	824
TCM_01485	4077	3214	1889	2852	1156	4314	3092	4090	1610	1193	3454	1379	4238	1633	1373	1335	3778	1094	3079	4260	3957	4021	3782	5337
TCM_01486	46	48	43	36	46	129	103	81	46	14	104	12	165	27	35	11	123	18	9	48	11	19	31	56
TCM_01487	549	589	226	405	185	707	356	499	210	163	541	157	330	251	228	235	484	123	395	786	513	600	744	812
TCM_01488	121	117	164	83	222	348	158	382	368	62	254	176	384	46	77	49	381	33	33	84	28	43	38	93
TCM_01489	12571	10490	10889	9585	6480	11101	9107	11191	8316	8910	11285	6471	11395	8817	8354	6322	12205	6319	19099	19311	17327	17639	14957	17879
TCM_01490	17	32	22	18	27	127	9	41	85	29	23	1	48	0	3	2	80	77	27	92	30	14	6	19
TCM_01491	21	23	22	30	16	50	13	36	21	14	20	3	20	3	2	3	39	55	14	42	29	7	1	1
TCM_01492	93	146	140	84	80	207	50	181	169	101	84	29	181	55	25	48	224	127	210	144	227	64	41	126
TCM_01493	3899	3926	472	4339	248	4215	3509	2669	562	221	4562	2220	1939	2514	1624	2977	3513	1996	2632	890	1746	870	704	1443
TCM_01494	1874	2577	1176	2378	1440	7832	1814	3565	1602	661	3100	698	3658	459	553	438	3986	332	621	1041	794	921	778	860
TCM_01495	3	2	4	4	12	13	1	8	8	3	7	19	8	7	2	1	12	4	1	2	6	4	1	0
TCM_01496	5	15	8	10	26	16	7	22	14	1	13	3	10	0	3	1	13	2	2	3	0	2	3	4
TCM_01497	1083	695	904	823	632	1644	977	854	790	671	819	1115	963	1305	1081	1050	1089	577	1268	1405	1274	1651	902	1284
TCM_01498	227	196	251	182	119	306	163	226	175	139	228	173	338	197	131	302	324	71	212	258	204	252	104	212
TCM_01499	3316	3272	1315	3904	1232	4531	1486	2570	952	804	3032	1094	2424	1402	3442	1595	2619	818	2308	2403	1568	1562	2219	2838
TCM_01500	0	12	0	1	2	3	249	524	0	0	200	0	3	0	1	1	47	0	0	4	0	2	1	4
TCM_01501	12	11	48	8	88	8	42	88	60	101	105	1461	19	2175	4046	1652	64	8	8	9	6	11	16	13
TCM_01502	3	1	11	1	23	15	6	3	32	2	3	10	26	6	2	3	9	1	1	7	3	6	7	14
TCM_01503	237	342	205	262	186	374	403	693	378	153	393	191	296	218	172	193	378	85	168	485	290	352	300	332
TCM_01504	1526	1104	1039	1168	818	2442	2019	2555	839	680	1819	640	2909	692	890	545	2699	475	1327	1473	2025	1904	1319	1421
TCM_01505	0	6	6	4	7	11	4	12	9	2	7	7	9	1	0	0	6	0	0	8	2	0	3	2
TCM_01506	4	1	4	3	5	5	1	2	7	2	2	0	1	0	0	3	8	0	0	1	0	2	0	0
TCM_01507	699	846	373	955	379	2159	829	1152	367	168	1057	207	1002	277	402	214	1378	128	206	527	323	314	332	480
TCM_01508	252	296	107	376	195	693	338	301	163	72	370	151	291	222	175	208	435	137	180	523	188	129	245	348
TCM_01509	124	238	39	223	42	339	229	309	53	16	235	41	104	67	51	27	156	23	28	121	46	30	159	104
TCM_01510	3935	3769	1997	4232	1904	5680	4103	4548	1794	1130	3699	1793	2894	2014	2237	1734	3123	1000	2399	2776	2994	3171	3217	2841
TCM_01511	107	192	95	154	79	352	219	223	93	67	207	61	119	91	114	76	166	26	82	198	122	152	191	178
TCM_01512	562	810	359	717	397	1202	751	839	341	184	697	389	265	597	492	626	532	161	281	1204	800	1041	1238	900
TCM_01513	338	363	200	363	200	861	383	520	187	115	382	146	439	254	215	176	560	59	193	262	215	240	169	286
TCM_01514	175	315	64	330	85	785	261	368	178	30	397	87	256	44	70	40	375	45	116	204	48	59	101	197
TCM_01515	419	303	315	356	144	754	440	536	366	189	319	238	559	354	304	237	533	251	365	712	430	466	383	646
TCM_01516	296	236	180	253	135	525	241	274	230	150	276	229	219	323	292	258	271	212	399	996	315	389	329	584
TCM_01517	336	112	165	155	75	354	242	249	169	99	166	87	482	92	101	110	400	156	288	443	452	552	179	516
TCM_01518	990	666	493	633	348	1119	676	946	510	380	812	369	1015	489	403	314	1254	343	959	997	1196	1090	645	909
TCM_01519	223	111	161	155	83	647	339	228	106	45	186	97	277	119	156	134	117	61	139	389	181	169	281	233
TCM_01520	1450	1790	525	1899	444	1614	926	1312	614	550	1483	499	878	410	501	556	1101	1006	2965	683	1340	565	1035	558
TCM_01521	449	255	275	277	202	508	275	394	285	190	393	181	568	235	227	167	675	139	416	796	444	455	476	856
TCM_01522	252	240	291	337	141	676	229	214	229	84	326	412	264	539	442	430	314	131	471	287	297	207	156	256
TCM_01523	328	232	288	197	260	750	203	311	326	207	357	174	717	218	262	200	673	105	332	441	331	393	192	383
TCM_01524	1044	1642	1063	1058	1115	2679	1197	2084	1175	537	2294	609	2220	698	1084	420	2380	488	907	1175	1221	1047	948	1009
TCM_01525	107	164	51	156	212	141	197	143	87	37	153	75	126	62	82	69	158	11	38	56	35	50	70	62
TCM_01526	816	2128	454	772	379	1267	555	1979	522	145	2007	274	1117	67	322	93	1210	320	16	1600	175	392	996	1555
TCM_01527	6726	10591	4070	5227	2082	4786	4902	10505	3423	2090	10060	2939	6353	3484	4298	2461	6874	2023	2636	8716	4632	6089	6803	7963
TCM_01528	3959	2117	4092	2076	1325	2828	2051	3769	3437	2444	3509	2289	6389	2175	2395	1517	4925	1445	5636	3714	6436	6680	2977	5299
TCM_01529	112	214	90	101	92	270	81	271	79	15	152	47	208	34	36	68	243	42	80	106	115	76	57	140
TCM_01530	175	137	93	95	212	492	195	312	160	74	280	64	386	123	114	50	419	33	101	130	699	102	69	134
TCM_01531	146	122	316	158	302	410	145	255	334	164	252	78	357	160	112	98	282	216	374	813	642	222	186	283
TCM_01532	2762	1769	2233	2444	1894	6190	3155	2685	1849	1609	3042	1467	3724	1781	2403	1533	4296	1380	3143	3511	2701	3470	2243	3681
TCM_01533	124	218	88	260	234	475	266	331	96	55	236	70	182	101	115	61	264	52	67	166	40	101	81	116
TCM_01534	85	94	123	184	84	126	215	145	297	230	146	162	109	174	696	154	329	167	641	626	236	780	226	624
TCM_01535	469	480	366	426	317	742	715	758	316	237	467	412	528	388	448	359	635	244	506	1172	680	683	731	811
TCM_01536	497	366	415	415	349	417	387	451	289	263	388	240	404	331	399	204	365	323	380	641	486	397	516	552
TCM_01537	5980	5212	5968	6195	4142	11431	7833	7682	3293	3347	5800	3494	8670	4143	5833	2856	6804	4743	6245	12517	7955	9408	11970	14106
TCM_01538	73	109	44	144	43	194	101	125	54	22	106	41	120	59	69	66	143	24	29	61	53	64	51	54
TCM_01539	13621	9232	10686	12760	5666	16102	13430	15939	7205	5927	10953	4967	21685	7755	8928	4950	17112	10600	17039	30091	21540	22747	22816	34080
TCM_01540	3325	2059	1267	2434	768	5583	3364	3211	1195	780	2681	970	4733	1242	1531	846	4335	801	1443	3140	1819	2652	2228	2898
TCM_01541	4545	3582	3088	3553	1893	3429	3412	3765	1797	2660	3498	1749	2694	2021	2356	1739	2880	3146	3328	5287	4168	4591	3694	5186
TCM_01542	625	543	504	606	391	549	461	621	348	433	396	743	454	448	671	308	436	577	696	1346	982	1000	773	1048
TCM_01543	2706	2080	1368	1982	844	2241	2057	2403	983	877	1946	1377	1757	1114	1230	975	1712	1179	1896	2306	2207	2380	3186	3152
TCM_01544	909	728	428	1055	441	1647	808	951	285	160	794	369	779	442	502	388	747	268	442	720	671	656	838	737
TCM_01545	1191	1098	617	1031	461	1470	1753	1473	759	315	1197	586	1190	513	654	425	1251	344	875	1548	1266	1219	1372	1401
TCM_01546	68	70	45	68	23	102	137	102	21	11	99	18	45	55	38	31	58	16	33	51	55	45	85	37
TCM_01547	305	364	167	353	163	501	464	546	142	47	402	130	219	164	204	142	261	72	117	214	177	194	411	214
TCM_01548	1017	906	743	965	732	2071	1028	1205	943	577	1140	546	1613	863	936	834	1627	347	1023	1470	1215	1448	1390	1185
TCM_01549	1175	1164	224	1271	327	3663	2501	1666	365	118	1840	80	1408	137	218	105	1940	131	214	210	148	95	134	155
TCM_01550	419	767	100	772	133	1471	1708	1116	146	44	939	55	401	38	66	36	612	44	49	97	57	38	110	77
TCM_01551	30	46	12	46	47	86	138	87	21	10	51	9	31	2	2	1	27	1	1	13	4	3	6	10
TCM_01552	4	13	23	3	68	30	4	6	68	13	4	22	17	8	5	2	9	5	3	2	0	4	0	4
TCM_01553	212	395	176	348	188	386	384	785	249	82	559	78	411	81	80	82	521	80	37	433	171	180	287	290
TCM_01554	7213	7324	3729	9672	4420	15107	6116	6821	3153	2825	7240	3713	4622	4494	4643	3870	5268	1743	5171	5857	5632	7523	7335	6155
TCM_01555	487	363	389	479	317	939	594	614	496	272	513	338	813	381	427	386	984	194	616	689	636	522	373	711
TCM_01556	21	20	27	20	27	82	11	28	46	22	27	35	44	20	18	26	35	7	19	57	30	22	37	43
TCM_01557	150	201	96	142	70	325	145	267	79	57	214	56	279	118	102	109	310	46	46	288	137	129	143	240
TCM_01558	68	66	35	55	26	90	67	99	14	6	69	16	84	25	25	23	65	7	20	90	56	35	58	55
TCM_01559	247	248	147	254	115	471	227	305	205	112	297	86	282	132	126	106	318	55	197	283	212	230	200	215
TCM_01560	4517	3408	3838	3888	3818	5845	3965	3951	3560	3108	3401	2081	4129	2768	3608	2555	4799	2400	4865	5023	4951	5084	3903	5411
TCM_01561	309	252	299	400	459	1124	288	328	283	191	349	363	397	375	388	365	383	92	265	310	256	251	171	243
TCM_01562	105	63	109	67	105	92	106	79	189	57	59	65	261	103	49	53	139	52	86	262	87	137	105	178
TCM_01563	64	44	378	57	162	104	46	62	357	228	61	77	51	180	126	133	60	62	85	309	128	157	202	231
TCM_01564	156	175	107	148	96	291	152	230	153	26	208	49	261	74	37	32	312	33	44	91	61	44	27	48
TCM_01565	1235	1040	405	1186	316	1430	1240	1129	363	305	1012	410	694	561	793	437	764	226	868	1201	831	1142	1297	1268
TCM_01566	1110	1081	782	1149	738	2129	1159	1426	751	371	1295	673	1378	938	912	666	1404	441	1098	1001	1085	1060	1097	1021
TCM_01567	398	454	207	344	276	646	194	421	122	118	379	227	345	249	157	235	285	128	318	366	193	184	388	386
TCM_01568	4762	4682	1888	4993	1466	5647	3892	4175	1499	1227	3895	1970	2661	2317	1773	1968	3310	1150	3145	3638	3806	4088	4346	3920
TCM_01569	66	47	57	62	25	100	96	116	41	31	73	20	134	36	44	25	77	66	75	185	94	61	129	137
TCM_01570	17	20	12	13	8	22	11	18	17	4	15	1	20	12	6	8	20	7	4	27	20	19	7	11
TCM_01571	409	624	534	477	380	619	546	928	449	250	790	112	595	98	121	98	574	179	464	493	684	524	340	273
TCM_01572	104	86	139	63	98	75	38	105	125	114	81	120	121	157	109	111	91	93	297	284	291	343	308	359
TCM_01573	603	474	490	432	342	499	413	602	516	373	451	208	497	301	485	236	471	382	949	1146	1011	647	1077	1204
TCM_01574	24	13	35	14	4	48	23	22	18	8	24	10	35	16	9	12	46	2	7	23	14	23	11	14
TCM_01575	1	4	4	3	2	4	2	9	5	0	7	0	3	0	0	0	4	0	0	0	0	0	0	0
TCM_01576	996	1094	320	1326	316	2078	1506	2303	254	141	1704	80	2015	87	132	101	2198	107	230	271	229	270	133	210
TCM_01577	14	20	27	13	35	26	15	21	48	17	25	8	55	6	4	14	15	14	18	35	36	13	7	5
TCM_01578	965	794	545	691	525	813	499	572	512	481	608	538	594	541	641	374	499	364	901	987	973	986	949	1076
TCM_01579	32007	30612	693	23907	64	19309	21691	26204	290	1087	32028	642	15939	1409	311	862	16905	32480	66245	42360	42215	13448	36432	60152
TCM_01580	6072	3507	15790	5248	7071	8921	3660	5907	9567	12184	3410	6897	2178	6138	6042	6443	3047	10474	13193	5876	2057	1596	7981	2735
TCM_01581	6015	2158	26667	1766	3128	2146	2629	5631	28312	13523	4338	1380	9029	4569	1609	7219	5925	6685	12005	3787	3953	891	4960	3123
TCM_01582	1222	784	27102	467	3845	299	398	711	33896	16461	945	1741	1112	6344	3115	9664	694	3596	8195	1556	3243	448	1201	963
TCM_01583	1134	540	33391	485	5854	483	380	670	39632	20525	706	2991	1220	6441	3341	8550	759	2386	5533	797	2642	426	543	632
TCM_01584	1446	1310	56	364	27	473	1300	1894	41	76	2119	13	1683	240	17	316	1639	15189	18403	3179	2313	203	2728	1643
TCM_01585	38	72	210	72	118	69	136	21	110	99	77	33	69	128	70	84	131	726	47	262	246	21	176	193
TCM_01586	54	80	389	84	238	164	197	51	197	319	129	55	165	172	123	120	309	2804	113	253	392	45	162	276
TCM_01587	15	10	6	9	2	20	34	19	9	0	25	0	24	3	0	3	15	91	70	6	2	0	9	2
TCM_01588	2059	2207	2724	1917	1554	2796	2092	3053	2270	1472	2880	560	1067	580	564	939	2454	2839	5020	1290	1564	421	1223	665
TCM_01589	462	225	32	262	8	1102	685	642	40	18	944	12	922	99	27	49	738	254	237	36	13	11	62	38
TCM_01590	1	0	0	0	3	2	1	1	4	2	1	0	2	0	0	0	1	0	1	2	0	0	2	0
TCM_01591	67	94	70	101	152	134	235	102	87	38	140	16	53	33	31	15	102	22	51	72	121	244	63	53
TCM_01592	95	55	64	69	62	139	45	70	78	43	66	56	99	73	61	35	74	31	48	114	98	140	99	144
TCM_01593	40	32	15	23	32	65	32	48	59	10	46	12	47	24	12	21	60	10	20	80	20	51	12	32
TCM_01594	16	19	9	10	59	14	21	39	17	6	25	7	22	10	10	2	37	6	2	18	15	7	17	23
TCM_01595	55	106	72	91	224	101	144	206	101	35	111	53	73	56	38	27	117	16	23	78	37	45	44	62
TCM_01596	1201	1200	990	1678	727	3603	1516	1491	764	589	1477	1053	1225	1123	1023	914	1477	743	1271	1698	1066	1389	958	1588
TCM_01597	1045	1085	807	1308	707	1646	1416	1433	620	468	1181	1010	879	1240	1055	940	977	590	1331	1151	1083	1700	1465	1195
TCM_01598	1721	1448	1818	1184	1498	2475	1284	1858	1347	908	1769	1273	2257	1366	1581	1230	2041	1140	2443	4449	3632	3482	2380	4399
TCM_01599	771	567	517	564	356	601	854	982	412	292	800	382	798	532	629	439	720	526	1013	1831	1107	1076	1012	1865
TCM_01600	41	34	123	39	113	76	53	28	92	40	27	60	70	85	89	58	82	68	151	152	194	173	132	138
TCM_01601	47	27	106	22	58	95	56	44	88	46	22	46	84	61	93	56	105	84	125	242	162	135	185	187
TCM_01602	218	217	130	199	132	435	296	430	249	85	253	149	393	112	134	94	412	70	150	354	206	207	166	243
TCM_01603	31	48	42	29	35	123	26	55	53	12	65	12	55	26	21	9	84	9	10	79	15	27	32	30
TCM_01604	553	680	808	481	428	1463	504	1105	743	333	933	328	1005	328	351	196	1455	189	713	716	853	822	527	495
TCM_01605	234	313	114	318	224	802	244	483	325	103	412	187	559	58	77	49	572	48	39	148	49	60	49	135
TCM_01606	3	2	2	1	4	7	0	3	2	0	4	0	3	2	2	1	6	2	4	7	5	4	2	3
TCM_01607	680	658	396	1241	352	2122	975	1104	479	252	970	255	1154	404	518	316	1291	693	997	987	664	1066	955	1376
TCM_01608	1191	777	1052	983	775	2241	1094	1273	1001	872	1170	697	1914	744	863	660	2140	781	1785	1984	1827	1658	869	1674
TCM_01609	1170	902	633	831	654	1689	1085	1253	613	418	1302	483	1708	489	610	455	2101	423	1054	1265	1427	1201	553	967
TCM_01610	270	212	229	257	137	341	214	249	117	128	187	154	265	207	173	176	234	103	193	381	182	255	314	365
TCM_01611	349	289	316	211	355	467	483	690	247	110	404	206	856	181	242	171	674	280	319	508	587	441	443	592
TCM_01612	2472	2009	1428	2231	1351	3830	2248	2816	1248	1024	2278	748	2429	1238	1499	884	2464	1341	2192	3190	2127	2505	2967	3436
TCM_01613	5484	4432	23640	7300	4776	11085	5399	6642	11186	16846	6198	13904	3781	21191	21244	14385	6038	30813	51177	67077	40871	47427	49771	56347
TCM_01614	146	134	201	148	134	480	241	266	200	79	218	164	260	210	180	179	298	95	163	292	201	264	141	177
TCM_01615	369	544	79	490	196	1781	471	765	206	44	798	62	581	100	116	122	1206	59	54	293	33	60	135	240
TCM_01616	109	102	26	81	70	222	135	358	49	22	166	36	259	23	43	16	141	17	4	43	12	20	23	39
TCM_01617	0	6	73	1	47	2	0	4	74	56	2	0	1	8	4	5	1	37	91	159	88	0	6	6
TCM_01618	1774	1717	758	2030	845	2811	1842	2079	510	395	1822	475	1257	956	1255	853	1334	525	1039	1882	1293	1867	2618	2049
TCM_01619	1016	1210	524	1033	283	1955	1229	1541	662	332	1475	387	1494	479	540	355	2392	200	428	1019	624	594	543	882
TCM_01620	567	362	455	421	364	493	621	626	456	373	375	349	537	525	520	382	517	334	723	874	766	701	835	956
TCM_01621	812	600	517	652	437	959	772	766	444	340	641	376	713	443	517	408	691	439	866	1127	1131	852	904	954
TCM_01622	445	611	172	529	117	953	311	728	124	57	544	113	568	233	223	105	779	89	98	591	226	291	343	505
TCM_01623	2472	2332	1144	2403	1108	1355	2654	3252	1010	1045	2774	802	1093	1570	1233	984	1863	690	2140	2848	1631	2186	1879	2078
TCM_01624	1341	1160	1155	1123	748	1289	1299	1380	1031	748	1115	826	1578	1192	955	808	1862	738	1476	2251	2036	2260	1833	2655
TCM_01625	1162	882	1072	1006	639	2067	1289	984	734	645	950	627	1228	785	500	652	1388	694	1002	2169	1265	1265	1189	2098
TCM_01626	47	52	73	57	69	128	58	47	79	21	54	51	43	67	56	60	83	14	26	140	59	88	95	140
TCM_01627	148	160	171	158	167	294	227	194	224	70	169	121	164	170	161	123	196	55	227	348	176	325	208	274
TCM_01628	122	76	172	106	120	272	145	120	185	103	89	103	201	104	109	121	183	80	270	187	242	280	152	194
TCM_01629	101	119	63	113	39	284	101	106	79	46	110	45	166	79	52	68	160	26	86	172	74	92	99	158
TCM_01630	614	448	429	609	626	1621	762	585	454	282	637	314	614	413	862	564	751	336	640	933	647	602	804	1003
TCM_01631	1679	1861	1441	2252	1532	6065	2032	2266	1078	706	1981	1072	1771	1550	1611	1060	1901	461	1268	1200	1215	1500	1622	1435
TCM_01632	1807	1116	1647	884	923	1424	1295	1525	1270	1084	1253	657	2130	880	841	622	1806	1202	1809	2294	1649	1732	1343	2403
TCM_01633	1383	956	1759	821	846	1830	1387	1313	1424	880	1236	769	1553	1383	1045	1124	1874	423	1620	1827	1875	2578	1844	1652
TCM_01634	453	420	259	345	229	312	749	641	298	298	493	363	304	819	805	436	375	258	727	653	490	590	993	533
TCM_01635	1421	1213	1239	1178	937	3193	1155	1445	1275	973	1521	972	1678	1213	1394	1093	1854	596	1431	1581	1287	1388	1230	1556
TCM_01636	977	715	846	767	510	1416	901	1017	658	448	926	477	1009	605	624	506	1034	452	822	1061	946	870	675	853
TCM_01637	114	176	139	200	313	355	200	374	341	65	250	130	319	93	76	58	283	49	57	282	70	116	169	263
TCM_01638	305	303	166	215	103	458	343	444	118	79	356	81	495	89	148	66	376	94	265	681	278	325	393	539
TCM_01639	512	457	273	317	201	1053	621	765	295	206	535	193	1130	220	250	158	1212	200	484	685	650	564	425	615
TCM_01640	66	29	79	50	126	136	30	52	178	49	44	81	52	94	83	69	59	31	41	157	82	111	132	103
TCM_01641	0	1	197	0	163	0	0	3	410	124	1	0	1	1	0	0	1	196	307	780	663	3	0	0
TCM_01642	199	130	380	163	403	558	191	280	536	233	168	277	397	318	310	262	338	128	365	448	459	441	438	434
TCM_01643	693	742	889	1019	675	2634	1061	822	753	530	951	530	634	759	1052	443	1087	240	552	875	390	567	416	560
TCM_01644	75	43	36	47	50	59	35	36	32	7	41	38	107	60	56	46	42	90	157	283	159	185	225	223
TCM_01645	87	39	25	31	14	69	29	86	19	6	30	57	127	32	48	48	65	62	110	284	119	181	177	254
TCM_01646	3724	2449	1557	2175	1228	6971	2910	3078	1593	1125	3397	1829	5053	2179	2343	1623	5229	1341	3339	5215	2863	3884	3432	5305
TCM_01647	370	206	316	359	210	538	387	315	241	282	242	360	330	304	251	312	291	158	367	577	414	372	361	552
TCM_01648	306	266	193	240	145	310	354	415	120	59	296	120	178	119	122	125	227	51	198	280	226	275	310	281
TCM_01649	1273	1048	857	1240	954	1425	1589	1788	558	369	1396	520	1193	638	751	453	1127	383	901	1211	1217	1235	1570	1338
TCM_01650	209	257	140	274	140	336	307	433	183	109	307	63	322	160	129	120	396	94	166	425	194	186	149	193
TCM_01651	477	350	426	452	357	1104	821	799	446	177	469	194	778	228	271	153	1221	127	387	250	305	302	163	250
TCM_01652	485	476	203	486	206	1291	625	637	515	156	577	234	791	234	413	230	676	123	160	555	191	443	331	499
TCM_01653	742	728	894	685	480	382	537	903	765	636	766	499	454	1215	890	917	648	438	1573	1757	1155	1858	2031	1677
TCM_01654	1935	1642	3559	1959	1810	3768	1645	1771	4026	2331	1852	2680	2539	3354	2718	3297	2407	1821	3663	4736	4477	4329	2922	4251
TCM_01655	1699	1354	3000	1381	1638	2148	1697	2459	2933	1678	1689	2408	2279	2909	2261	2667	2776	1861	4380	3664	4900	3712	2811	3861
TCM_01656	322	180	233	181	149	357	320	375	236	213	215	178	422	148	150	147	389	224	317	747	482	412	417	701
TCM_01657	853	684	1247	487	727	784	830	1164	1102	922	1042	503	1237	962	1016	763	814	328	1659	1456	1161	1386	1511	1560
TCM_01658	521	454	597	503	475	1051	413	571	562	453	585	392	749	449	531	381	626	230	641	819	581	618	805	871
TCM_01659	53	45	66	24	62	67	29	64	59	43	32	102	106	82	59	58	63	114	214	384	357	202	209	301
TCM_01660	1725	1516	372	1253	343	3778	1367	1888	463	292	2014	761	2255	697	803	560	2644	352	980	1855	1025	1497	1105	1747
TCM_01661	279	201	803	183	306	250	245	261	513	535	266	202	222	444	514	339	244	516	846	1249	443	769	730	946
TCM_01662	759	816	353	787	624	1396	693	1280	882	447	801	442	1476	232	419	295	1295	309	566	1097	415	388	924	1333
TCM_01663	0	0	76	3	36	0	0	0	55	26	0	0	0	1	0	0	2	40	49	119	39	0	0	0
TCM_01664	370	263	354	354	258	836	557	410	386	163	346	185	637	187	203	175	531	182	319	537	337	309	252	393
TCM_01665	94	106	131	79	133	267	150	197	247	64	137	84	283	79	100	73	262	79	83	202	109	93	97	200
TCM_01666	394	384	233	422	243	622	461	728	301	119	538	100	673	124	194	102	706	188	394	224	243	145	174	171
TCM_01667	15	26	4	13	1	16	31	34	0	5	19	0	15	3	0	4	19	10	22	7	15	6	11	9
TCM_01668	222	189	248	250	459	585	230	294	228	168	283	185	269	184	176	133	324	83	197	283	282	241	221	186
TCM_01669	3033	2992	5189	6731	2145	5750	7548	6743	4637	2060	3373	2344	5560	3468	4398	2692	5529	4617	6374	4984	2647	3645	2967	4319
TCM_01670	49244	37537	18789	38075	12786	71036	40517	42318	20671	18513	40974	13259	42976	19007	21889	16215	56437	9242	30009	31538	30277	36505	34172	37764
TCM_01671	945	778	1439	803	1117	1270	922	1100	1873	1238	1143	855	1342	916	1174	658	1896	501	827	954	1083	1155	558	1033
TCM_01672	3	8	2	1	14	4	1	8	5	2	5	10	5	6	3	0	2	0	0	0	1	0	0	0
TCM_01673	15	44	45	30	131	77	22	103	208	40	61	79	50	20	11	16	67	7	3	21	2	5	9	19
TCM_01674	1784	2463	1385	2021	2426	6068	2045	3788	4648	1129	3400	1431	4068	1028	1418	929	4391	509	1289	1631	1228	1207	1073	1451
TCM_01675	527	467	657	617	555	764	809	667	563	380	751	349	738	479	618	376	734	486	627	719	512	468	521	890
TCM_01676	1237	1232	1457	1188	1983	1260	2015	1692	1968	761	1459	1001	1775	1109	1961	773	1656	987	1438	3326	1607	2666	4406	2363
TCM_01677	73	95	100	66	167	137	126	199	265	99	84	123	182	120	68	68	162	39	59	123	110	77	117	89
TCM_01678	19	18	35	23	54	64	38	53	134	34	30	72	70	34	19	29	48	12	11	41	25	39	31	40
TCM_01679	1686	1324	1209	1194	921	2162	1632	1850	1299	731	1482	705	1809	828	879	722	1871	707	1452	1697	1762	1741	1482	1718
TCM_01680	3619	3987	2866	5550	2063	7883	5214	5258	1757	1776	4292	1501	4986	2159	2888	1691	4611	2232	3068	5579	3867	4852	5179	5211
TCM_01681	7245	5721	5854	6018	3894	11289	6936	6909	3903	4052	6081	5187	8915	5060	5196	4429	6334	3708	4295	8951	6571	7217	6664	8471
TCM_01682	602	740	495	961	750	2503	599	746	474	272	716	544	818	522	701	479	1038	177	870	758	903	952	432	656
TCM_01683	1	0	18	0	11	1	3	0	32	7	0	2	6	0	1	1	5	17	21	38	20	0	0	0
TCM_01684	220	210	358	193	223	376	243	351	391	309	234	262	285	481	325	280	268	179	477	1137	489	706	812	966
TCM_01685	2581	1144	2358	1237	1320	1080	883	1192	2267	2145	1491	2097	2465	1426	1348	1199	1487	1509	4073	2937	5067	3640	2031	4041
TCM_01686	5474	4612	4194	4012	2025	2896	2496	3713	6189	4145	4134	4038	5397	5474	4276	3436	3475	2519	8776	8744	10182	11537	5903	10271
TCM_01687	1041	903	523	873	539	1092	1111	1207	398	342	930	528	971	572	687	467	827	420	735	1133	815	1099	1130	1254
TCM_01688	761	1267	561	1514	496	1681	790	1286	519	363	884	633	516	703	637	666	738	248	517	822	826	1102	1109	929
TCM_01689	27	44	267	29	160	71	24	45	288	69	69	27	47	60	59	88	48	4	22	24	7	3	11	22
TCM_01690	344	286	4860	277	7783	1057	229	551	4854	2881	762	398	376	827	2592	931	1096	103	305	130	122	108	110	159
TCM_01691	432	634	543	713	255	2780	806	479	481	221	706	159	247	153	284	150	699	1307	4908	730	293	400	1414	448
TCM_01692	982	884	1475	1303	2217	2287	1779	1637	1782	1240	1386	1826	1462	1431	2606	1199	1851	623	1637	1818	1725	2499	2022	1512
TCM_01693	74	70	166	116	56	95	63	87	79	325	111	123	28	68	252	56	40	95	173	172	117	209	155	170
TCM_01694	164	99	103	116	62	172	194	140	102	50	107	127	99	79	169	99	99	52	147	221	93	93	203	108
TCM_01695	64	31	67	37	115	122	64	54	51	86	36	47	80	57	71	49	103	25	71	38	37	55	76	68
TCM_01696	1748	1123	1040	1352	869	2937	1495	2487	1164	630	2710	976	3780	966	923	910	3525	310	803	508	904	941	795	527
TCM_01697	0	0	1	0	4	0	1	3	1	0	1	3	2	0	1	1	0	1	0	0	2	3	0	0
TCM_01698	1	3	5	0	17	2	0	1	23	3	1	11	0	4	1	2	3	2	5	1	2	1	0	0
TCM_01699	1140	770	291	952	277	1139	408	1142	430	429	1034	288	1094	396	407	281	1067	220	775	1672	1040	880	739	1747
TCM_01700	37	25	66	55	158	77	23	50	94	55	37	9	68	14	27	5	102	5	251	8	8	9	12	8
TCM_01701	11	11	216	10	193	8	27	11	241	131	11	26	19	26	61	6	18	13	894	45	45	39	28	54
TCM_01702	1055	1206	492	1572	457	2781	1232	1579	922	193	1399	287	2048	497	684	402	1843	273	379	1332	825	1005	1037	1276
TCM_01703	18296	15734	15011	15337	6998	10501	8357	12011	10944	10957	13673	14276	12009	17257	13621	15877	13609	5530	22952	21971	28810	35183	22321	26091
TCM_01704	5	3	39	7	42	8	5	6	92	30	3	0	3	0	0	0	1	48	109	170	179	0	2	2
TCM_01705	489	433	148	415	355	1210	382	612	194	134	597	77	635	78	146	121	1000	66	288	199	268	239	111	229
TCM_01706	51	60	103	40	158	123	58	160	105	35	88	100	111	60	35	45	105	16	15	24	18	37	28	28
TCM_01707	1611	1749	907	1860	767	3843	3328	3774	738	441	2626	465	3550	685	760	502	3471	304	933	800	642	556	545	673
TCM_01708	59	70	40	67	16	107	46	71	63	21	71	24	91	42	87	43	91	28	26	156	104	55	81	144
TCM_01709	415	335	370	321	251	529	334	455	473	297	347	200	835	218	753	209	682	301	547	725	617	591	340	647
TCM_01710	68	68	108	47	92	106	77	113	125	86	106	33	102	87	62	50	159	49	90	155	79	69	51	120
TCM_01711	801	699	1497	779	1416	1304	947	954	1438	1070	848	1001	945	1328	1681	1154	1065	736	2014	2264	1901	1928	1659	2016
TCM_01712	182	210	188	150	273	545	181	363	213	117	296	101	566	98	107	71	381	122	187	443	293	162	124	238
TCM_01713	370	340	389	261	417	326	178	374	350	184	325	245	471	341	410	236	373	339	563	652	567	668	490	568
TCM_01714	521	494	491	414	305	531	557	534	352	316	418	388	457	326	499	246	443	283	469	1065	930	798	784	951
TCM_01715	1598	2036	937	1237	685	1693	1780	1979	716	647	1766	634	1541	1192	780	614	1482	467	1356	1326	1197	1740	1696	1366
TCM_01716	190	146	393	103	174	276	150	152	397	183	172	207	285	239	331	237	265	233	396	689	425	614	120	496
TCM_01717	348	176	229	207	142	407	297	385	216	112	246	212	568	210	248	145	589	151	328	441	520	644	173	528
TCM_01718	518	674	311	631	377	1161	451	1041	368	132	756	284	831	428	516	316	625	211	356	697	429	624	645	782
TCM_01719	304	252	134	304	126	604	305	393	171	75	318	81	366	133	169	117	481	108	105	328	157	208	208	308
TCM_01720	36	52	157	48	75	123	71	109	46	156	62	51	184	61	104	65	50	44	144	286	160	181	134	266
TCM_01721	5564	4513	1331	3544	395	5472	5090	6305	315	417	5829	331	6728	876	618	648	6089	2003	3322	3733	1142	2254	2337	3541
TCM_01722	3556	2699	3408	3481	2425	3930	3166	3807	3656	2304	3640	2120	4059	2815	3037	2123	4463	1465	4566	4138	4766	5505	3464	4427
TCM_01723	280	183	409	229	307	377	200	311	331	238	255	305	577	356	339	234	429	182	422	400	591	553	290	422
TCM_01724	1336	1716	283	1323	332	3750	1553	2363	338	149	2223	220	1797	231	455	187	2076	153	236	693	341	320	563	522
TCM_01725	2715	2059	2470	2025	2114	5480	2634	2076	2216	2200	2279	3422	2494	3591	4314	3420	2704	1723	3090	4478	4171	5647	3061	5560
TCM_01726	124	158	74	170	59	226	228	268	91	35	156	33	197	48	56	48	221	28	57	221	93	101	121	122
TCM_01727	10	9	11	8	11	15	9	13	14	21	14	20	33	12	7	14	3	17	82	114	59	50	62	77
TCM_01728	654	480	462	535	313	826	497	559	364	340	497	502	802	557	404	469	610	318	823	1410	1371	1424	1123	1468
TCM_01729	40	92	31	89	23	53	56	91	30	7	79	23	42	21	20	13	50	4	20	49	31	58	40	45
TCM_01730	0	1	867	3	593	27	0	0	765	583	22	2	67	0	0	0	9	6	19	26	42	1	2	8
TCM_01731	364	325	120	353	107	505	256	408	99	88	275	89	249	126	148	81	235	101	186	333	186	229	262	330
TCM_01732	1524	1465	1966	1307	880	1688	1739	2022	2662	1157	1868	3955	3074	5069	4586	4392	2709	485	2114	1560	2218	2274	1160	1690
TCM_01733	403	471	674	387	238	589	427	507	936	332	516	743	685	1946	1395	1771	679	106	317	633	489	627	426	576
TCM_01734	61	72	70	35	52	134	44	68	181	50	91	107	121	317	361	363	161	13	47	137	68	136	84	131
TCM_01735	298	286	186	312	115	576	258	359	89	77	340	82	430	55	69	56	394	40	108	296	149	248	193	240
TCM_01736	19	39	5	19	18	43	44	74	18	4	47	4	44	4	1	4	44	1	1	13	2	0	6	10
TCM_01737	145	231	35	127	32	47	120	119	15	40	36	188	240	220	162	45	160	56	108	181	59	123	207	205
TCM_01738	32090	33164	7346	30974	9237	57453	26692	35396	10964	9087	32460	2486	24752	6835	11712	6836	37021	5446	15453	18826	14582	17132	17803	22927
TCM_01739	517	506	389	743	363	1690	453	566	376	143	814	229	746	291	283	266	901	118	350	245	430	357	167	298
TCM_01740	91	82	28	115	74	351	112	111	52	15	115	22	107	23	22	17	142	19	27	42	18	22	29	35
TCM_01741	2521	2694	2111	2626	1806	4408	3412	4514	1980	1085	3235	1002	3545	1439	1601	1204	4060	1094	2261	4071	3166	2908	3602	4079
TCM_01742	265	389	222	306	193	649	375	553	269	93	380	131	370	179	189	166	437	66	138	629	287	376	589	598
TCM_01743	148	117	450	175	487	192	204	195	593	307	130	35	92	37	45	31	115	256	417	964	512	49	38	81
TCM_01744	2291	1770	978	2292	616	3486	1802	2270	978	498	1950	557	2968	946	1015	731	2594	661	1458	3042	2409	3258	2960	3324
TCM_01745	859	742	206	653	269	1799	867	1100	259	209	902	102	1061	109	180	115	1346	169	651	1081	736	366	505	1084
TCM_01746	12999	10572	2524	6281	6197	8052	15377	6630	4673	1563	11007	8757	9769	9006	9804	10704	8318	2570	18020	4234	7474	6901	15280	4190
TCM_01747	487	472	8495	218	7510	393	428	427	5667	4665	432	883	264	634	1186	363	236	157	385	376	344	229	547	218
TCM_01748	144092	159335	16888	128168	22649	193680	120368	148401	15165	17784	148699	5401	59708	19324	27345	21476	112749	22804	65349	96177	84187	88922	108571	121698
TCM_01749	26	20	99	27	72	53	21	59	100	43	33	8	90	23	29	10	47	82	102	382	153	55	76	109
TCM_01750	258	224	34	156	169	352	185	253	148	162	212	102	196	244	147	190	260	84	157	494	394	420	380	532
TCM_01751	1185	695	613	1053	879	1261	950	1290	911	757	1027	444	1429	744	704	585	1439	441	873	1459	1727	1458	1062	1945
TCM_01752	208	94	42	70	58	248	77	124	65	154	107	59	351	68	51	77	199	174	330	264	366	181	205	324
TCM_01753	414	315	1018	401	422	1097	457	426	839	462	515	366	542	546	892	402	642	151	322	540	448	365	198	526
TCM_01754	505	490	299	612	232	814	593	847	355	195	637	165	922	173	223	143	1001	130	392	639	452	362	385	475
TCM_01755	4143	3535	2335	3379	2677	5003	2957	4008	1939	2019	3621	1584	3574	2086	2635	1613	3384	2431	3448	4890	3648	4539	4608	3856
TCM_01756	224	319	573	94	575	378	209	301	557	241	268	1192	533	1086	1121	469	439	247	480	476	537	507	640	357
TCM_01757	1170	1185	747	1332	987	3683	891	1254	1155	619	1299	720	1431	863	945	601	1977	350	998	917	1262	1395	791	994
TCM_01758	675	637	764	482	768	1052	689	1165	626	238	978	339	1543	384	442	274	1375	473	404	694	713	628	527	666
TCM_01759	256	294	189	246	226	563	315	354	487	114	309	149	380	139	235	136	425	100	148	485	299	256	282	371
TCM_01760	403	332	466	310	161	433	329	401	396	224	317	275	504	442	351	309	486	216	416	529	460	587	176	439
TCM_01761	3137	2569	3025	2486	1670	4145	3476	3379	2668	1703	2662	1288	3375	2020	1904	1422	3146	1660	4118	6393	4616	4343	5058	4841
TCM_01762	2485	2444	2371	2622	4550	1937	2825	3258	2042	1767	2477	2380	2077	2699	2624	2223	2347	976	4037	4694	4852	6566	6120	5281
TCM_01763	185	207	60	245	70	243	173	300	63	24	184	64	235	63	52	48	218	30	45	96	83	67	92	91
TCM_01764	1975	1613	1155	1797	1276	2988	2256	2634	998	557	2617	740	2330	901	1097	763	2513	666	1534	1564	2007	2162	1478	1719
TCM_01765	29	1	3	5	5	52	4	6	4	1	5	6	71	5	6	3	7	4	4	4	6	6	4	8
TCM_01766	1043	1276	334	866	162	572	636	1499	443	195	1054	122	510	226	137	122	503	458	1050	3670	2622	6314	2813	4845
TCM_01767	168	135	24	108	38	241	180	130	50	19	106	35	112	33	40	21	179	13	42	46	48	53	43	49
TCM_01768	38	69	16	41	27	228	43	38	52	16	37	11	30	16	26	10	94	4	20	42	42	61	105	56
TCM_01769	7590	9657	1993	9649	3252	27498	9562	11591	2499	1095	8696	830	8019	1470	2862	1472	12885	1282	2315	6537	3883	4153	8804	7608
TCM_01770	1197	1071	812	1344	865	1470	1074	1214	980	522	1128	560	1084	834	912	638	1026	674	999	1520	1097	973	1260	1317
TCM_01771	117	93	317	37	286	87	151	112	303	238	108	205	102	341	721	169	115	381	431	421	193	398	321	382
TCM_01772	4066	4045	2406	4399	2050	6943	3494	4432	1754	2162	3848	1560	3058	2375	3001	1692	3438	1687	2377	3281	2719	3304	2362	3024
TCM_01773	189	142	230	108	538	408	183	258	496	145	215	253	408	146	240	142	434	99	126	234	202	214	158	250
TCM_01774	652	723	310	617	272	1070	714	1154	352	199	793	267	1098	404	360	308	1020	269	618	1800	814	967	1233	1540
TCM_01775	1202	943	888	780	775	1214	917	1391	916	663	1136	605	1657	672	779	518	2027	668	2380	2926	2564	2574	2213	3408
TCM_01776	51	46	5	45	21	82	45	115	16	1	51	26	83	10	11	18	75	9	11	28	2	13	27	29
TCM_01777	227	128	725	155	431	451	221	252	611	329	335	436	346	616	451	505	307	414	802	1129	738	817	753	1199
TCM_01778	322	220	330	180	362	995	228	332	387	141	674	314	484	558	332	315	485	282	531	744	618	661	529	822
TCM_01779	160	128	183	94	139	189	103	133	145	84	127	90	242	113	131	70	161	102	161	183	191	164	116	194
TCM_01780	1048	1091	890	1235	578	2408	1066	1409	816	755	1123	601	1365	870	839	737	1360	623	1165	1518	1056	1411	845	1221
TCM_01781	430	356	448	385	345	868	386	540	615	355	475	94	633	104	147	123	711	92	188	272	231	214	117	198
TCM_01782	3	10	8	6	5	20	7	18	11	2	23	241	6	479	240	284	10	2	5	8	0	2	10	4
TCM_01783	612	416	344	399	259	1096	366	528	385	216	511	161	793	293	222	214	712	269	479	1100	629	548	582	1018
TCM_01784	1810	1498	4017	1836	3782	4079	2568	3214	3913	2905	2349	1930	2800	3580	3967	2438	2427	1358	3849	4962	3234	4443	5765	4061
TCM_01785	274	194	317	179	188	412	204	262	266	224	359	193	309	190	173	235	404	195	368	372	460	556	259	345
TCM_01786	690	1130	6	1139	136	1211	651	1496	52	9	812	54	1926	34	39	62	1056	8	29	8	25	37	28	43
TCM_01787	525	399	456	391	437	655	575	658	502	351	464	254	879	266	611	285	1015	223	503	799	675	594	428	646
TCM_01788	508	971	1098	558	466	96	1000	826	490	506	89	299	1401	8	471	513	928	387	593	310	833	2	625	843
TCM_01789	163	140	314	180	611	370	237	209	396	278	242	477	263	479	601	631	283	618	407	537	264	421	538	467
TCM_01790	895	568	561	513	450	1419	845	858	542	413	802	256	1390	326	458	307	1251	353	550	534	716	754	509	671
TCM_01791	1645	1821	945	2009	769	3623	1757	2396	1068	484	1863	677	2273	792	945	633	2361	502	706	1475	917	1349	1646	1582
TCM_01792	12674	22894	9346	15835	12298	30227	9464	27251	17098	5877	20122	5243	7047	3508	8555	3393	17220	2385	419	18657	10666	13754	20351	18682
TCM_01793	2904	2485	1469	2628	1232	5861	2501	2735	1765	1375	2660	1082	3339	1615	1698	1480	3803	1061	2689	4202	2953	3569	3590	4125
TCM_01794	2316	1749	1973	1714	1651	3064	1652	2060	1192	1261	1808	912	2414	1089	1176	1021	2455	2287	1941	3523	2363	2531	2523	4486
TCM_01795	933	879	475	915	556	2303	1205	1441	508	307	1218	285	1271	543	590	506	1643	314	533	1152	721	827	689	984
TCM_01796	1253	2033	959	2659	1579	8470	1045	2042	2217	517	2452	598	1699	630	989	738	1763	153	114	820	385	582	760	798
TCM_01797	65	45	61	45	75	87	58	86	52	32	40	28	107	49	23	28	123	30	39	123	91	64	78	99
TCM_01798	3631	2852	2770	4341	3488	15294	2305	3419	3394	1869	4596	837	3987	1447	2494	1548	4500	721	1873	1422	1232	1540	1096	1617
TCM_01799	38	26	55	28	58	57	57	75	74	37	38	27	71	31	19	31	93	37	43	64	78	57	35	71
TCM_01800	149	186	94	185	95	403	91	110	95	68	138	88	91	128	126	126	130	51	117	307	138	179	265	236
TCM_01801	758	718	511	767	502	1560	739	783	468	355	715	404	894	621	571	491	757	372	636	1255	861	769	924	941
TCM_01802	2485	2251	1350	2163	1188	5521	2283	3166	1213	713	2565	936	3601	1133	1162	908	3096	1126	1875	2867	2330	2481	2115	2598
TCM_01803	5	5	185	5	173	17	8	5	162	46	6	5	20	4	3	1	21	65	118	256	121	13	11	20
TCM_01804	571	471	583	446	461	696	587	648	411	379	506	412	768	386	578	346	678	571	565	1032	784	648	584	893
TCM_01805	286	288	147	228	95	469	173	296	184	67	248	119	539	144	110	129	399	74	176	314	253	239	194	334
TCM_01806	149	143	31	166	40	283	205	205	35	26	172	36	156	62	59	43	168	17	37	154	36	38	113	102
TCM_01807	862	731	792	939	643	2171	828	1008	803	571	865	613	1539	697	947	734	1769	381	921	974	963	960	800	860
TCM_01808	486	409	497	431	493	1419	897	1229	920	293	772	355	1188	364	483	343	1335	200	365	828	621	580	442	690
TCM_01809	1047	656	1563	648	841	1208	893	1090	1318	984	688	712	1497	926	859	695	1235	1067	1432	2360	1828	1718	1369	2113
TCM_01810	518	357	203	389	111	624	407	469	125	70	483	43	711	87	97	66	678	67	110	368	128	181	231	327
TCM_01811	494	421	226	402	220	1370	609	809	260	132	576	225	806	240	257	181	983	98	268	328	267	332	232	283
TCM_01812	437	328	1069	349	833	755	1255	705	954	554	508	669	983	851	909	568	875	609	1068	625	827	827	731	604
TCM_01813	270	281	185	301	199	582	370	561	358	87	330	157	503	112	116	101	564	61	104	316	154	135	228	259
TCM_01814	244	198	179	263	134	477	234	207	160	123	209	75	224	158	183	139	218	167	187	368	252	288	317	365
TCM_01815	425	372	120	415	108	668	278	334	162	86	342	97	326	166	167	137	380	103	150	336	245	265	259	248
TCM_01816	29	17	35	7	24	31	26	32	40	22	16	25	30	62	45	37	21	13	42	110	26	34	64	86
TCM_01817	965	691	1061	769	694	1606	806	1022	932	628	916	638	1296	757	802	586	1424	474	1284	775	1451	1603	482	737
TCM_01818	4431	5129	3715	4248	3579	11976	6463	6074	3989	2661	6436	2453	4116	3960	5055	3339	6104	1273	3418	2991	2250	2271	3149	2709
TCM_01819	64	114	62	99	42	96	143	233	31	18	131	32	114	38	47	13	98	28	34	85	49	62	102	79
TCM_01820	71	115	48	87	67	130	160	190	38	14	131	39	126	26	62	26	121	19	38	50	62	70	82	69
TCM_01821	468	297	415	314	399	531	653	558	359	182	430	293	668	293	363	194	697	201	480	346	584	583	375	476
TCM_01822	685	564	571	588	232	635	696	765	439	300	500	337	454	358	377	288	553	294	622	776	680	724	809	674
TCM_01823	237	341	98	303	77	554	345	442	117	36	395	101	277	92	87	87	401	70	155	262	142	141	195	195
TCM_01824	55	52	104	72	62	56	74	93	81	37	64	18	76	13	24	14	73	132	121	25	137	131	18	26
TCM_01825	0	0	1	0	1	3	1	0	2	0	0	2	0	0	0	0	0	0	0	0	0	0	0	0
TCM_01826	1258	1540	659	1623	927	7017	3160	2810	1400	349	2199	784	2068	555	545	466	2062	193	224	578	341	393	373	436
TCM_01827	1	4	98	1	98	9	3	6	124	47	3	6	0	3	2	6	3	155	143	357	284	0	3	1
TCM_01828	137	89	153	101	146	201	157	168	148	82	110	62	184	55	66	50	172	121	178	393	191	132	205	299
TCM_01829	0	0	14	0	16	0	0	0	46	12	0	0	0	0	0	0	0	17	17	148	76	0	0	0
TCM_01830	2	1	70	1	76	2	0	6	90	51	4	0	7	0	1	0	1	43	121	212	201	1	2	0
TCM_01831	2038	1655	752	1634	1020	6881	2085	2388	876	536	2490	579	2774	673	922	543	3759	439	1106	877	1323	862	504	748
TCM_01832	58	86	67	68	69	154	52	102	45	45	91	22	57	57	36	46	77	39	58	212	26	53	94	155
TCM_01833	69	68	43	54	46	141	46	57	34	23	55	17	70	49	44	21	101	31	58	170	29	45	67	132
TCM_01834	297	319	177	395	219	555	360	471	329	89	332	108	429	125	95	71	411	74	161	390	184	188	204	280
TCM_01835	144	115	215	116	137	183	189	298	207	163	174	202	342	253	146	221	383	62	337	402	382	358	189	301
TCM_01836	2198	1955	1469	2015	1401	3144	1888	2129	1127	990	1907	1004	1862	1672	1677	1308	1849	1138	1799	3010	1800	2311	2888	3282
TCM_01837	233	138	165	165	117	359	192	247	202	92	165	119	342	124	103	79	429	89	211	349	249	160	113	221
TCM_01838	2129	2478	6178	3917	4722	3700	5910	1985	9474	11083	3099	26268	921	34065	28432	19598	1264	1621	6519	4276	4410	5504	11685	6998
TCM_01839	13211	13407	14274	12044	19506	14422	8212	7223	10222	9876	8086	5082	5102	12831	10122	6351	10581	3277	8776	7771	3538	6096	6075	4623
TCM_01840	6182	5193	5800	6227	5090	12731	7087	7005	8802	4543	7902	6867	10752	8821	6823	6768	11587	2883	9360	11145	11020	14083	5391	12811
TCM_01841	927	1022	485	1035	712	3290	979	1359	744	297	1404	420	1611	406	553	330	2112	233	525	666	625	731	334	500
TCM_01842	115	167	83	157	44	179	146	176	60	22	160	64	75	90	151	88	107	21	75	150	103	109	138	114
TCM_01843	40	81	36	40	79	191	66	109	70	12	80	40	106	14	73	19	148	14	21	54	23	38	40	67
TCM_01844	393	504	252	385	170	406	529	632	196	98	432	138	350	243	190	190	417	109	278	520	424	500	569	536
TCM_01845	4864	3307	2003	2670	1607	4001	3247	4222	1770	1791	3942	986	4066	1545	1883	1230	4416	2043	4566	3858	4491	4387	4258	5439
TCM_01846	7	12	27	2	14	11	4	3	25	17	4	3	2	3	5	3	14	13	15	33	29	1	53	61
TCM_01847	0	4	17	1	22	2	1	5	17	9	3	0	1	4	1	0	0	9	5	31	12	0	5	4
TCM_01848	802	1122	204	975	238	2095	719	755	229	113	817	184	416	297	254	311	640	131	301	844	373	701	850	741
TCM_01849	1254	822	1022	869	502	2122	1289	1464	1128	553	1131	444	2010	581	626	462	2058	495	1116	1168	1309	1397	1086	1223
TCM_01850	4	3	15	3	6	23	6	6	9	2	6	0	14	4	7	3	14	0	2	18	3	6	15	26
TCM_01851	121	112	31	148	12	99	225	175	19	15	109	23	48	20	9	16	78	8	53	23	31	47	30	20
TCM_01852	61	65	12	77	38	202	48	70	58	8	93	22	87	16	18	16	153	7	11	43	7	23	33	54
TCM_01853	759	178	116	176	122	1221	184	262	128	86	787	193	225	178	199	422	210	170	268	570	354	354	432	502
TCM_01854	295	325	281	322	556	1281	510	660	1651	350	465	482	636	239	264	248	821	52	45	218	81	109	121	158
TCM_01855	193	203	157	176	151	599	317	365	169	53	326	72	413	79	92	91	474	76	85	121	97	115	58	74
TCM_01856	229	152	120	218	95	380	282	251	127	50	209	101	303	115	116	112	290	38	111	228	126	153	138	205
TCM_01857	61	140	135	116	136	149	66	138	267	117	143	137	57	103	69	105	86	20	40	111	76	99	127	111
TCM_01858	792	1417	859	1449	968	1317	823	1395	1727	758	1326	1054	501	906	644	818	752	178	187	1048	599	951	1154	921
TCM_01859	28	28	13	47	48	98	24	27	43	12	25	198	51	80	153	78	39	13	9	38	46	47	25	64
TCM_01860	2	4	1	1	11	9	5	3	6	3	3	17	6	4	9	6	4	3	1	7	3	3	2	1
TCM_01861	4	8	7	8	22	18	6	6	6	3	8	25	4	10	11	15	7	0	5	15	13	8	8	14
TCM_01862	6	7	6	8	20	29	7	9	7	0	15	80	16	24	27	18	12	2	0	22	8	8	15	12
TCM_01863	2911	2298	2677	2389	1663	4036	2731	2997	2444	1871	2561	1533	2881	2194	2299	1650	3759	1514	3013	3922	3547	4108	3163	4338
TCM_01864	1538	1945	548	1655	488	2564	1074	1537	477	364	1321	471	1099	733	588	535	986	231	865	1008	984	846	1256	1113
TCM_01865	1451	1261	1391	1159	1193	1910	2082	2206	1423	647	1642	999	2063	1060	1100	755	2129	827	1483	1644	2036	1814	1672	1475
TCM_01866	620	411	416	425	271	633	542	627	378	280	492	143	899	251	360	191	708	314	663	900	607	541	580	1023
TCM_01867	682	691	333	601	325	940	826	1237	451	160	790	193	912	189	218	155	1065	186	371	1012	713	663	790	941
TCM_01868	1272	903	351	735	261	2010	982	957	321	242	894	241	867	385	462	338	738	182	520	758	604	673	683	767
TCM_01869	1239	1083	1098	1099	736	1299	2601	1719	1056	508	1138	799	1296	946	1048	758	1307	660	1837	2019	1801	2000	1940	2159
TCM_01870	407	427	288	432	419	996	362	700	490	150	555	283	914	206	243	281	743	94	202	475	220	320	312	512
TCM_01871	105	102	57	108	58	213	101	172	51	9	155	30	202	27	39	25	192	24	11	78	17	42	36	63
TCM_01872	9	8	10	14	7	27	9	13	5	3	20	3	26	7	1	3	13	3	6	7	3	8	9	6
TCM_01873	256	210	324	214	81	277	145	249	256	197	171	66	236	131	160	92	293	114	263	512	301	320	273	452
TCM_01874	333	267	320	177	225	514	149	304	262	254	229	158	342	297	258	260	361	261	461	1144	454	643	746	1215
TCM_01875	435	274	561	200	339	527	280	386	434	342	384	296	631	338	337	309	571	389	691	1171	733	788	743	1267
TCM_01876	544	503	634	437	656	1998	627	1159	883	376	752	226	1302	333	443	290	972	124	321	281	255	381	287	328
TCM_01877	15	23	5	18	20	56	23	50	21	7	24	8	35	2	6	6	35	2	0	12	1	4	14	7
TCM_01878	6	10	25	8	86	55	10	27	88	14	28	4	29	6	1	4	21	4	1	3	4	3	7	3
TCM_01879	616	427	498	434	446	1268	408	716	488	278	662	387	1050	324	470	258	1026	93	326	402	374	392	335	453
TCM_01880	151	130	123	143	68	470	172	191	96	80	177	22	334	45	56	49	315	35	103	88	116	68	55	73
TCM_01881	14	12	5	14	7	32	11	33	4	2	18	0	33	2	3	0	40	0	1	6	3	2	4	1
TCM_01882	8	15	6	10	10	42	16	32	23	9	22	6	17	0	3	0	39	2	5	5	5	3	0	2
TCM_01883	4	1	4	2	1	11	3	3	0	0	7	1	1	1	1	0	3	0	3	2	2	0	4	2
TCM_01884	13	25	20	20	14	54	26	37	11	5	33	2	21	5	6	2	26	1	7	6	13	8	14	17
TCM_01885	17	27	20	30	12	58	30	38	25	14	19	13	25	6	15	18	38	6	11	8	14	14	25	25
TCM_01886	1	5	8	5	9	12	8	6	15	3	8	1	5	6	3	0	14	1	2	2	2	8	4	3
TCM_01887	6	16	0	15	6	15	7	13	6	1	22	5	12	0	4	2	12	1	2	10	8	5	4	8
TCM_01888	413	244	733	326	838	393	378	393	482	205	317	307	651	369	366	230	552	469	441	813	807	635	614	626
TCM_01889	1223	1001	1054	1223	779	2028	1282	1594	1054	529	1165	652	1604	616	653	561	1553	675	1278	2275	1908	1429	1101	1331
TCM_01890	531	751	435	654	138	482	791	1298	277	133	693	289	618	530	422	381	846	81	155	462	287	347	377	344
TCM_01891	84	77	71	69	125	110	78	189	89	50	132	76	83	48	79	48	134	52	63	133	110	137	144	93
TCM_01892	1615	954	1588	2426	1013	3066	1358	1095	1040	618	1789	517	646	901	768	869	1407	223	462	450	578	305	705	432
TCM_01893	21	18	29	25	21	37	15	41	13	15	54	28	6	51	85	29	4	49	64	232	68	85	122	132
TCM_01894	534	514	1121	378	571	492	469	275	683	757	601	1059	102	1314	2467	1049	314	789	2639	2647	2694	2904	1286	1700
TCM_01895	125	127	105	133	178	353	151	259	282	109	223	79	169	92	96	60	307	78	180	374	154	107	115	271
TCM_01896	353	486	587	395	191	1118	483	601	486	246	523	200	572	401	245	217	674	267	333	605	309	327	450	480
TCM_01897	0	1	5	0	1	3	0	0	0	1	0	0	0	0	0	0	0	2	6	5	8	0	0	0
TCM_01898	831	572	433	697	318	1970	711	602	297	190	826	289	590	239	167	273	1124	314	1823	355	631	262	579	221
TCM_01899	1417	883	1890	865	1249	2313	1289	1014	1526	1010	1212	871	1888	1061	1242	705	1978	659	1388	1987	1353	1671	969	1567
TCM_01900	908	622	826	501	548	305	571	755	948	536	421	271	921	753	841	423	681	246	423	799	941	895	496	996
TCM_01901	5455	5199	3621	3822	610	2772	6684	5333	1755	647	5857	1377	1658	1544	5304	1740	3862	3946	10963	5823	4672	4018	3569	4501
TCM_01902	1326	1527	263	1992	313	2254	1145	1140	237	218	1534	282	757	588	481	428	852	270	738	984	647	1319	1260	1051
TCM_01903	870	1699	2455	1932	2594	6217	1101	2359	10275	2638	2138	1500	1994	1018	973	1475	2122	405	267	2924	1431	1493	1827	3602
TCM_01904	403	531	864	600	665	1251	434	798	912	508	568	332	387	470	487	486	461	197	508	913	807	761	801	943
TCM_01905	608	660	1228	707	717	1527	624	937	1078	632	712	460	608	578	535	599	609	233	859	969	1111	929	917	1073
TCM_01906	10147	12250	6515	13275	7902	55994	14086	16487	5498	3201	14216	2430	11045	2726	4858	2444	19313	1986	4663	5699	5763	4641	5019	6719
TCM_01907	153	99	128	85	86	269	91	136	110	57	114	111	251	107	79	95	306	108	228	462	216	144	213	417
TCM_01908	16779	15831	21834	18040	22344	16267	16796	17556	14199	4767	17490	24185	8352	33255	25568	19325	12076	6625	30219	9588	21959	18644	25052	11720
TCM_01909	301	194	572	233	464	700	268	313	512	256	292	261	507	295	270	219	461	141	267	136	3625	237	53	89
TCM_01910	178	150	191	170	85	221	201	209	135	132	188	75	182	102	117	123	170	62	175	308	199	236	208	248
TCM_01911	29	23	111	30	94	39	71	68	148	92	43	44	23	67	72	63	42	58	91	337	134	135	271	134
TCM_01912	6	10	9	4	9	9	13	10	14	8	6	2	2	8	8	3	3	7	5	40	15	17	33	12
TCM_01913	631	966	176	821	171	1723	794	1218	174	75	1022	171	908	162	262	156	1354	118	176	579	197	251	355	436
TCM_01914	323	279	160	347	208	426	285	327	107	85	271	132	200	186	201	141	198	135	231	479	302	407	596	479
TCM_01915	11	4	70	10	56	16	21	15	35	17	6	49	10	65	31	27	7	32	44	94	77	76	111	96
TCM_01916	0	2	0	0	1	7	4	0	3	0	0	0	3	2	0	0	1	0	0	0	1	0	0	1
TCM_01917	1	3	0	6	0	6	2	4	3	0	1	3	1	1	5	0	8	0	0	0	2	0	1	0
TCM_01918	95	146	208	134	203	462	320	117	181	97	140	112	112	96	252	151	207	43	209	308	241	242	88	130
TCM_01919	960	513	516	761	595	381	702	939	352	817	817	1041	543	522	848	419	564	195	1257	1735	783	647	1586	1872
TCM_01920	384	401	147	351	97	668	451	541	148	88	306	81	489	200	192	181	642	250	166	672	293	368	453	651
TCM_01921	55	85	111	88	105	166	80	113	173	46	107	99	126	67	73	46	169	54	105	439	100	165	339	286
TCM_01922	883	831	526	1120	466	1299	709	1278	365	438	974	560	907	607	810	550	773	376	890	1170	789	1045	1021	1337
TCM_01923	8627	6475	7605	6373	4537	11883	7381	8378	4749	4557	6957	3592	9511	4293	4221	2927	8368	4970	5677	11016	6913	7146	7564	12467
TCM_01924	1544	1310	957	1328	1051	3731	1101	1721	976	444	1924	855	2498	832	1040	603	2676	432	855	720	902	918	530	607
TCM_01925	2252	1758	1237	1732	1140	2943	2073	2711	896	802	1924	700	2569	877	1068	819	2569	747	1493	2640	1786	1698	2472	2990
TCM_01926	195	190	198	182	142	281	119	187	127	120	182	116	96	231	285	242	135	77	243	359	241	245	296	324
TCM_01927	1205	2362	544	1777	940	2433	1174	2386	1107	290	2126	463	1495	316	425	218	2157	298	159	1152	220	374	648	1055
TCM_01928	315	362	318	259	308	530	226	497	468	236	323	187	406	207	234	178	474	209	422	534	608	394	287	314
TCM_01929	3213	2877	1516	3243	1317	4452	2808	3332	1648	1038	3135	1361	2505	1703	1690	1705	2939	1017	1762	4526	2308	3146	3993	4231
TCM_01930	578	434	616	483	562	1023	302	610	700	355	579	393	878	537	557	434	932	562	938	1791	823	946	828	1066
TCM_01931	243	539	202	346	183	480	367	823	252	135	426	131	461	143	215	144	473	111	192	568	196	336	644	455
TCM_01932	330	419	119	316	228	549	424	652	158	74	478	127	627	134	176	176	614	64	82	340	130	119	186	281
TCM_01933	2934	1644	5929	2092	9833	8646	5689	4122	4825	3273	3366	3526	3639	4101	9154	3753	6680	1746	3357	4969	3987	3560	4071	6706
TCM_01934	123	127	84	103	150	235	124	180	102	49	120	83	184	46	109	78	161	38	81	121	131	82	107	94
TCM_01935	160	177	71	183	122	528	124	240	138	54	212	93	236	35	103	44	250	44	132	227	96	91	188	121
TCM_01936	647	475	319	563	279	538	514	735	285	236	534	142	465	250	236	178	650	209	581	571	578	517	482	613
TCM_01937	2	5	4	1	11	4	29	1	4	4	4	3	2	2	9	2	8	6	2	9	6	2	4	1
TCM_01938	190	232	81	111	124	249	578	189	118	87	91	186	70	145	283	198	90	59	99	106	104	142	157	88
TCM_01939	45	26	30	57	20	88	33	42	26	8	46	7	51	21	29	21	65	11	46	48	35	46	46	59
TCM_01940	0	0	0	1	0	1	2	1	0	0	0	0	1	3	0	0	1	0	1	1	2	1	0	0
TCM_01941	414	208	117	201	146	351	459	356	138	89	222	203	389	196	209	178	475	67	183	220	191	729	197	331
TCM_01942	849	857	147	1395	147	1410	1018	1109	176	90	896	119	892	152	246	102	1620	87	558	617	414	381	629	579
TCM_01943	1503	1081	1540	1119	631	1377	1297	1496	867	933	1088	785	1511	846	975	747	1312	916	1664	2672	1755	1805	1764	2839
TCM_01944	270	331	442	293	186	323	381	280	289	226	234	364	335	397	424	260	332	304	927	809	795	940	835	829
TCM_01945	746	688	638	725	598	880	680	786	497	376	601	667	620	847	842	478	620	478	868	1202	1078	1152	1304	1289
TCM_01946	185	110	299	133	90	260	63	170	159	67	174	74	377	100	81	52	307	127	219	458	251	260	368	433
TCM_01947	47	34	33	7	38	20	27	28	68	24	26	46591	12	29683	52532	47385	17	31	30	659	36	2100	2684	1682
TCM_01948	1	1	0	1	0	1	2	0	0	0	2	176	0	212	349	429	0	0	0	26	1	35	79	35
TCM_01949	771	537	1587	533	1053	1196	671	924	1364	963	780	435	2396	691	833	552	1359	746	1202	1721	1151	1148	1234	1857
TCM_01950	3323	2556	3189	2669	1837	6488	3603	3397	1836	1788	2999	1974	5070	2047	2586	1531	3509	2206	2721	4526	3881	3945	3166	4113
TCM_01951	591	402	617	424	301	985	609	664	323	445	559	213	812	300	327	242	789	232	422	358	425	396	355	381
TCM_01952	326	257	195	284	152	669	286	322	252	148	333	141	307	246	247	228	398	107	317	511	290	463	423	550
TCM_01953	3	3	21	2	3	13	4	7	9	4	4	5	10	13	6	6	5	4	5	9	2	3	16	10
TCM_01954	106	93	206	139	162	151	161	154	120	95	131	137	88	181	134	108	119	117	190	171	51	201	217	179
TCM_01955	1802	1372	783	2189	731	3732	1398	1260	702	629	1399	653	1558	1026	1148	827	1817	631	1358	2569	1407	1932	2111	2658
TCM_01956	267	303	2675	382	2713	810	424	580	2677	3672	470	246	412	2318	2016	1794	528	316	1835	1047	1013	1027	1201	1057
TCM_01957	613	616	345	688	321	3335	901	569	316	171	750	166	1125	346	558	327	851	267	256	1740	397	512	1265	2320
TCM_01958	29	42	32	51	43	93	94	159	66	15	87	46	113	9	15	24	122	5	4	12	79	150	13	16
TCM_01959	5	4	0	4	9	7	3	5	14	6	7	7	8	5	7	7	2	5	7	3	4	9	8	12
TCM_01960	213	361	131	353	144	955	421	748	122	27	511	95	841	46	107	56	934	36	25	227	86	98	146	222
TCM_01961	382	725	310	597	265	1456	701	1406	403	123	891	228	1286	235	276	307	1317	87	132	685	304	427	498	679
TCM_01962	355	410	421	443	414	601	479	644	663	186	385	200	645	190	181	201	552	281	531	678	593	643	489	492
TCM_01963	3	2	29	2	38	5	2	2	47	1	1	6	1	7	16	3	2	41	66	82	114	4	7	36
TCM_01964	0	0	74	0	66	1	0	1	132	71	0	2	5	22	30	15	2	62	117	141	127	8	1	2
TCM_01965	1	1	22	0	7	3	0	2	25	18	0	0	1	12	3	3	0	5	6	15	12	3	4	6
TCM_01966	666	538	962	475	386	324	1188	1140	1845	603	559	516	2245	733	542	426	1713	923	1544	1156	1258	978	691	1451
TCM_01967	43	69	11	72	28	267	86	134	25	3	141	8	194	2	9	2	243	3	7	48	15	9	5	8
TCM_01968	11	24	10	25	19	27	32	56	20	8	48	3	62	1	2	0	54	1	4	18	5	4	6	1
TCM_01969	191	191	149	183	179	337	179	280	193	64	266	104	249	98	106	60	233	31	110	269	153	157	97	133
TCM_01970	20	16	35	19	26	49	30	28	66	24	22	1	33	4	4	1	37	28	80	138	97	7	12	4
TCM_01971	1006	849	715	1347	450	2479	1413	1885	708	381	1431	161	2231	134	243	114	2558	107	401	242	280	446	198	186
TCM_01972	3	2	16	1	26	3	2	4	25	8	2	2	1	4	4	7	2	0	4	8	0	1	0	1
TCM_01973	620	463	465	529	357	1125	337	569	551	331	522	292	810	414	658	323	1028	328	904	852	883	803	566	841
TCM_01974	5738	6395	3056	7010	2833	10976	6859	7340	2676	1689	6463	2827	4590	3570	3453	2881	5503	1505	3507	5808	4565	5966	6404	5516
TCM_01975	528	743	283	699	657	2418	459	842	1608	458	902	321	879	383	427	416	1351	186	115	1708	415	489	627	690
TCM_01976	347	412	319	431	440	780	371	488	440	226	398	254	359	337	430	297	464	184	332	554	471	457	310	265
TCM_01977	207	225	229	230	176	449	236	272	229	100	262	198	231	233	248	153	227	119	265	309	386	254	155	136
TCM_01978	256	306	464	460	426	447	320	456	310	1033	295	759	440	934	574	527	363	569	1197	985	676	963	1080	741
TCM_01979	345	639	80	649	171	1921	493	957	191	41	718	43	678	29	36	22	931	34	26	238	32	30	91	154
TCM_01980	79	175	35	150	82	461	73	231	159	43	228	38	230	5	12	21	229	7	0	46	5	10	32	37
TCM_01981	32	19	218	27	246	50	17	24	270	211	17	66	41	224	255	89	35	91	153	479	144	177	503	263
TCM_01982	39	60	43	61	69	164	60	134	72	17	68	24	106	18	23	10	100	15	36	95	30	18	33	34
TCM_01983	10	10	27	4	9	14	11	13	18	14	9	122	24	211	14	277	16	14	26	27	10	11	12	8
TCM_01984	38	39	37	25	22	63	78	83	15	9	70	11	81	14	16	14	58	8	56	22	30	31	6	6
TCM_01985	95	110	40	98	59	189	128	180	52	23	108	29	88	24	18	25	169	8	69	49	29	41	32	28
TCM_01986	11	10	7	6	13	10	4	10	8	6	8	1	11	4	1	3	7	16	21	11	38	41	16	6
TCM_01987	784	1494	261	1188	320	1707	801	1850	423	99	1421	197	819	147	242	130	1055	163	142	528	240	271	544	518
TCM_01988	12	12	9	11	8	47	9	26	15	3	33	7	23	19	2	12	11	1	4	5	2	20	4	6
TCM_01989	41	18	32	20	10	235	898	104	29	19	65	7	101	30	24	50	26	166	203	1190	623	3224	162	2799
TCM_01990	897	641	600	544	608	1612	919	1229	1006	383	1089	542	987	500	661	429	869	256	544	530	335	504	767	602
TCM_01991	278	424	179	313	326	687	295	594	473	93	658	181	386	98	91	82	426	49	51	195	85	160	180	239
TCM_01992	872	912	588	804	457	1562	898	1568	577	272	1303	228	1238	234	300	212	1522	297	519	721	733	614	748	711
TCM_01993	4	0	43	3	50	6	10	5	75	11	0	3	4	2	1	0	4	52	45	209	101	2	0	2
TCM_01994	14098	14233	5177	12683	3386	12944	12423	13675	4314	4766	11814	2646	7323	4238	4476	3905	10041	3517	9328	11665	10457	10752	12134	11298
TCM_01995	62	59	51	45	21	136	38	71	34	18	42	18	77	32	41	19	78	22	71	147	62	123	138	225
TCM_01996	21	13	24	21	8	53	10	32	16	5	23	16	38	17	14	7	22	8	24	31	21	27	34	82
TCM_01997	3	4	2	3	4	5	3	8	6	1	3	0	14	1	3	2	12	0	2	3	3	4	5	9
TCM_01998	619	442	367	383	99	1236	454	519	917	181	499	256	803	610	534	354	760	462	1228	1233	1130	1187	1237	1772
TCM_01999	10	6	6	6	8	26	7	8	10	5	6	3	8	5	1	1	14	1	1	3	4	3	3	4
[truncated: 12,564 more rows]
