# Supplementary material for: Dynamics of sex-biased gene expression during development in the stick insect Timema californicum
Source: Heredity (Edinb). 2022 May 17;129(2):113–22. doi: 10.1038/s41437-022-00536-y (PMC9338061; doi:10.1038/s41437-022-00536-y)
Supplement: Supplementary file 6 — Supplemental table 14 T. californicum fold-changes [file 41437_2022_536_MOESM6_ESM.csv]

genes	logFC	FDR	fact	stage	dnds	avr_exp	avr_exp_f	avr_exp_m	tcm_gc
TCM_00162	-0.090141329	0.956852284	Not DE	hatch	0.0615689337251106	53.40099083	63.89408883	70.00404506	0.488495575221239
TCM_00163	-0.246793287	0.786011497	Not DE	hatch	0.186329797365792	15.20052774	19.72937223	23.72137122	0.521933751119069
TCM_00164	0.162867129	0.940045456	Not DE	hatch	NA	10.27448586	11.55861228	10.73497416	0.494219653179191
TCM_00165	0.430891051	0.640034592	Not DE	hatch	0.097247754084421	241.8216118	259.4748852	199.2405715	0.447695035460993
TCM_00166	-0.226728272	0.840250029	Not DE	hatch	0.208214940131975	22.35342197	21.07288367	25.46383608	0.471760797342193
TCM_00167	0.279306823	0.762597062	Not DE	hatch	0.0222944242259069	486.9476558	528.1903443	447.6629603	0.456217807211185
TCM_00168	-0.107948379	0.892619356	Not DE	hatch	0.00641471921174588	94.37557394	90.49504345	99.5889397	0.419540229885057
TCM_00169	0.29944524	0.758902373	Not DE	hatch	0.124463672385412	10.55140169	11.99749217	10.00188457	0.375275938189845
TCM_00170	-0.062213976	0.948168844	Not DE	hatch	0.0751202996266502	34.52374682	32.79087791	34.80750112	0.455696202531646
TCM_00171	0.432459352	0.760695319	Not DE	hatch	0.03380267320998	15.85333049	31.14937502	23.6619544	0.468992248062016
TCM_00172	0.023702832	0.991237463	Not DE	hatch	0.230481772757305	30.62676074	31.52276966	31.35002357	0.411064425770308
TCM_00173	-0.077029064	0.950319955	Not DE	hatch	0.0606564889747771	64.48998866	57.40671922	61.56159959	0.451425247236766
TCM_00174	0.122027695	0.88155272	Not DE	hatch	0.000100001190251325	47.78887458	41.88218062	39.15656856	0.443019943019943
TCM_00175	0.167127121	0.849048945	Not DE	hatch	0.0246579756775163	154.7883365	176.8163249	161.6071374	0.451184834123223
TCM_00176	0.075694403	0.950319955	Not DE	hatch	0.24454870413053	13.29611468	11.08593487	10.77752466	0.466
TCM_00177	-0.047863819	0.967644328	Not DE	hatch	0.0718505090538532	11.48182806	16.70626816	17.50687845	0.446666666666667
TCM_00178	-0.1030935	0.942785623	Not DE	hatch	NA	25.15424583	43.47263455	46.95660834	0.493727598566308
TCM_00179	-0.088107274	0.958649396	Not DE	hatch	0.162272837989873	63.0142678	98.303926	104.4594058	0.460802584171947
TCM_00264	-0.167580466	0.887731039	Not DE	hatch	0.290841924054073	452.0677804	190.7183654	220.0563654	0.425219941348974
TCM_00265	0.510314234	0.627449756	Not DE	hatch	0.413419429049535	83.642678	22.26035141	15.9714142	0.430739109153206
TCM_00267	-0.277544696	0.862611702	Not DE	hatch	0.0920279695633294	9.105881157	1.537730147	1.862949469	0.476423205719975
TCM_00268	0.605914078	0.591026869	Not DE	hatch	0.50891746352534	41.20510872	51.41195675	34.37073375	0.424242424242424
TCM_00269	0.427057949	0.726135602	Not DE	hatch	0.404928603355945	175.5968745	230.3875547	176.8197523	0.454305634068212
TCM_00270	0.175480018	0.828278024	Not DE	hatch	NA	223.0245719	289.8743167	263.7192438	0.4688
TCM_00271	0.297487991	0.744010908	Not DE	hatch	0.0595082104243603	68.36900996	65.6235993	54.42709701	0.434129089301503
TCM_00272	-0.02108819	0.991266972	Not DE	hatch	1e-04	26.8883581	20.57390159	21.42032425	0.459259259259259
TCM_00273	-0.390170154	0.708957158	Not DE	hatch	0.0635621933425028	8.965770123	12.15595448	16.12166514	0.485011185682327
TCM_00274	0.077186317	0.95330964	Not DE	hatch	0.243261180041567	14.95064697	19.0451305	18.43029291	0.460368011323425
TCM_00275	0.04916464	0.97617263	Not DE	hatch	0.0549174841442921	21.88076835	26.82312011	26.47029047	0.458715596330275
TCM_00276	-0.03634451	0.982603224	Not DE	hatch	NA	44.47063464	44.62370708	46.49015678	0.440550688360451
TCM_00277	-0.048103837	0.971742016	Not DE	hatch	0.293956809365875	4.720914996	5.379226498	5.721162448	0.45
TCM_00278	0.045038461	0.968794099	Not DE	hatch	0.216911018273541	468.0400095	480.0277606	479.1004243	0.467787114845938
TCM_00279	0.233981799	0.838462867	Not DE	hatch	NA	68.99220316	76.33144756	66.9525828	0.479885057471264
TCM_00280	0.124955892	0.884598073	Not DE	hatch	0.253738683694757	81.42782953	91.61395668	86.19542389	0.445952380952381
TCM_00281	-0.473440083	0.74461756	Not DE	hatch	NA	5.185216479	8.97130103	12.55115656	0.4934997399896
TCM_00282	-0.426495303	0.713564941	Not DE	hatch	0.0510276913000162	19.88873655	34.34309179	46.57659837	0.531284302963776
TCM_00283	-0.195933648	0.879316872	Not DE	hatch	NA	10.45988017	16.8728693	19.28339795	0.476407914764079
TCM_00284	-0.252383724	0.845488684	Not DE	hatch	0.0556650007600467	35.10621999	35.5201834	43.31444688	0.516958306329661
TCM_00285	-0.011738485	0.995052869	Not DE	hatch	0.187936884035068	14.25167437	12.38785786	12.76431407	0.431372549019608
TCM_00286	0.206989261	0.913270339	Not DE	hatch	NA	22.80053069	25.83160012	22.3183338	0.490664845173042
TCM_00287	0.1022056	0.947501124	Not DE	hatch	0.0198677634299412	5.847622052	10.09320234	9.625744748	0.432377049180328
TCM_00288	-0.242999862	0.882860981	Not DE	hatch	NA	14.99017241	16.49337617	19.3896081	0.536155202821869
TCM_00289	-0.296910136	0.77988398	Not DE	hatch	NA	47.93785604	55.41714665	68.85189721	0.469241773962804
TCM_00290	-0.114585902	0.958649396	Not DE	hatch	0.0924152609269363	15.68787463	15.60948327	16.91418218	0.472466960352423
TCM_00291	0.170750341	0.857530067	Not DE	hatch	NA	36.40909813	60.47780575	54.69997371	0.563786008230453
TCM_00292	0.015511695	0.996501828	Not DE	hatch	NA	23.91752859	45.06273773	47.00655295	0.552721088435374
TCM_00293	0.014222869	0.994169171	Not DE	hatch	0.0218362780480993	62.18402883	71.29672368	72.08709085	0.450348899624262
TCM_00294	0.001044501	0.999356938	Not DE	hatch	0.0394625761989477	327.1344596	384.0097989	395.4044607	0.573560319461959
TCM_00295	-0.463380087	0.773597367	Not DE	hatch	NA	12.32428225	11.97193644	17.14099513	0.581818181818182
TCM_00296	-0.02082422	0.994844021	Not DE	hatch	0.00830436947793831	528.944557	449.6730044	474.0669944	0.47906976744186
TCM_00297	0.425951337	0.721557566	Not DE	hatch	0.237528331025118	69.22867443	88.52746925	67.16097684	0.482880161127895
TCM_00298	0.335355212	0.713564941	Not DE	hatch	0.109890910284235	65.98291782	61.1737119	49.03757937	0.348623853211009
TCM_00299	-0.808539853	0.695223125	Not DE	hatch	NA	7.548409211	8.370922059	14.358577	0.494344644045243
TCM_00300	0.300663602	0.849048945	Not DE	hatch	NA	126.1353084	201.9155868	169.6344832	0.366666666666667
TCM_00301	-0.331994135	0.789188541	Not DE	hatch	0.040630160633265	8.702086082	12.37346101	15.62485745	0.530085959885387
TCM_00302	-0.01040438	0.996586107	Not DE	hatch	NA	3.28584476	3.659758769	3.737571346	0.486810551558753
TCM_00303	0.0652838	0.956528922	Not DE	hatch	NA	55.18090193	58.01456203	56.5833966	0.481481481481481
TCM_00304	-0.128436125	0.954924802	Not DE	hatch	0.145484109458838	114.8878057	172.4887462	197.6379118	0.533333333333333
TCM_00305	-0.131526419	0.922562424	Not DE	hatch	0.449219423763767	10.56057036	3.903720326	4.393063288	0.496336996336996
TCM_00306	0.273895997	0.845784144	Not DE	hatch	0.106416140005394	4.013475116	4.020267468	3.377349251	0.411111111111111
TCM_00307	-0.295583414	0.804896936	Not DE	hatch	0.102596226691439	5.062480194	5.559290816	6.834249837	0.487301587301587
TCM_00308	0.015733753	0.994169171	Not DE	hatch	0.0255541791267139	26.14246389	23.38255736	23.10460648	0.425170068027211
TCM_00309	-0.37136815	0.897237823	Not DE	hatch	0.0643661580581942	10.36921282	0.844964242	1.087877197	0.489954006293876
TCM_00311	0.10320141	0.927593516	Not DE	hatch	0.140730832072612	47.70576315	71.22791463	67.36399201	0.525709219858156
TCM_00312	-0.091378218	0.937281731	Not DE	hatch	0.0743404225937398	20.44178667	20.56678318	22.26562491	0.462925851703407
TCM_00313	0.183780088	0.874871903	Not DE	hatch	NA	7.017481638	8.103802738	7.434639529	0.436507936507937
TCM_00314	0.361087827	0.737491524	Not DE	hatch	0.193141860945907	97.42577485	144.099263	115.7893877	0.394088669950739
TCM_00315	-0.048535702	0.978897316	Not DE	hatch	0.125252768993152	5.494121013	5.95330488	6.45393838	0.512345679012346
TCM_00316	0.26123019	0.780213115	Not DE	hatch	NA	738.7928139	928.0836084	785.0201695	0.427054045610747
TCM_00317	-0.030417738	0.989952099	Not DE	hatch	NA	86.17056227	93.31871224	97.22781651	0.502293577981651
TCM_00318	0.206893027	0.810745643	Not DE	hatch	0.181545523552887	29.55546644	28.09608101	24.6030956	0.468627450980392
TCM_00319	0.008307863	0.996501828	Not DE	hatch	0.282739085141531	19.35099167	17.6809166	18.10379172	0.46195652173913
TCM_00320	-0.252458573	0.925936767	Not DE	hatch	0.20239560162456	15.30507419	7.177978267	9.121565171	0.552341597796143
TCM_00321	0.054994431	0.980249164	Not DE	hatch	NA	19.81411821	38.56200838	36.95241829	0.462522851919561
TCM_00322	-0.11531838	0.937521937	Not DE	hatch	NA	8.353972182	10.83231253	12.08632701	0.553016988869361
TCM_00323	0.33888416	0.73173484	Not DE	hatch	0.0600161269940255	65.51711354	107.6139725	87.77384415	0.520061728395062
TCM_00324	0.346085257	0.750108602	Not DE	hatch	0.0763425585363978	195.5812755	166.4206985	134.1456686	0.460573476702509
TCM_00326	-0.339125719	0.75711316	Not DE	hatch	0.0473161825626395	8.18951869	10.05534401	12.86582331	0.48991452991453
TCM_00327	0.27057349	0.72809493	Not DE	hatch	0.163843243299184	85.23475725	95.98910559	81.22580636	0.472669826224329
TCM_00328	0.088902843	0.961516073	Not DE	hatch	NA	1.059969452	1.115102943	1.056597741	0.51791277258567
TCM_00329	-0.024323432	0.994767418	Not DE	hatch	NA	2.51965765	2.345528906	2.413101713	0.645593869731801
TCM_00330	-0.687384246	0.669461344	Not DE	hatch	NA	10.95189098	14.39553484	23.28232419	0.466295609152752
TCM_00331	1.45851029	0.102911112	Not DE	hatch	NA	7.972459641	9.518373971	3.499539775	0.480528052805281
TCM_00332	-0.40777569	0.913254546	Not DE	hatch	NA	0.492333958	0.38269596	0.515913768	0.488095238095238
TCM_00333	0.05445907	0.975464171	Not DE	hatch	1e-04	8.1170136	10.82859053	10.559852	0.498011137629276
TCM_00334	-0.477750771	0.786011497	Not DE	hatch	0.354135904776821	9.513801584	5.159927838	7.518836231	0.527147766323024
TCM_00335	0.236625917	0.950319955	Not DE	hatch	NA	1.49927311	2.790257851	2.477356065	0.480438184663537
TCM_00336	-0.159506299	0.914092773	Not DE	hatch	NA	169.2826234	315.4914768	361.4487082	0.481721591932289
TCM_00337	-0.01911093	0.991659084	Not DE	hatch	NA	181.1591237	313.1362549	326.1710971	0.457112694642386
TCM_00338	0.217432171	0.828607438	Not DE	hatch	NA	107.2193794	146.2129945	128.5264198	0.430952380952381
TCM_00339	-0.301458897	0.753217537	Not DE	hatch	0.090067532243944	8.817790038	8.741263361	11.01483679	0.452674897119342
TCM_00340	0.120322134	0.949000326	Not DE	hatch	0.0965428528350114	18.49154449	14.81287413	13.64323829	0.418840579710145
TCM_00341	1.232718934	0.754056769	Not DE	hatch	0.2499365094867	5.767464327	12.09082446	4.994975565	0.48014440433213
TCM_00342	-0.167225337	0.924924237	Not DE	hatch	0.0696938047873168	9.838391968	13.41481811	15.19922096	0.483503981797497
TCM_00343	-0.138586345	0.864751011	Not DE	hatch	NA	35.15333603	44.33768619	50.39070858	0.449185185185185
TCM_00344	0.28490614	0.881385641	Not DE	hatch	0.991929299511717	1.711138407	2.618923939	2.219789668	0.51423487544484
TCM_00348	0.412251321	0.659068561	Not DE	hatch	0.063180480260379	65.58600133	66.05952309	51.16097286	0.594936708860759
TCM_00349	0.019204221	0.994169171	Not DE	hatch	0.0704234365706472	76.47036504	79.57842523	79.55528304	0.491990846681922
TCM_00350	0.080501405	0.941043411	Not DE	hatch	NA	36.22503818	39.82471622	38.48474714	0.48780487804878
TCM_00351	0.191450773	0.892619356	Not DE	hatch	0.309363128327487	40.08872219	39.86675851	35.96206299	0.496283590623213
TCM_00352	0.452411967	0.713564941	Not DE	hatch	NA	12.21079416	13.7452805	10.11757974	0.431006227466404
TCM_00353	0.102230498	0.950319955	Not DE	hatch	0.244885476179548	24.13450234	14.52608187	13.78629714	0.473265073947668
TCM_00354	0.570950519	0.546976688	Not DE	hatch	0.166118001017779	32.70371796	41.79290146	28.51858967	0.456338028169014
TCM_00355	-0.188753459	0.824950823	Not DE	hatch	NA	51.22564179	41.61630829	48.52903254	0.480815347721823
TCM_00356	-0.191228838	0.897937314	Not DE	hatch	0.0790364354295687	258.785513	275.6657003	330.5205752	0.545109211775878
TCM_00357	-0.014983264	0.995052869	Not DE	hatch	0.026631480595552	124.5983529	123.493067	125.8525495	0.46370582617001
TCM_00358	-0.015460656	0.995052869	Not DE	hatch	0.0223070026001261	179.5734267	217.2052036	227.2178163	0.516748366013072
TCM_00359	0.28819153	0.807333205	Not DE	hatch	NA	7.678553686	9.24694225	7.688849413	0.469907407407407
TCM_00360	0.380337197	0.807467517	Not DE	hatch	0.162100717057036	7.388506738	8.50541475	6.621388915	0.42020202020202
TCM_00361	0.241517705	0.892619356	Not DE	hatch	NA	14.37650762	8.868699728	7.397753358	0.448451507742461
TCM_00362	0.018628648	0.993310501	Not DE	hatch	0.0520986861981071	8.163974917	11.80865374	12.10288056	0.459058671824629
TCM_00363	0.574044267	0.741760419	Not DE	hatch	0.130975961791537	17.15015086	39.99702613	27.68647041	0.52031163049527
TCM_00364	0.45484624	0.685800009	Not DE	hatch	NA	123.3463469	162.8025588	121.746395	0.469879518072289
TCM_00365	-0.195172896	0.793438273	Not DE	hatch	0.0123074598767649	25.69025334	32.8142409	38.05717101	0.482117310443491
TCM_00366	-0.012780308	0.995052869	Not DE	hatch	0.298143917424959	26.8173074	15.76320556	16.47556321	0.424574209245742
TCM_00367	-0.001354904	0.998989344	Not DE	hatch	0.0867371868294605	90.84691652	67.49681711	69.25374555	0.444160272804774
TCM_00368	0.201171737	0.846635453	Not DE	hatch	NA	220.853579	209.4112668	186.6681835	0.475243147656941
TCM_00369	0.088361169	0.950955578	Not DE	hatch	0.231731869313466	41.39785251	36.79217053	35.40808915	0.459982409850484
TCM_00370	0.223805163	0.799424505	Not DE	hatch	0.0199448479376792	108.7533264	116.9057228	103.3231302	0.477883096366509
TCM_00371	0.184136218	0.821937135	Not DE	hatch	0.0488338191117589	1347.086628	1689.49528	1514.511847	0.416129032258065
TCM_00372	0.072021187	0.947272021	Not DE	hatch	NA	99.77068274	139.8792653	136.696493	0.380952380952381
TCM_00373	-0.261740435	0.864628053	Not DE	hatch	NA	411.8503992	613.3916483	750.7082031	0.437091503267974
TCM_00374	-0.097265391	0.969714181	Not DE	hatch	NA	5.020007566	6.5278825	7.092543198	0.47682119205298
TCM_00375	-0.312764848	0.878357143	Not DE	hatch	NA	192.0781414	188.9741944	238.1264153	0.442704787837531
TCM_00376	-0.395545455	0.845488684	Not DE	hatch	NA	40.72805455	29.28122707	39.01238358	0.417435897435897
TCM_00377	-0.211712931	0.840250029	Not DE	hatch	NA	88.24563901	39.62698265	46.36851036	0.453027139874739
TCM_00378	-0.501806016	0.753217537	Not DE	hatch	NA	17.68535366	6.034764491	8.64278349	0.422764227642276
TCM_00379	-0.514494381	0.778821442	Not DE	hatch	NA	8.644215646	4.387021849	6.384554461	0.493734335839599
TCM_00380	0.080176813	0.929800565	Not DE	hatch	0.233696043801514	27.43272214	40.49216778	39.30270136	0.455789863115057
TCM_00381	-0.118672079	0.883578396	Not DE	hatch	0.0580576640142014	67.36527031	63.64682659	71.44260247	0.510940272028386
TCM_00383	0.022045498	0.98889918	Not DE	hatch	NA	183.6741565	204.4630849	206.0932003	0.440709617180205
TCM_00384	0.44674438	0.678222335	Not DE	hatch	NA	5.968309728	6.587241185	4.923453435	0.496153846153846
TCM_00385	0.20220815	0.876582892	Not DE	hatch	0.0776434753325476	29.83157691	38.87833732	34.89584333	0.466666666666667
TCM_00386	0.903678832	0.640034592	Not DE	hatch	0.252457869929867	2.506042128	3.236823608	1.770351571	0.465608465608466
TCM_00387	-0.210501341	0.846633539	Not DE	hatch	NA	80.51225783	44.85804465	53.2354219	0.48731317344456
TCM_00388	-0.402662504	0.897803595	Not DE	hatch	0.183874945315643	2.38050805	0.933415474	1.228435198	0.422657952069717
TCM_00389	-0.107616828	0.927593516	Not DE	hatch	0.109120380282988	15.995747	19.24951386	21.06564547	0.526731752673175
TCM_00390	-0.040119662	0.968805564	Not DE	hatch	0.100497574770979	59.3733406	58.41480811	61.02918779	0.53156450137237
TCM_00391	-0.12714097	0.950319955	Not DE	hatch	NA	1.409109312	2.111618405	2.344663822	0.448232323232323
TCM_00392	0.277112529	0.793730678	Not DE	hatch	0.307612172803955	64.74363516	105.7090287	89.33388469	0.526132404181185
TCM_00393	0.082945216	0.941865162	Not DE	hatch	0.323295060182891	57.63459698	64.29876535	62.54439982	0.438383838383838
TCM_00394	0.160598792	0.854381771	Not DE	hatch	0.0882526359687892	27.88474286	43.14362586	39.73593164	0.457192524989135
TCM_00395	-0.350444055	0.7588732	Not DE	hatch	NA	33.9537822	35.30126415	45.27419044	0.444011197760448
TCM_00396	0.424980906	0.805558624	Not DE	hatch	0.302023762310037	4.257759829	3.368983105	2.481521993	0.369047619047619
TCM_00397	-0.03935191	0.986460263	Not DE	hatch	NA	341.2938025	428.8452684	463.6548352	0.46836268754077
TCM_00398	-0.134914848	0.881397622	Not DE	hatch	0.263514110335028	175.2684962	219.3596785	246.0708072	0.439351851851852
TCM_00399	0.129924112	0.876582892	Not DE	hatch	NA	38.5859124	44.34194493	41.03917663	0.422189494354443
TCM_00401	-0.200844867	0.913270339	Not DE	hatch	NA	46.34884345	19.86599982	23.50043532	0.520882584712372
TCM_00402	-0.071152075	0.972505564	Not DE	hatch	NA	4.310455975	1.816203996	1.96927849	0.507337526205451
TCM_00403	-0.33530253	0.879702639	Not DE	hatch	NA	1.819657864	2.952446493	3.983249809	0.495034140285537
TCM_00404	-0.05877359	0.982603224	Not DE	hatch	NA	9.298848188	3.876250042	4.155975048	0.518962075848303
TCM_00405	0.14887902	0.974091237	Not DE	hatch	NA	0.582038556	0.775712864	0.743591623	0.598997493734336
TCM_00407	-0.585563176	0.733795837	Not DE	hatch	NA	2.264252592	3.124172887	4.957116178	0.542119565217391
TCM_00408	0.155524424	0.92194243	Not DE	hatch	0.00511411846016883	6899.989178	6967.583151	6495.05465	0.467836257309941
TCM_00410	0.037505913	0.993014497	Not DE	hatch	0.240341508411871	6.646191846	3.356697669	3.193886717	0.458390804597701
TCM_00411	0.41295692	0.713564941	Not DE	hatch	NA	28.9619467	26.41199791	20.11487361	0.426443202979516
TCM_00412	-0.05073174	0.963805696	Not DE	hatch	0.0620166771012442	122.0369916	114.3940513	121.7607254	0.466360856269113
TCM_00413	-0.236066086	0.877455638	Not DE	hatch	NA	1075.567589	1254.717082	1512.430394	0.433711015068333
TCM_00414	-1.250167279	0.368005826	Not DE	hatch	0.19920284270141	16.1619713	6.310667786	15.36821577	0.550617283950617
TCM_00415	-1.198973239	0.524875547	Not DE	hatch	NA	10.16394507	4.41235234	10.36822108	0.57125
TCM_00416	-0.979859272	0.602902443	Not DE	hatch	0.0692768189607564	121.7953508	34.91825783	70.24911495	0.539346405228758
TCM_00417	0.227099676	0.840250029	Not DE	hatch	0.0445409339653852	127.4871462	168.9191154	147.2788396	0.522125861685568
TCM_00418	0.048775662	0.968794099	Not DE	hatch	0.0569179425012355	25.85891553	14.76555788	14.45098516	0.419222903885481
TCM_00419	0.309081095	0.809901203	Not DE	hatch	0.0692577403224071	117.1562777	160.5261965	131.93165	0.493740219092332
TCM_00420	0.045786729	0.977848286	Not DE	hatch	0.0148840206586829	886.2067286	1011.568915	1012.507959	0.474597273853779
TCM_00421	0.068112582	0.971096996	Not DE	hatch	NA	3.296230875	4.290900479	4.279648407	0.523255813953488
TCM_00422	0.081258268	0.932697754	Not DE	hatch	NA	45.26753029	52.11512543	50.5312933	0.513793103448276
TCM_00423	-0.179556115	0.892009763	Not DE	hatch	0.274205685317551	1.900197286	1.891584693	2.209016106	0.465151515151515
TCM_00424	-0.207118763	0.862958713	Not DE	hatch	NA	51.28016769	75.09869045	86.61068757	0.530596436870643
TCM_00425	0.280850896	0.782222409	Not DE	hatch	NA	73.83397762	120.5483454	100.3797969	0.519047619047619
TCM_00426	-0.196441459	0.854381771	Not DE	hatch	0.0577002954511562	46.25051532	35.32124506	41.02234015	0.576388888888889
TCM_00427	0.146433836	0.908523591	Not DE	hatch	NA	4.959663331	5.234132233	4.851257073	0.522012578616352
TCM_00428	-0.123628921	0.958649396	Not DE	hatch	NA	1.036651875	1.022429355	1.13975802	0.578680203045685
TCM_00429	-0.001599376	0.998989344	Not DE	hatch	NA	1.552276352	1.833775108	1.857177377	0.50363196125908
TCM_00430	0.14097061	0.893011435	Not DE	hatch	0.123745771243691	364.3158636	379.9769099	349.2797131	0.503703703703704
TCM_00431	-0.228963072	0.793204825	Not DE	hatch	0.014884209225501	10.08599617	15.67724638	18.75588341	0.558299039780521
TCM_00432	0.097669457	0.963805696	Not DE	hatch	NA	4.870333081	6.797604609	6.540252521	0.555875299760192
TCM_00433	-0.091441175	0.966866806	Not DE	hatch	NA	7.422808824	12.22241206	13.33614508	0.604395604395604
TCM_00434	0.026663946	0.993928216	Not DE	hatch	NA	58.01813228	121.6333339	119.933721	0.597159940209268
TCM_00435	-0.013073063	0.996586107	Not DE	hatch	NA	74.46172498	103.7537289	107.3621465	0.559701492537313
TCM_00436	0.306320311	0.848313775	Not DE	hatch	NA	11.87618715	16.42219439	13.29448823	0.385869565217391
TCM_00437	-0.159729515	0.884598073	Not DE	hatch	0.116630440594247	58.8765757	98.00907519	112.0578233	0.535353535353535
TCM_00438	0.24975413	0.816119508	Not DE	hatch	NA	11.74666205	15.6770662	13.43938029	0.557251908396947
TCM_00439	0.243210764	0.811391571	Not DE	hatch	0.0454170170809985	3.951842352	5.227543203	4.458263441	0.484126984126984
TCM_00440	-0.17062971	0.87368225	Not DE	hatch	NA	4.250845074	5.416724559	6.310006142	0.46594982078853
TCM_00441	-0.146560865	0.913270339	Not DE	hatch	1e-04	11.08538096	11.92998578	13.71389374	0.558558558558559
TCM_00442	0.047273926	0.976823042	Not DE	hatch	NA	7.487104679	4.756790366	4.658737804	0.513253012048193
TCM_00443	-0.09693326	0.95665582	Not DE	hatch	NA	7.855854204	5.305655207	5.743003327	0.560487380330722
TCM_00444	-0.189013676	0.876683918	Not DE	hatch	0.0249027615849778	16.29756079	17.02742973	19.93624128	0.550091074681239
TCM_00445	-0.176501685	0.892678245	Not DE	hatch	0.0511605815267702	26.8828548	44.67127802	51.64845745	0.509762408844978
TCM_00446	0.092237451	0.941865162	Not DE	hatch	NA	59.03801352	88.50118532	84.23319803	0.45578231292517
TCM_00447	0.247782161	0.742493739	Not DE	hatch	NA	58.15577699	55.38968401	47.44758385	0.401606425702811
TCM_00448	-0.433901062	0.659068561	Not DE	hatch	NA	7.714240233	10.55903812	14.5311462	0.535947712418301
TCM_00449	-0.140223272	0.922562424	Not DE	hatch	NA	14.86752042	14.32551036	16.03413658	0.536193029490617
TCM_00450	0.16522402	0.850747289	Not DE	hatch	0.146411531611527	38.92953022	66.69652721	60.50003227	0.518358531317495
TCM_00451	-0.05616604	0.966926887	Not DE	hatch	0.0935551269274325	58.96645396	61.77348588	66.39392921	0.502258355916892
TCM_00453	-0.394542734	0.753217537	Not DE	hatch	NA	12.55456262	14.6138362	19.31971909	0.500942438741482
TCM_00454	-0.247329517	0.773597367	Not DE	hatch	NA	262.9818425	257.4107424	312.7539597	0.500948406676783
TCM_00455	0.367619765	0.665440658	Not DE	hatch	0.184808299248785	69.22854698	55.66025116	44.28435216	0.411640211640212
TCM_00456	0.307123617	0.778821442	Not DE	hatch	0.0803418995985825	58.74399206	80.972593	66.21031531	0.491978609625668
TCM_00458	0.406504412	0.665440658	Not DE	hatch	0.155071819019452	13.41210192	16.96582015	13.17142686	0.396491228070175
TCM_00459	-0.29495653	0.778821442	Not DE	hatch	NA	50.93413628	64.66755473	80.18161511	0.465556241003496
TCM_00460	0.200953637	0.875000593	Not DE	hatch	NA	24.04911691	48.36818261	42.62927469	0.527659574468085
TCM_00462	-0.119168193	0.972287948	Not DE	hatch	NA	32.98845083	49.858543	57.2463444	0.520833333333333
TCM_00463	-0.343361269	0.768374773	Not DE	hatch	0.0682757233783952	3.802334733	4.42288348	5.706103894	0.549915397631134
TCM_00464	0.497947495	0.814482891	Not DE	hatch	NA	101.7239004	152.9270085	111.3440004	0.539370078740158
TCM_00465	0.338696138	0.753217537	Not DE	hatch	0.106023880085268	51.33179004	73.8960019	59.9729628	0.485908649173955
TCM_00466	0.533718567	0.721557566	Not DE	hatch	NA	305.1708164	498.4983816	354.5341065	0.464902832009335
TCM_00467	0.442265806	0.707984048	Not DE	hatch	NA	43.38539508	42.42482349	31.91900233	0.449506454062263
TCM_00468	-0.110444278	0.923610611	Not DE	hatch	0.0182332169532449	824.3919447	752.6172108	839.9962685	0.485576923076923
TCM_00469	-0.369843197	0.762597062	Not DE	hatch	0.204836886260106	150.7011865	142.1693546	191.5851055	0.555168408826945
TCM_00470	0.14042992	0.95665582	Not DE	hatch	NA	6.734964137	4.74231504	4.495350014	0.481981981981982
TCM_00471	-0.133829556	0.884439809	Not DE	hatch	0.0575378391052226	216.0102332	263.3716948	296.826503	0.548271838996646
TCM_00472	-0.152822447	0.927606347	Not DE	hatch	0.00753528501574459	15.05345987	13.81349209	15.99183754	0.551859099804305
TCM_00473	-0.26558168	0.785178341	Not DE	hatch	0.109042574131384	19.58243816	18.35197617	22.70288281	0.548170527022491
TCM_00474	0.001485932	0.998989344	Not DE	hatch	0.130906455451579	15.55983048	17.05343319	17.32458359	0.530852994555354
TCM_00475	-0.142056785	0.889578892	Not DE	hatch	NA	25.99111862	26.48249708	29.36565351	0.456086809087826
TCM_00476	-0.133646081	0.915871138	Not DE	hatch	NA	47.57159686	45.85694809	50.07354777	0.450121654501217
TCM_00477	0.045082308	0.970663125	Not DE	hatch	NA	31.0564751	33.54563735	33.84957403	0.484890748489075
TCM_00478	-0.293605747	0.793204825	Not DE	hatch	0.262909680430594	78.12397898	116.0410495	141.6996745	0.386657590197413
TCM_00479	0.012342086	0.995052869	Not DE	hatch	0.0762515197056262	94.66758881	127.3651597	128.9926247	0.483977900552486
TCM_00480	0.315167568	0.752869456	Not DE	hatch	0.168859113584349	122.7574803	142.8693236	118.5478697	0.435688405797101
TCM_00481	-0.031288626	0.98577409	Not DE	hatch	NA	23.9766033	24.88704858	25.93693629	0.4447983014862
TCM_00482	-0.285517627	0.786011497	Not DE	hatch	NA	47.26181815	58.68203169	72.29550709	0.5263644773358
TCM_00484	-0.535178321	0.778821442	Not DE	hatch	0.0765234093413475	0.448063357	0.562727723	0.82466476	0.525167194649771
TCM_00485	-0.543290699	0.713564941	Not DE	hatch	NA	5.374636238	8.8292864	13.27440059	0.547751983543932
TCM_00486	-0.600426556	0.753217537	Not DE	hatch	NA	1.241490049	1.891672805	3.006960307	0.536643026004728
TCM_00487	-0.216513923	0.876582892	Not DE	hatch	NA	19.7506284	26.84944012	32.22642388	0.628038897893031
TCM_00488	0.05234937	0.98375485	Not DE	hatch	NA	1.044395476	1.400930103	1.389068573	0.525179856115108
TCM_00490	-0.096170018	0.964094186	Not DE	hatch	NA	0.754520791	0.954880732	1.045131721	0.530775379696243
TCM_00491	-0.242285603	0.810777346	Not DE	hatch	0.0366888430843331	7.19156788	10.64134577	12.74030278	0.506260575296108
TCM_00492	0.057452358	0.960046062	Not DE	hatch	0.0198505717730153	22.9283813	22.86463652	22.49151193	0.535714285714286
TCM_00493	-0.183981055	0.878357143	Not DE	hatch	0.164724574183542	4.057042552	6.792513278	7.913738624	0.416584402764067
TCM_00494	-0.408696902	0.737102577	Not DE	hatch	0.0221646797464892	14.11261764	23.20341419	31.73477686	0.522963394504321
TCM_00495	-0.886552757	0.659068561	Not DE	hatch	NA	1.182108337	1.925408503	3.673476293	0.560818713450292
TCM_00496	-0.575740764	0.807333205	Not DE	hatch	NA	0.389407745	0.646365681	0.944657235	0.527938342967245
TCM_00497	-0.046590283	0.960228527	Not DE	hatch	0.0354043818671587	255.5325966	317.749354	336.5237979	0.515672782874618
TCM_00498	0.27504105	0.849048945	Not DE	hatch	0.0114648803429173	188.7612892	251.2294679	214.0823447	0.527394395650356
TCM_00499	0.551510782	0.591026869	Not DE	hatch	0.357378414953295	29.24278235	32.93618304	22.96420167	0.39142091152815
TCM_00500	0.403233546	0.665440658	Not DE	hatch	NA	8.227128306	11.25443414	8.606629702	0.448844884488449
TCM_00501	0.230415636	0.821602878	Not DE	hatch	0.294350364839779	9.723163382	12.23300581	10.76399931	0.481481481481481
TCM_00502	0.343885537	0.706518144	Not DE	hatch	0.10522470722625	24.56409356	22.88011673	18.55334297	0.406487232574189
TCM_00503	-0.244242064	0.833537151	Not DE	hatch	0.265472526454433	13.0725872	10.58019715	12.64831164	0.454802259887006
TCM_00504	-0.028599163	0.987594935	Not DE	hatch	0.0414129011615473	1643.622277	1086.970023	1142.077488	0.50640522875817
TCM_00505	-0.309212232	0.713484274	Not DE	hatch	0.045771008600809	116.7875793	102.5909896	130.7582682	0.483091787439614
TCM_00506	-0.164125789	0.889186483	Not DE	hatch	0.046324435585742	82.39541754	109.059728	126.4164873	0.509744623655914
TCM_00509	-0.261126229	0.758902373	Not DE	hatch	NA	30.09356397	39.99002612	48.68181149	0.515309069901791
TCM_00510	-0.146015316	0.893011435	Not DE	hatch	0.144814376088441	34.79361356	25.78651599	29.66094908	0.492273730684327
TCM_00511	0.077707526	0.958649396	Not DE	hatch	0.182752273760428	39.19377273	36.79446911	36.32688547	0.518753301637612
TCM_00512	-0.72141211	0.62938535	Not DE	hatch	NA	4.832366212	4.341998193	7.209577574	0.501915708812261
TCM_00513	-0.359412377	0.768856185	Not DE	hatch	0.145901819153577	66.35802411	68.38267455	88.38612639	0.52437417654809
TCM_00514	0.268627557	0.810923969	Not DE	hatch	0.468622868126884	601.032002	789.8175243	673.2842346	0.502721741914825
TCM_00515	0.193798289	0.817113127	Not DE	hatch	0.293858821555571	447.712993	409.8098264	365.9660825	0.493231810490694
TCM_00516	0.246164538	0.785178341	Not DE	hatch	0.0750778072918808	22.54356089	16.68425903	14.45368443	0.461805555555556
TCM_00517	0.05364601	0.977848286	Not DE	hatch	NA	28.95653613	28.04046849	27.44916524	0.499106823865666
TCM_00518	0.081753948	0.950319955	Not DE	hatch	0.264015990894789	31.75469428	42.01391523	40.20572183	0.407707910750507
TCM_00519	0.04171055	0.987223219	Not DE	hatch	NA	62.24233486	51.41957243	50.23622597	0.416666666666667
TCM_00520	-0.4729662	0.659068561	Not DE	hatch	0.0326907606896845	6.293801027	8.385815086	11.82838847	0.513201320132013
TCM_00521	-0.82082318	0.694624903	Not DE	hatch	0.0687549967980544	1.73159879	1.613615407	2.79303075	0.408504176157935
TCM_00522	-0.140045665	0.889578892	Not DE	hatch	0.383731016463429	21.25167853	19.06131371	21.41258927	0.415915915915916
TCM_00523	-0.206017536	0.835575154	Not DE	hatch	0.0936853424293102	13.47383885	11.21020031	13.04357602	0.404761904761905
TCM_00524	-0.053590598	0.963805696	Not DE	hatch	0.109441698198969	48.11497831	67.44457633	70.98715189	0.473684210526316
TCM_00525	-0.239158144	0.851368103	Not DE	hatch	0.314733581429868	138.7633695	182.7070869	214.9534116	0.407830536713079
TCM_00526	-0.375782375	0.73173484	Not DE	hatch	0.0348629351328882	31.99063775	38.89195721	51.91073707	0.484957882069795
TCM_00527	0.108346114	0.944882392	Not DE	hatch	0.156980094838577	27.40182655	23.3588452	22.18667019	0.488505747126437
TCM_00528	0.167667007	0.828278024	Not DE	hatch	0.0199705496898987	91.91935347	113.3736523	104.169796	0.449170872386446
TCM_00529	-0.249280878	0.896382834	Not DE	hatch	NA	5.509626762	3.916450873	4.733192638	0.491851851851852
TCM_00530	-0.110055037	0.968805564	Not DE	hatch	NA	1.787988004	2.105482725	2.200303936	0.477351916376307
TCM_00531	-0.506569902	0.753217537	Not DE	hatch	NA	2.055499288	1.779669336	2.57160945	0.600294985250737
TCM_00532	-0.129433145	0.903589433	Not DE	hatch	NA	35.44082596	35.90770873	39.42708983	0.487932843651626
TCM_00533	-0.399341608	0.713564941	Not DE	hatch	NA	19.58579882	16.77497993	22.2011143	0.474503893494097
TCM_00534	0.243200712	0.881397622	Not DE	hatch	0.369163160127592	41.23190618	63.63719532	54.18917804	0.398692810457516
TCM_00535	-0.156481949	0.927593516	Not DE	hatch	0.0365605093842245	8.4172146	8.993320188	9.921258099	0.436507936507937
TCM_00536	0.102211024	0.913270339	Not DE	hatch	0.0456895388903238	13.66321919	16.04902508	15.35199144	0.452488687782805
TCM_00537	-0.77085819	0.665440658	Not DE	hatch	NA	353.2556843	243.1095041	430.4504354	0.48364180220602
TCM_00538	-0.776465696	0.747358998	Not DE	hatch	0.204452347293814	39.41823644	21.89229844	39.09151425	0.493093093093093
TCM_00539	-0.646252742	0.762597062	Not DE	hatch	NA	25.52147314	12.08419986	19.81708935	0.486687965921193
TCM_00540	-0.33199232	0.91127656	Not DE	hatch	NA	204.9663753	0.389099499	0.486218928	0.573883161512027
TCM_00541	-0.270040736	0.892619356	Not DE	hatch	0.0972710241007638	1.015095701	2.184967486	2.645890326	0.496875
TCM_00542	0.012946679	0.996586107	Not DE	hatch	0.103305970503605	52.78853572	91.64638897	92.45255354	0.480402732829917
TCM_00543	0.351295238	0.73173484	Not DE	hatch	NA	18.3331787	14.81478742	11.8577593	0.43030303030303
TCM_00544	-0.110129463	0.913254546	Not DE	hatch	0.141712045832841	38.44862782	40.090704	43.76532867	0.461650485436893
TCM_00545	0.301418482	0.762597062	Not DE	hatch	0.0512266962668316	118.9016224	111.7531667	93.46264085	0.427718040621266
TCM_00546	0.115126142	0.920631591	Not DE	hatch	0.0198260347803315	21.75874369	15.68962242	14.96452884	0.460970464135021
TCM_00547	-0.297544062	0.850738136	Not DE	hatch	0.144168702799441	1.125352939	1.276712602	1.593062923	0.550925925925926
TCM_00548	-0.02910201	0.98577409	Not DE	hatch	1e-04	29.30947411	21.75599143	22.72587071	0.452631578947368
TCM_00549	-0.155996115	0.885966195	Not DE	hatch	0.156785118876848	9.849348006	8.283057085	9.51488804	0.48993288590604
TCM_00550	-0.155326869	0.871758132	Not DE	hatch	0.155457874632909	80.55894143	36.37446437	41.93067863	0.442904290429043
TCM_00551	0.096627499	0.920631591	Not DE	hatch	0.129707888696319	44.2171151	31.97626265	30.58622654	0.419722901385493
TCM_00553	0.012528055	0.996357127	Not DE	hatch	0.0109802147168873	17.08620508	21.56282934	21.759814	0.515691263782867
TCM_00554	0.218291334	0.920631591	Not DE	hatch	NA	3.671269019	1.074485524	0.910270705	0.513157894736842
TCM_00555	0.565064398	0.745975294	Not DE	hatch	NA	5.552522208	5.525352468	3.835025375	0.331258644536653
TCM_00556	0.064868078	0.960084381	Not DE	hatch	0.0366765852326869	265.037514	306.2931588	294.7596611	0.463133640552995
TCM_00557	0.462660107	0.591305091	Not DE	hatch	0.141704628344535	73.15666855	88.37858161	65.61664872	0.401433691756272
TCM_00558	0.015609892	0.994331113	Not DE	hatch	NA	1893.902675	2037.15413	2094.538914	0.494565217391304
TCM_00559	0.006140689	0.997694142	Not DE	hatch	0.0342881076418889	1081.822029	1132.137348	1149.156431	0.487341772151899
TCM_00560	0.322063295	0.908557291	Not DE	hatch	0.187770169071269	91.4972509	112.379881	95.40649755	0.450342465753425
TCM_00561	-0.150978371	0.878138182	Not DE	hatch	0.0969146950179634	47.02437266	44.94419384	51.16409933	0.500865800865801
TCM_00563	0.447320666	0.760695319	Not DE	hatch	NA	15.58724423	26.96802373	20.91442163	0.42156862745098
TCM_00564	0.168813789	0.893011435	Not DE	hatch	0.0608836159432385	80.47178428	111.3412871	102.1948934	0.455771305285868
TCM_00565	-0.361385656	0.659068561	Not DE	hatch	0.0218795846556955	49.93142088	54.38236597	71.27858344	0.505649717514124
TCM_00566	-0.28802424	0.789188541	Not DE	hatch	0.0666069911085718	51.4651264	67.41306241	86.01674277	0.554183813443073
TCM_00567	0.440485334	0.758902373	Not DE	hatch	NA	40.82971427	55.31812794	41.96536078	0.556291390728477
TCM_00568	0.094803378	0.943682537	Not DE	hatch	0.573870478365376	50.76584685	47.05972256	44.82544941	0.427192544516558
TCM_00569	0.349684651	0.771770005	Not DE	hatch	0.211802631630787	33.34271106	40.46270143	32.35198181	0.425950782997763
TCM_00570	0.311057376	0.876582892	Not DE	hatch	NA	1.854973029	2.946133308	2.41019644	0.483582089552239
TCM_00571	-0.358130864	0.810777346	Not DE	hatch	NA	3.415656445	4.27994983	5.668895356	0.510150622134905
TCM_00572	-0.207495784	0.905228879	Not DE	hatch	0.048994693819909	21.9988022	32.77771665	39.50582981	0.504249291784703
TCM_00573	0.133175251	0.924718667	Not DE	hatch	NA	23.35772764	21.43177466	19.78347043	0.421487603305785
TCM_00574	1.615169608	0.695554841	Not DE	hatch	NA	12.97303885	3.510997475	1.039517131	0.452510917030568
TCM_00575	0.073938991	0.9538099	Not DE	hatch	0.393271076590493	49.95164638	84.29899563	80.72168854	0.410329712216505
TCM_00576	-0.076666802	0.964575925	Not DE	hatch	0.00672260838268948	14.05287393	9.650553609	10.66565646	0.543248945147679
TCM_00577	-0.222481789	0.889578892	Not DE	hatch	NA	142.9066288	125.3314032	149.2419405	0.515567978880348
TCM_00578	-0.741210169	0.762597062	Not DE	hatch	NA	0.5558068	0.375843314	0.627075354	0.575757575757576
TCM_00579	-0.35376259	0.758902373	Not DE	hatch	0.0290605468084548	12.80917256	20.9571104	27.67146056	0.522714833059661
TCM_00580	-0.106724327	0.896564547	Not DE	hatch	NA	42.45820966	37.72282331	41.80747814	0.445544554455446
TCM_00622	-0.07189905	0.943270003	Not DE	hatch	0.0413444430742366	17.63403962	15.34054555	16.41640944	0.438064859117491
TCM_00623	-0.460552095	0.659068561	Not DE	hatch	0.12016954823644	12.50098619	9.656276003	13.40288867	0.434426229508197
TCM_00624	0.338324445	0.695428436	Not DE	hatch	0.0372859687984217	41.22197343	45.4498981	36.60867478	0.410543130990415
TCM_00625	0.150187148	0.87368225	Not DE	hatch	0.054508465681031	573.6733432	619.5628381	566.8316878	0.402083333333333
TCM_00626	0.133217382	0.935113191	Not DE	hatch	0.000100001308970465	8.442071525	8.516160085	7.734697087	0.447552447552448
TCM_00627	0.640399084	0.768374773	Not DE	hatch	NA	1.270520863	1.013142387	0.648902949	0.481037924151697
TCM_00628	-0.049660867	0.991659084	Not DE	hatch	NA	4.438829748	1.567544409	1.617719682	0.449760765550239
TCM_00629	-0.244273332	0.857530067	Not DE	hatch	NA	5.649079588	8.232508682	9.933475843	0.4125
TCM_00630	0.419355777	0.640034592	Not DE	hatch	0.152399210724012	12.00357272	13.92187647	10.61424763	0.399543378995434
TCM_00631	0.22410174	0.876582892	Not DE	hatch	1e-04	28.75766463	30.15244229	26.27996592	0.393939393939394
TCM_00634	0.383301889	0.741760419	Not DE	hatch	NA	10.89384189	12.03252907	9.514581312	0.457004830917874
TCM_00635	-0.666435957	0.67493149	Not DE	hatch	NA	6.309843138	8.981025436	14.11370477	0.443935926773455
TCM_00636	-0.560555242	0.778821442	Not DE	hatch	0.0402224371728066	0.602018357	0.458400247	0.715831202	0.568468468468468
TCM_00637	0.25869815	0.77988398	Not DE	hatch	NA	201.0227694	252.5272813	217.3170088	0.497038233710285
TCM_00638	-0.265423272	0.892619356	Not DE	hatch	NA	3.197348514	0.674820386	0.807669604	0.504871184239013
TCM_00640	-0.409843662	0.87368225	Not DE	hatch	NA	16.12725679	1.385710837	1.866670836	0.546315546315546
TCM_00641	-0.576572431	0.77988398	Not DE	hatch	NA	0.236384763	0.362713698	0.581807724	0.544563279857397
TCM_00642	0.187718241	0.87368225	Not DE	hatch	NA	71.45491238	101.9785014	91.49755604	0.455882352941176
TCM_00643	-0.229929795	0.787930154	Not DE	hatch	NA	46.05672057	64.70523766	77.14757476	0.496304308635298
TCM_00644	-0.038337352	0.987594935	Not DE	hatch	NA	5.916639471	2.584208125	2.733303163	0.484496124031008
TCM_00645	0.015327411	0.994169171	Not DE	hatch	0.024290722310042	5.848123282	10.54871505	10.74114801	0.433562428407789
TCM_00646	0.105978497	0.932697754	Not DE	hatch	0.238765018369769	7.798155608	11.53896163	10.7590894	0.486750348675035
TCM_00647	-0.148919674	0.941043411	Not DE	hatch	NA	2.476320509	3.371885877	3.687410099	0.5
TCM_00648	0.086758875	0.957709381	Not DE	hatch	0.218044180705437	17.65580441	17.2059703	16.54981724	0.408421052631579
TCM_00649	0.064719033	0.966323183	Not DE	hatch	0.0847944905065124	24.62006884	23.59028915	23.38579387	0.405498281786942
TCM_00650	0.061860037	0.956852284	Not DE	hatch	1e-04	58.13851038	49.34647231	48.56518035	0.430379746835443
TCM_00652	0.151892974	0.917277077	Not DE	hatch	NA	128.1971603	206.3951476	190.4782971	0.555450236966825
TCM_00653	0.71142032	0.753217537	Not DE	hatch	NA	4.860000755	12.50923078	7.682952461	0.52323717948718
TCM_00654	-0.310006411	0.854381771	Not DE	hatch	NA	1.505287514	2.554713649	3.273147146	0.512380952380952
TCM_00655	-0.277096951	0.840250029	Not DE	hatch	NA	8.803741375	13.25699517	16.41933061	0.501103752759382
TCM_00657	-0.036162943	0.977225755	Not DE	hatch	NA	48.29443812	84.81457848	88.62246433	0.529030356616564
TCM_00658	-0.842359892	0.762597062	Not DE	hatch	0.148852235910102	8.949165947	0.465800881	0.842623265	0.450016716817118
TCM_00659	-0.488936813	0.883578396	Not DE	hatch	NA	11.52345128	4.633496328	6.837833444	0.551928783382789
TCM_00660	0.09441518	0.943682537	Not DE	hatch	0.231331651476518	31.29518035	58.30787398	55.50479049	0.473684210526316
TCM_00661	-0.178413194	0.885693302	Not DE	hatch	0.14574882060184	26.35187732	41.95564213	48.50545582	0.49534224382341
TCM_00663	-0.328343502	0.809233302	Not DE	hatch	NA	17.90166355	25.09852598	32.12090252	0.49227974568574
TCM_00664	-0.509890472	0.686724759	Not DE	hatch	0.160686199854121	11.88818103	8.505620973	12.09624588	0.484848484848485
TCM_00665	-0.046833621	0.975541559	Not DE	hatch	NA	12.23830429	27.09140463	28.01565532	0.52250885179565
TCM_00666	-0.013819536	0.996357127	Not DE	hatch	0.192490125008598	29.96595086	22.08465292	22.24362016	0.42454954954955
TCM_00667	-0.007629818	0.996357127	Not DE	hatch	0.257807201005089	33.85823396	44.50366553	45.29724208	0.450859950859951
TCM_00668	0.227220517	0.831320352	Not DE	hatch	1e-04	40.3323408	38.00272669	32.68453669	0.429487179487179
TCM_00669	-0.044776746	0.960777103	Not DE	hatch	0.0588048910261257	115.282658	125.6762908	132.4744467	0.529058702971746
TCM_00670	0.1110304	0.913270339	Not DE	hatch	0.159846015129433	37.04573504	42.46034672	40.2987604	0.435294117647059
TCM_00671	-0.239284398	0.845488684	Not DE	hatch	0.114465145530707	5.395600122	9.23425743	11.21479337	0.560810810810811
TCM_00672	-0.13508463	0.925936767	Not DE	hatch	NA	459.770141	448.4729536	511.9107624	0.516908212560386
TCM_00673	-0.3387667	0.758902373	Not DE	hatch	0.234899726122759	7.310092724	6.690008557	8.507609249	0.509841884478864
TCM_00674	-0.140639358	0.891352808	Not DE	hatch	0.116229718717571	90.51371686	109.3150456	123.9746314	0.474025974025974
TCM_00675	-0.146876334	0.898847734	Not DE	hatch	0.0808975673041991	32.56485759	24.13563782	27.37314196	0.482562854825629
TCM_00676	-0.268782521	0.903960676	Not DE	hatch	0.201178009662891	36.32558789	19.99897777	23.59278338	0.543981481481482
TCM_00677	0.075821456	0.950319955	Not DE	hatch	NA	25.33614816	20.24441892	19.26156913	0.481420765027322
TCM_00678	0.144432821	0.900275215	Not DE	hatch	0.529897393986113	39.44542292	62.16158102	56.54894623	0.483592400690846
TCM_00679	0.188720131	0.785178341	Not DE	hatch	0.137432201602067	74.21527673	64.3452622	57.40383859	0.424863387978142
TCM_00680	-0.079672098	0.950319955	Not DE	hatch	0.0236979425812685	24.79248708	29.987637	32.16468544	0.461932938856016
TCM_00681	-0.428292093	0.737491524	Not DE	hatch	0.0517490743802374	1.869657649	1.967741086	2.722920923	0.48224043715847
TCM_00682	0.1112052	0.944412961	Not DE	hatch	NA	1.461522422	2.088871971	1.974897178	0.553990610328638
TCM_00683	0.138343361	0.89195019	Not DE	hatch	NA	45.37140295	51.27733055	47.33268148	0.537800687285223
TCM_00684	-0.144507117	0.899682459	Not DE	hatch	NA	18.03931753	15.76472551	17.7290185	0.510998307952623
TCM_00685	0.066798327	0.969714181	Not DE	hatch	0.0122879004189542	213.0538363	266.2806395	261.6280678	0.569992266047951
TCM_00686	0.32253516	0.790973436	Not DE	hatch	0.0456379008563976	864.9323188	984.1138514	815.901498	0.512640995721509
TCM_00687	-0.075487547	0.961516073	Not DE	hatch	0.0214457357521114	1625.965774	1610.272823	1739.297231	0.530559835644581
TCM_00689	-0.040603991	0.994331113	Not DE	hatch	0.220309901535543	19.45282411	1.468465786	1.559631939	0.519496855345912
TCM_00690	-0.885231777	0.703405551	Not DE	hatch	NA	0.524841155	0.558576023	1.037871794	0.528684907325684
TCM_00691	-0.076816296	0.932697754	Not DE	hatch	0.062156252768954	29.58818618	33.27171591	35.71619441	0.408602150537634
TCM_00692	0.536153212	0.678635966	Not DE	hatch	0.188003577725392	3.784185088	3.545363736	2.440007171	0.446969696969697
TCM_00693	-0.337078314	0.752869456	Not DE	hatch	0.0790058553273623	46.27684694	43.97769605	56.04069	0.474074074074074
TCM_00694	0.127784176	0.887556226	Not DE	hatch	0.0886486878561847	12.01212419	16.77239831	15.60363515	0.487907465825447
TCM_00695	0.173032241	0.828278024	Not DE	hatch	0.133001400550685	75.99998408	76.34566178	69.00557935	0.474922839506173
TCM_00696	0.059130794	0.948079821	Not DE	hatch	NA	42.37529033	47.8830465	47.53225769	0.471458773784355
TCM_00698	-0.477496311	0.741760419	Not DE	hatch	0.0202810869328935	2.915021101	4.303662434	6.016023472	0.50691463996185
TCM_00699	-0.224095944	0.913254546	Not DE	hatch	NA	2.815014876	5.640075945	6.61004504	0.549242424242424
TCM_00700	-0.121905714	0.90263826	Not DE	hatch	NA	16.73135781	28.2514776	31.25800204	0.526104417670683
TCM_00701	0.00462618	0.997737078	Not DE	hatch	0.121118633064491	71.27572053	128.0520071	131.0560197	0.578914141414141
TCM_00702	-0.254469434	0.864716761	Not DE	hatch	NA	14.53417463	19.57642873	23.49098699	0.441410129096326
TCM_00705	-0.389035232	0.77988398	Not DE	hatch	0.0582771855914763	6.213182703	4.929586813	6.510023038	0.537226277372263
TCM_00706	-0.409276816	0.736216784	Not DE	hatch	0.212221879017443	20.22965451	23.99698697	32.44212327	0.475397706252312
TCM_00707	-0.118460636	0.954943024	Not DE	hatch	0.167066379755161	28.04253958	36.74967936	41.79374165	0.550561797752809
TCM_00708	0.099088197	0.943682537	Not DE	hatch	0.176079382248266	42.54230232	24.87020762	23.6167217	0.538829151732378
TCM_00709	0.147555722	0.913254546	Not DE	hatch	0.0863474928760257	73.13653339	108.0432955	99.24491654	0.489162272993556
TCM_00710	-0.172826947	0.917277077	Not DE	hatch	NA	11.5907819	12.09539367	13.84544899	0.486274509803922
TCM_00711	0.06046238	0.962686392	Not DE	hatch	NA	34.66646654	32.32865031	32.11136391	0.478154801508095
TCM_00712	-0.030690623	0.982603224	Not DE	hatch	NA	1413.081576	1100.611529	1166.713959	0.472561472072952
TCM_00713	-0.130351375	0.95330964	Not DE	hatch	NA	32.38963523	48.28501029	52.74257482	0.497130933750652
TCM_00714	-0.51771764	0.753217537	Not DE	hatch	0.252195779289735	385.2368505	150.0354829	217.9722615	0.421859706362153
TCM_00715	0.289047979	0.877824025	Not DE	hatch	NA	662.4305562	1099.568795	905.2209526	0.37280701754386
TCM_00716	-0.068177099	0.958649396	Not DE	hatch	NA	1981.099694	2171.744961	2352.354022	0.517748917748918
TCM_00717	0.431475407	0.889578892	Not DE	hatch	NA	0.718081405	0.847234699	0.590063405	0.50384024577573
TCM_00718	0.158717902	0.882860981	Not DE	hatch	0.0463939483534105	90.5399581	125.9893689	113.5765453	0.382509080748813
TCM_00719	0.050794759	0.968806741	Not DE	hatch	NA	15.52148991	11.3996349	11.05979522	0.442211055276382
TCM_00720	0.084713494	0.927593516	Not DE	hatch	0.0326959435049701	302.5048384	469.428307	455.9289112	0.479511426319937
TCM_00721	0.024700073	0.993310501	Not DE	hatch	1e-04	6.648889432	7.888118851	7.932657452	0.397905759162304
TCM_00722	-0.016361939	0.994169171	Not DE	hatch	NA	42.72521413	65.37803116	67.2240801	0.487146529562982
TCM_00723	0.00143095	0.998989344	Not DE	hatch	0.281850846264426	182.669663	77.99513827	80.93730218	0.455166867712103
TCM_00724	-0.467614092	0.778821442	Not DE	hatch	0.0564293588885965	46.74442321	65.28551511	95.77160746	0.560770156438027
TCM_00725	-0.307799457	0.890597787	Not DE	hatch	NA	10.00286853	4.940266892	6.465808638	0.568946796959826
TCM_00726	0.117838259	0.93261327	Not DE	hatch	0.0211491577605768	64.42524763	83.35483432	79.54924751	0.519627411842981
TCM_00727	-0.087913451	0.950319955	Not DE	hatch	0.0811825002382062	2.577226998	2.268477967	2.463742987	0.469298245614035
TCM_00728	0.499623518	0.77988398	Not DE	hatch	NA	11.20401103	5.273095945	3.863886794	0.501984126984127
TCM_00729	0.11838558	0.927593516	Not DE	hatch	0.0658958567438318	76.65188417	37.05707902	34.92305585	0.50974025974026
TCM_00730	-0.102832293	0.948841444	Not DE	hatch	0.0191875416462623	44.33664211	46.77817051	52.43715651	0.532729103726083
TCM_00731	0.100266464	0.958649396	Not DE	hatch	NA	2.779066045	3.228873644	3.119178506	0.522522522522523
TCM_00732	0.203759525	0.894559575	Not DE	hatch	NA	22.82971205	17.60025418	15.7908125	0.555360281195079
TCM_00733	0.092602559	0.927593516	Not DE	hatch	0.178162194291949	19.98693047	24.23411821	23.10643594	0.408536585365854
TCM_00734	0.136444313	0.907452501	Not DE	hatch	0.283351980965759	14.01554581	12.44307702	11.81984114	0.452416542102641
TCM_00735	-0.261518024	0.856846741	Not DE	hatch	0.046922547889808	5.090350275	8.12888128	9.682378876	0.46833102172908
TCM_00736	-0.336734986	0.809901203	Not DE	hatch	NA	2.997077466	3.147449003	4.011284385	0.488888888888889
TCM_00737	0.408853249	0.712636403	Not DE	hatch	0.133080144416217	28.93172573	21.88933242	16.58144954	0.419222903885481
TCM_00738	0.004249247	0.997737078	Not DE	hatch	0.123307212813871	40.58369373	43.59022574	43.36144921	0.480555555555556
TCM_00739	0.01798531	0.994054499	Not DE	hatch	0.0407932871139986	22.0006076	28.17182144	28.14683177	0.446333333333333
TCM_00740	-0.019816508	0.991204924	Not DE	hatch	0.0954784992044936	52.74459003	46.52318065	48.97197127	0.471938775510204
TCM_00741	-0.041989036	0.972482993	Not DE	hatch	0.0493258899300242	68.19918137	94.95722096	100.2083005	0.400641025641026
TCM_00742	-0.023146385	0.989643365	Not DE	hatch	0.135675100820491	169.4033892	170.8281753	179.0657847	0.468123861566485
TCM_00743	-0.151063964	0.892619356	Not DE	hatch	NA	21.4998648	24.70841297	27.7614962	0.495677233429395
TCM_00744	-0.126092238	0.93278549	Not DE	hatch	NA	1.092097629	1.123540596	1.244561857	0.5633608815427
TCM_00745	-0.850681537	0.768374773	Not DE	hatch	NA	0.423930784	0.337563427	0.631759413	0.565217391304348
TCM_00747	-0.176543686	0.880458536	Not DE	hatch	0.148219264124326	118.6967949	69.51306532	79.30399059	0.473049645390071
TCM_00748	-0.002864486	0.998989344	Not DE	hatch	NA	82.54618922	11.33179976	11.78681862	0.513368983957219
TCM_00749	-0.446274863	0.786011497	Not DE	hatch	NA	3.730983649	0.893872035	1.262883792	0.497802887633396
TCM_00750	0.044131283	0.966926887	Not DE	hatch	NA	196.3967916	206.3060927	205.5017236	0.432835820895522
TCM_00751	0.155429849	0.889578892	Not DE	hatch	NA	159.8941806	182.1815276	169.6500034	0.507440476190476
TCM_00752	0.360440133	0.713564941	Not DE	hatch	NA	74.93368045	72.55567519	58.14509572	0.436063218390805
TCM_00753	0.297366845	0.713564941	Not DE	hatch	0.358229399689221	51.08694026	64.92464883	54.0542111	0.455340699815838
TCM_00754	-0.122326147	0.892619356	Not DE	hatch	NA	27.51648092	39.86048346	43.94417634	0.441643835616438
TCM_00755	-0.461248936	0.713564941	Not DE	hatch	0.0697319725472174	25.88048015	42.29037747	58.01101481	0.49812734082397
TCM_00756	-0.493276206	0.726135602	Not DE	hatch	NA	5.505745149	10.30794759	14.54781334	0.508196721311475
TCM_00757	-0.586091317	0.640034592	Not DE	hatch	0.0594843287445922	5.962304487	7.857465543	12.02063871	0.464218455743879
TCM_00758	-0.041771131	0.986626442	Not DE	hatch	NA	8.31461271	10.20230172	10.55963807	0.501225490196078
TCM_00759	1.241094151	0.370384962	Not DE	hatch	0.2913117921187	4.172842359	2.612412735	1.122133735	0.426819923371648
TCM_00760	0.216297913	0.807467517	Not DE	hatch	0.0277870481057969	19.80460618	21.28154555	18.70282718	0.451612903225806
TCM_00761	0.120405531	0.876582892	Not DE	hatch	NA	87.67092302	96.6462568	90.71635117	0.438648782911078
TCM_00762	0.315095282	0.706518144	Not DE	hatch	NA	37.1830125	49.91219983	40.95264739	0.422764227642276
TCM_00763	-0.140112348	0.909207433	Not DE	hatch	NA	52.22223734	105.6079444	116.5121417	0.455369038102851
TCM_00764	0.065310262	0.982603224	Not DE	hatch	NA	0.569045104	0.899195544	0.883713449	0.525925925925926
TCM_00766	-0.243661206	0.924924237	Not DE	hatch	NA	0.77798946	0.615222019	0.730932367	0.515277777777778
TCM_00767	-0.05161947	0.966922146	Not DE	hatch	0.0330137973236182	10.71261513	21.43819478	22.72076974	0.531531531531532
TCM_00768	0.384420213	0.854381771	Not DE	hatch	NA	1.512584074	2.795452802	2.228077433	0.54
TCM_00769	0.170191724	0.85507464	Not DE	hatch	0.322186081736554	41.20102641	39.44266182	35.53379367	0.464126984126984
TCM_00770	0.008667067	0.995769433	Not DE	hatch	NA	31.98068991	51.60331938	52.51679797	0.5650623885918
TCM_00771	-0.091734872	0.958649396	Not DE	hatch	0.0272834910645141	164.4466483	212.9473244	237.0943793	0.532710280373832
TCM_00772	0.560533299	0.741760419	Not DE	hatch	0.156979478936581	2.898799205	2.883452649	1.92603381	0.457943925233645
TCM_00773	0.252331856	0.867696961	Not DE	hatch	0.00849028824002894	25.4297219	17.10241081	14.59202836	0.45956607495069
TCM_00774	-0.082711671	0.958649396	Not DE	hatch	NA	27.54135966	15.04278216	16.55202079	0.555555555555556
TCM_00775	-0.450819817	0.762597062	Not DE	hatch	NA	6.81491677	2.709654946	3.886649441	0.539194139194139
TCM_00776	0.14244921	0.903589433	Not DE	hatch	1e-04	22.38677349	17.26448702	16.2261251	0.526881720430108
TCM_00777	-0.091207466	0.965186855	Not DE	hatch	NA	2.033821534	2.310806324	2.445644498	0.452885747938751
TCM_00778	-0.063820125	0.958649396	Not DE	hatch	NA	98.98504168	111.4137296	116.2058596	0.412995672838192
TCM_00779	0.262518426	0.77988398	Not DE	hatch	NA	37.12992822	25.17089314	21.43985681	0.402254428341385
TCM_00781	0.320873916	0.753217537	Not DE	hatch	0.100059117712233	24.13433242	23.24919229	18.93377632	0.438931297709924
TCM_00782	0.124364421	0.878357143	Not DE	hatch	0.103600045765916	66.225392	54.33325026	51.05902041	0.413793103448276
TCM_00783	-0.012092398	0.996357127	Not DE	hatch	0.371748448135992	25.13226938	30.09364778	30.32480394	0.40274414850686
TCM_00784	0.009299943	0.996586107	Not DE	hatch	0.131715246754171	3.090325993	4.467835577	4.51051498	0.445816186556927
TCM_00785	-0.195997219	0.903589433	Not DE	hatch	NA	1.160251352	1.634519113	1.897815876	0.46031746031746
TCM_00786	-0.081580066	0.968806741	Not DE	hatch	NA	1.794065189	1.599642292	1.75575132	0.459259259259259
TCM_00787	0.360014851	0.785178341	Not DE	hatch	0.0578307919084735	6.240878749	7.502568789	5.931858084	0.408963585434174
TCM_00788	-0.093800783	0.950319955	Not DE	hatch	0.0230363439253305	142.9334003	183.0470503	202.8438733	0.461028192371476
TCM_00789	0.455701991	0.693007871	Not DE	hatch	NA	11.26652484	10.81736644	7.987263963	0.354116706634692
TCM_00790	0.824328945	0.545357389	Not DE	hatch	0.0334259751079459	18.01145279	16.67712503	9.614003602	0.342592592592593
TCM_00791	0.023731433	0.991204924	Not DE	hatch	NA	37.32908336	61.75460231	61.77133977	0.482142857142857
TCM_00792	-0.453233186	0.686724759	Not DE	hatch	NA	28.60977974	31.79746389	44.4491987	0.51734693877551
TCM_00794	-0.514010188	0.807467517	Not DE	hatch	NA	1.383492159	0.715621284	1.01658059	0.504873294346979
TCM_00795	-0.063300604	0.958649396	Not DE	hatch	NA	16.3245872	20.6162367	21.83449932	0.509208662214127
TCM_00796	0.182562168	0.852545212	Not DE	hatch	NA	21.52268475	25.44497707	22.53563024	0.473076923076923
TCM_00797	-0.025172233	0.993105084	Not DE	hatch	NA	1.582585545	2.039327367	2.124649468	0.49537037037037
TCM_00798	-0.069454534	0.950319955	Not DE	hatch	0.174009158978424	18.75189886	17.58138975	18.86714525	0.437531613555893
TCM_00799	0.271561458	0.795595474	Not DE	hatch	0.0247598381170969	601.3103012	651.8530724	556.8444841	0.476722532588454
TCM_00800	-0.17943721	0.882860981	Not DE	hatch	0.0493506368170398	52.4832213	41.45947807	47.81482295	0.461736571008094
TCM_00801	0.456692287	0.701409191	Not DE	hatch	0.714223339886871	114.0942197	68.05114415	50.63669444	0.443089430894309
TCM_00802	-0.112071857	0.901054304	Not DE	hatch	0.260387757070696	40.04021537	57.06695978	63.53705872	0.473550031867431
TCM_00803	-0.063063947	0.973203263	Not DE	hatch	0.0703461112395145	4.225546635	4.994453355	5.191418653	0.41120218579235
TCM_00804	0.059732601	0.972660414	Not DE	hatch	NA	162.8734021	156.1128398	152.062903	0.380228136882129
TCM_00805	0.038039832	0.972670337	Not DE	hatch	0.157106195699962	61.90340998	59.57730351	60.02687246	0.461122379986477
TCM_00806	0.504646997	0.751357469	Not DE	hatch	0.112414714754739	229.3366385	414.8090559	303.7889338	0.468129571577847
TCM_00807	-0.078177911	0.954924802	Not DE	hatch	NA	109.0213268	146.5778327	157.6522546	0.46875
TCM_00808	0.161551017	0.917277077	Not DE	hatch	0.20882073595549	70.37174782	81.16284642	73.75819269	0.470070422535211
TCM_00809	-0.354473735	0.741760419	Not DE	hatch	NA	20.83251074	25.32593313	32.55924079	0.487326091099676
TCM_00810	-0.028709601	0.995301514	Not DE	hatch	NA	0.606543497	0.549205081	0.583769539	0.490990990990991
TCM_00811	0.463642707	0.738608916	Not DE	hatch	NA	2.414263265	2.978947542	2.200411648	0.478723404255319
TCM_00812	0.240830834	0.86330885	Not DE	hatch	0.192700099066214	18.43065502	23.38044562	20.3100366	0.469304229195089
TCM_00813	-0.121997402	0.934950028	Not DE	hatch	NA	73.74053134	81.60545063	92.26493317	0.47979797979798
TCM_00814	-0.137230135	0.950319955	Not DE	hatch	0.158463396944924	18.99155607	12.42927456	13.77755596	0.408256880733945
TCM_00815	0.137366335	0.913254546	Not DE	hatch	0.131142083505588	22.75522391	38.09646748	35.00479869	0.406834300451322
TCM_00816	-0.20230785	0.858726767	Not DE	hatch	0.0635872313515295	16.72683662	13.21631683	15.6745505	0.430348258706468
TCM_00817	-0.14714041	0.913094005	Not DE	hatch	0.213961370263947	39.81855873	59.67514804	66.29603388	0.418242359376858
TCM_00819	-0.456915848	0.831765296	Not DE	hatch	NA	0.205017976	0.365123171	0.506403197	0.514728682170543
TCM_00820	-0.12958526	0.919013644	Not DE	hatch	NA	2.959466633	5.563124973	6.217112272	0.508680555555556
TCM_00821	-0.004394462	0.997737078	Not DE	hatch	0.0772818277966269	101.1502133	100.9136304	104.3892616	0.4827768945416
TCM_00822	-0.336084835	0.713564941	Not DE	hatch	0.0821795861173551	34.2539002	28.04785898	35.94442808	0.53102086858432
TCM_00823	-0.178040476	0.862884403	Not DE	hatch	0.00269075179406462	941.5848486	994.8133634	1160.170504	0.505672609400324
TCM_00824	0.234993135	0.815031715	Not DE	hatch	1e-04	34.41286797	30.90320915	26.66769676	0.389863547758285
TCM_00825	-0.006786665	0.996586107	Not DE	hatch	NA	21.38028152	32.52297735	33.01478607	0.521418020679468
TCM_00826	0.126225506	0.885966195	Not DE	hatch	0.284355486493472	22.52555197	28.60219279	26.96023942	0.419243986254296
TCM_00827	-0.169505502	0.924018414	Not DE	hatch	0.150379995952844	27.97302	28.32423083	31.11231062	0.553418803418803
TCM_00828	-0.008420058	0.997694142	Not DE	hatch	0.0638244242370064	7.336578359	8.011247413	8.297115161	0.542976939203354
TCM_00829	0.581751772	0.665440658	Not DE	hatch	NA	4.713042535	6.01905398	4.066433315	0.446009389671362
TCM_00830	-0.029582473	0.988770953	Not DE	hatch	0.589973378640229	17.71752151	16.31808015	16.66840481	0.432179403440017
TCM_00831	-1.138450969	0.741760419	Not DE	hatch	NA	8.698370202	3.170821763	7.669747902	0.510504201680672
TCM_00832	-0.037090075	0.986626442	Not DE	hatch	0.170132160607996	17.1928357	14.85688524	15.46840334	0.464573268921095
TCM_00833	0.115928232	0.903589433	Not DE	hatch	0.0178848638208723	76.64000411	91.18908356	85.22040444	0.508527131782946
TCM_00834	-0.330354082	0.784915836	Not DE	hatch	0.158165121789943	9.571470366	5.592025301	7.209178581	0.496969696969697
TCM_00835	-0.048406912	0.964575925	Not DE	hatch	0.157861755447386	63.30048446	64.390755	68.25135058	0.474517906336088
TCM_00837	0.538600951	0.735224303	Not DE	hatch	0.256944469629375	3.937218196	3.420670145	2.351329623	0.509615384615385
TCM_00838	0.164634113	0.896564547	Not DE	hatch	NA	10.24321872	10.8222303	9.913978198	0.527752502274795
TCM_00839	-0.149422359	0.913254546	Not DE	hatch	0.054294598812886	17.55390516	14.10530966	15.92170768	0.531731361675909
TCM_00840	0.041823229	0.964511772	Not DE	hatch	0.0712208639730148	84.32544378	95.21226878	94.92102928	0.529142108709889
TCM_00841	-0.394556248	0.810745643	Not DE	hatch	NA	1.781294873	2.653241277	3.486831676	0.520421607378129
TCM_00842	-0.565390168	0.816119508	Not DE	hatch	NA	0.357363648	0.44708952	0.690248625	0.487179487179487
TCM_00843	-0.238855987	0.892619356	Not DE	hatch	NA	6.074523378	10.66790239	12.64480548	0.539959016393443
TCM_00844	-0.141652361	0.892619356	Not DE	hatch	0.100297266329487	243.6289715	233.6551402	263.3660207	0.576103500761035
TCM_00845	-0.523602955	0.640034592	Not DE	hatch	0.0546353611829496	602.1247168	501.1676865	740.6013932	0.4947615455536
TCM_00846	-0.24226191	0.849048945	Not DE	hatch	NA	7.717176204	5.870601508	7.27066811	0.493375174337517
TCM_00847	-0.009489023	0.996586107	Not DE	hatch	NA	2.304012032	2.093921175	2.193945256	0.493989071038251
TCM_00848	0.058861706	0.948394133	Not DE	hatch	0.154507041144864	39.01819144	35.16466471	34.31568722	0.43613707165109
TCM_00849	0.259380879	0.894604886	Not DE	hatch	NA	4.521892517	5.231081017	4.555151909	0.417445482866044
TCM_00850	-0.172293251	0.917277077	Not DE	hatch	0.187847168043014	25.16082945	22.01460158	25.16837802	0.46471226927253
TCM_00851	0.013440889	0.995301514	Not DE	hatch	0.220256956597723	48.80032898	33.19850663	33.93058795	0.465701482247501
TCM_00852	0.148539729	0.840250029	Not DE	hatch	NA	79.00874548	63.58475493	58.043132	0.45771144278607
TCM_00853	0.047990425	0.966922146	Not DE	hatch	0.0666846423593579	86.36452139	74.68595783	73.88903313	0.494623655913978
TCM_00854	-0.36465042	0.707744079	Not DE	hatch	NA	15.65116	19.53674513	25.48144389	0.517241379310345
TCM_00855	-0.405138882	0.640034592	Not DE	hatch	0.0519635605644028	37.20198167	41.51514056	56.45613035	0.479324894514768
TCM_00856	-0.41574299	0.743265607	Not DE	hatch	0.170255394750659	69.24733539	63.32199314	85.58912001	0.468916518650089
TCM_00857	-0.228222697	0.807333205	Not DE	hatch	NA	7.564652997	7.050745324	8.492523485	0.499487179487179
TCM_00858	0.059034039	0.958649396	Not DE	hatch	NA	57.29380722	65.03726563	64.47817421	0.514970059880239
TCM_00859	-0.290414128	0.754264844	Not DE	hatch	0.0860592992907413	5.327708658	7.504225522	9.429835332	0.461622807017544
TCM_00860	0.209943773	0.840250029	Not DE	hatch	0.0958468466191539	24.0760057	26.58291909	23.29461623	0.48938134810711
TCM_00861	0.094160126	0.941043411	Not DE	hatch	NA	23.18411877	29.58951941	28.26077962	0.512420566146736
TCM_00862	-0.100554013	0.941865162	Not DE	hatch	NA	10.2785729	14.37719042	15.97425333	0.541396688264939
TCM_00863	0.310432131	0.753217537	Not DE	hatch	0.275830704821909	77.22231257	115.151803	94.98845544	0.465384615384615
TCM_00864	0.056932517	0.963805696	Not DE	hatch	0.0205322928010812	34.43877861	31.91415873	31.81455732	0.515669515669516
TCM_00865	-0.756748378	0.630376321	Not DE	hatch	NA	12.78687565	14.68571837	25.04470209	0.554736842105263
TCM_00866	-0.02194245	0.994430436	Not DE	hatch	NA	193.6520026	208.190722	214.8444731	0.516666666666667
TCM_00867	-0.130436569	0.900347909	Not DE	hatch	0.0154959737949839	116.3406926	106.3458845	120.159312	0.466600199401795
TCM_00868	-0.073141997	0.942267152	Not DE	hatch	0.0445897620869081	38.70494251	37.4045324	40.285755	0.546228710462287
TCM_00869	0.120283298	0.938748953	Not DE	hatch	0.0590711896704068	25.05815624	22.54183771	20.96014756	0.550894308943089
TCM_00870	-0.200976171	0.920631591	Not DE	hatch	NA	11.55316857	9.115642889	10.52789667	0.424063116370809
TCM_00871	-1.703228348	0.550575857	Not DE	hatch	0.225493200928414	15.54787011	9.414185479	30.05002129	0.475751222921034
TCM_00872	0.333559082	0.665440658	Not DE	hatch	0.262170314150333	45.07176796	38.46349265	31.02139517	0.433925049309665
TCM_00873	0.215976775	0.778821442	Not DE	hatch	0.0876059068558406	394.6944672	410.5212939	360.3869911	0.448940269749518
TCM_00875	0.02489197	0.986460263	Not DE	hatch	0.0441007809824298	54.34521969	48.30986621	48.32028916	0.456948910325116
TCM_00876	0.271196006	0.753537241	Not DE	hatch	0.0344187410029066	39.86132958	36.78245452	31.04307965	0.440740740740741
TCM_00877	-0.048614655	0.966922146	Not DE	hatch	0.15733315454815	41.79878257	39.06427743	41.06997543	0.4562458249833
TCM_00878	0.022649047	0.995052869	Not DE	hatch	0.101730349951762	35.91210388	57.43227177	57.64561127	0.559420289855072
TCM_00879	-0.279414026	0.879779933	Not DE	hatch	0.0162738333731302	24.32617896	29.58991928	35.75504269	0.453159041394335
TCM_00880	0.092590849	0.935113191	Not DE	hatch	0.275428711674264	34.11313693	35.3611455	34.23920524	0.443452380952381
TCM_00881	-0.150764842	0.935113191	Not DE	hatch	0.0598546375506418	1.85186293	2.226901823	2.517854261	0.488188976377953
TCM_00882	0.184963733	0.838462867	Not DE	hatch	0.0654403632457707	63.94420669	64.72033924	58.39962861	0.500986193293886
TCM_00884	-0.32959262	0.766198042	Not DE	hatch	NA	4.977437481	8.865737573	11.42840792	0.520444880601897
TCM_00885	0.018405249	0.996357127	Not DE	hatch	NA	30.46070533	19.91253284	19.86905626	0.508594917787743
TCM_00886	-0.084667041	0.971209578	Not DE	hatch	NA	16.11862865	8.697919357	9.402659677	0.484466834592779
TCM_00887	-0.25179296	0.895191847	Not DE	hatch	NA	69.34983673	36.25814392	43.95645771	0.472163495419309
TCM_00888	-0.166789025	0.899682459	Not DE	hatch	0.191789461650713	72.82350497	64.79282879	74.68965555	0.452208835341365
TCM_00889	-0.204967194	0.907473018	Not DE	hatch	0.128067481324782	38.86766968	28.38961406	33.59235946	0.47922192749779
TCM_00890	-0.161667267	0.913254546	Not DE	hatch	0.307177111397649	15.06830264	15.40641321	17.33035472	0.406071019473081
TCM_00891	0.427745611	0.920631591	Not DE	hatch	NA	1772.231874	457.5171713	339.6484492	0.502103049421661
TCM_00892	1.141037569	0.762597062	Not DE	hatch	NA	1761.024551	722.575926	329.2276201	0.504018912529551
TCM_00893	-2.711252305	0.619818234	Not DE	hatch	NA	32.36420634	19.90912534	136.4521613	0.529761904761905
TCM_00894	-2.360404097	0.636765536	Not DE	hatch	NA	24.41685728	18.83266586	100.8324807	0.533333333333333
TCM_00895	-3.105275502	0.619818234	Not DE	hatch	NA	28.84928516	13.82785541	117.8691652	0.534642032332563
TCM_00896	-0.186059174	0.885966195	Not DE	hatch	0.0512769765690833	2244.639406	2309.503792	2720.517362	0.513590844062947
TCM_00897	0.094507483	0.950719536	Not DE	hatch	NA	41.88109214	53.36847139	50.67843531	0.507213363705391
TCM_00898	-0.171860932	0.917277077	Not DE	hatch	NA	19.15182967	6.391105769	7.175323688	0.412401841321419
TCM_00899	0.219397576	0.891352808	Not DE	hatch	0.363945632190102	5.306859088	5.441204348	4.722086338	0.457459207459207
TCM_00900	0.023370089	0.995052869	Not DE	hatch	NA	7.382582544	12.1764535	11.9840384	0.424242424242424
TCM_00901	-0.119663943	0.958649396	Not DE	hatch	NA	1.796878325	1.843301134	1.988727413	0.439393939393939
TCM_00902	0.005847258	0.998989344	Not DE	hatch	NA	2.825692373	5.639487625	5.566993274	0.403718459495352
TCM_00903	-0.347443378	0.855601918	Not DE	hatch	NA	7.395177549	13.49562355	17.07568759	0.466281310211946
TCM_00904	0.207698136	0.889596366	Not DE	hatch	NA	17.37706137	22.36416684	19.42664249	0.468224682246822
TCM_00905	0.073816085	0.956852284	Not DE	hatch	NA	4.596269835	7.010055221	6.807636422	0.40174672489083
TCM_00906	0.093849438	0.95330964	Not DE	hatch	NA	6.068201934	9.95873617	9.364761706	0.413022351797862
TCM_00907	-0.14761427	0.924924237	Not DE	hatch	0.0290124576932696	60.09125394	55.0034485	61.1257041	0.45253164556962
TCM_00908	-0.13327709	0.901175826	Not DE	hatch	NA	357.6761059	308.546858	347.0102309	0.515367421067337
TCM_00909	-0.459821131	0.778821442	Not DE	hatch	NA	15.9938036	5.817369438	7.850642648	0.506759906759907
TCM_00910	-0.681622561	0.701409191	Not DE	hatch	0.0613393441386812	1.307463412	1.26989837	2.027520517	0.606892837910609
TCM_00911	-0.101378226	0.958649396	Not DE	hatch	NA	14.53751598	12.35344034	13.14702316	0.548245614035088
TCM_00912	-0.150614426	0.913572733	Not DE	hatch	0.141647512460274	9.967763336	8.114079244	8.95126445	0.467320261437909
TCM_00913	0.097061991	0.942053793	Not DE	hatch	0.136379340444212	9.828341674	9.097240786	8.618388959	0.480365296803653
TCM_00914	-0.202774771	0.814482891	Not DE	hatch	0.0560994984118289	54.03948725	44.35461794	51.95412675	0.50332502078138
TCM_00915	0.20852129	0.937281731	Not DE	hatch	NA	0.974112609	1.291379204	1.124826529	0.46875
TCM_00916	-0.463391957	0.713484274	Not DE	hatch	0.103126199506312	11.51115385	14.21641977	19.89993293	0.48477366255144
TCM_00917	0.208500684	0.899682459	Not DE	hatch	0.0388963128429919	14.7557573	22.98807905	19.92682233	0.44336569579288
TCM_00918	0.05274611	0.975541559	Not DE	hatch	NA	69.99357733	58.3897881	56.03080109	0.425651867512333
TCM_00919	-0.513486887	0.665440658	Not DE	hatch	0.186009350365397	36.99783998	31.16781858	45.30493613	0.49780701754386
TCM_00920	0.161242491	0.891352808	Not DE	hatch	NA	129.340112	154.7814658	142.7144605	0.500511247443763
TCM_00921	0.069930379	0.950319955	Not DE	hatch	0.388476206380538	51.96196365	47.47607191	46.5790667	0.451730418943534
TCM_00922	-0.483609882	0.640034592	Not DE	hatch	NA	25.18063688	19.48583648	28.06182905	0.521614583333333
TCM_00923	0.148678863	0.879703232	Not DE	hatch	NA	88.76414123	92.61537204	84.28511796	0.500756429652042
TCM_00924	0.111526376	0.913270339	Not DE	hatch	0.20308520906889	34.60252373	41.87376589	39.33924171	0.451612903225806
TCM_00925	0.004454678	0.997737078	Not DE	hatch	NA	11.71198355	11.3476003	11.39228692	0.484458735262594
TCM_00926	0.011248058	0.995571239	Not DE	hatch	0.126096185018796	39.92000735	39.82529241	40.82503915	0.429378531073446
TCM_00927	0.060249931	0.966118612	Not DE	hatch	0.0942633110708544	50.75087557	56.72136749	55.0192987	0.520926090828139
TCM_00928	0.367491631	0.685800009	Not DE	hatch	0.0667483603732153	1154.133265	1382.662172	1100.367519	0.43758865248227
TCM_00929	-0.165479724	0.903589433	Not DE	hatch	0.158591163944727	26.72430111	12.07291163	13.7590931	0.475308641975309
TCM_00930	-0.218729597	0.913270339	Not DE	hatch	0.011430153833422	17.55710415	12.90528645	15.69197983	0.534534534534535
TCM_00931	0.243469313	0.799770568	Not DE	hatch	NA	60.73885139	83.92097567	73.14468481	0.441256830601093
TCM_00932	0.602241889	0.852777981	Not DE	hatch	NA	4.067608549	1.425403682	0.924912349	0.487930148947098
TCM_00934	-0.328823161	0.80661906	Not DE	hatch	NA	7.304824968	4.380345118	5.504020199	0.503401360544218
TCM_00935	-0.388999232	0.813062569	Not DE	hatch	0.166826478906103	14.81892734	10.93363836	14.64100527	0.557734204793028
TCM_00936	-0.158510017	0.940045456	Not DE	hatch	NA	1.264016306	0.951441508	1.068050361	0.419354838709677
TCM_00937	-0.054877241	0.966922146	Not DE	hatch	0.0127265353613547	66.64079452	58.01875053	61.80316331	0.459665144596651
TCM_00938	-0.315188765	0.831320352	Not DE	hatch	0.209350786196789	58.30511626	113.6679842	144.3234282	0.518059855521156
TCM_00939	0.13757879	0.885966195	Not DE	hatch	0.216778046057653	75.34414964	74.04387291	69.12553873	0.476744186046512
TCM_00940	-0.343876627	0.805558624	Not DE	hatch	0.00487745013034235	8.159572328	10.6684548	14.2540685	0.547619047619048
TCM_00941	-0.010383296	0.996357127	Not DE	hatch	0.184381749044052	117.2702145	110.2859003	115.3871951	0.478351591027647
TCM_00942	-0.298679528	0.726135602	Not DE	hatch	NA	46.92493751	55.3266572	68.85645436	0.545278137128072
TCM_00943	0.128386631	0.943434318	Not DE	hatch	0.00999522710997592	6.14559284	5.905640484	5.519297979	0.4812734082397
TCM_00944	0.248919514	0.940499386	Not DE	hatch	NA	1.051052179	1.008660552	0.881530663	0.405128205128205
TCM_00945	0.268972091	0.84820135	Not DE	hatch	NA	43.20157821	54.81515679	46.08267152	0.48578811369509
TCM_00946	-0.062812894	0.954924802	Not DE	hatch	0.0586205288606009	63.53569702	64.10212509	68.55122935	0.478300180831826
TCM_00947	0.24993107	0.77988398	Not DE	hatch	0.112884187826328	38.28375353	40.17549391	34.7789861	0.421267893660532
TCM_00949	-0.400203328	0.788431623	Not DE	hatch	NA	2.231241205	3.107993575	4.029864374	0.494066882416397
TCM_00950	-0.460517677	0.808130133	Not DE	hatch	0.0767533445638143	0.78486778	1.318603514	1.840877572	0.487285223367698
TCM_00952	0.254995878	0.840250029	Not DE	hatch	NA	6.998833493	5.54956595	4.733946946	0.496598639455782
TCM_00953	-0.186202861	0.876582892	Not DE	hatch	NA	61.33779149	56.44985771	64.57634719	0.526208651399491
TCM_00954	-0.029391688	0.991237463	Not DE	hatch	0.0585912606406859	101.6286287	111.3256553	117.7538731	0.566704246523863
TCM_00955	-0.587054282	0.619818234	Not DE	hatch	NA	10.08364192	15.32979595	23.07668738	0.574631268436578
TCM_00956	-0.417597168	0.746715637	Not DE	hatch	NA	2.76236389	3.932470895	5.366699404	0.517870167760759
TCM_00957	0.087863274	0.914092773	Not DE	hatch	0.224934883085165	53.05523124	68.86436431	66.6480144	0.511085626911315
TCM_00958	-0.129073564	0.927593516	Not DE	hatch	0.110032234057255	20.00221874	17.658321	19.98843487	0.562146892655367
TCM_00959	-0.029173136	0.987206755	Not DE	hatch	0.0428955168469495	72.2244262	49.83039081	52.37207225	0.493589743589744
TCM_00960	-0.189489595	0.872691284	Not DE	hatch	NA	55.73110268	51.07787252	59.44399339	0.568287991206375
TCM_00961	-0.268361043	0.751588038	Not DE	hatch	0.102462116017711	32.97108519	38.74003623	47.9147753	0.532915360501567
TCM_00962	0.235833281	0.844406554	Not DE	hatch	0.0275567070304519	73.81270548	131.6644925	113.6702314	0.560151962853525
TCM_00963	-0.183392151	0.944056421	Not DE	hatch	NA	0.732496729	0.577393744	0.66534989	0.589542483660131
TCM_00965	-0.25104363	0.762597062	Not DE	hatch	NA	13.38374327	11.8420444	14.30540451	0.515919085312225
TCM_00966	-0.203240991	0.907241695	Not DE	hatch	NA	1.469015934	1.128929503	1.334965583	0.458697764820214
TCM_00967	0.137227832	0.877748576	Not DE	hatch	0.0189129210167293	40.103137	28.22310849	26.2652839	0.424882629107981
TCM_00968	0.055366021	0.955956874	Not DE	hatch	NA	43.53577197	51.43633723	50.59510082	0.434759640781828
TCM_00969	-0.36693995	0.840250029	Not DE	hatch	NA	2.098306308	2.236293561	2.922874255	0.462885154061625
TCM_00970	-0.15138511	0.893011435	Not DE	hatch	NA	110.477783	101.6967308	114.1660115	0.482789855072464
TCM_00971	0.0455261	0.964575925	Not DE	hatch	0.334004596102468	82.5615309	121.8401443	119.1150165	0.382189239332096
TCM_00972	0.575282827	0.619818234	Not DE	hatch	0.1449373163733	33.52378858	45.78164913	31.32430132	0.397546897546898
TCM_00973	0.265079113	0.795595474	Not DE	hatch	0.439179131637162	44.58950809	54.9889976	46.83004669	0.466845878136201
TCM_00974	0.002964244	0.998989344	Not DE	hatch	0.11991476152974	202.7921303	271.0768716	273.0510541	0.505639097744361
TCM_00975	0.004536127	0.997737078	Not DE	hatch	0.0747272877224845	107.0706115	81.6142809	83.13041431	0.478930543446672
TCM_00977	0.023005211	0.989146413	Not DE	hatch	NA	28.15076666	22.15945948	22.14002617	0.473429951690821
TCM_00978	0.079829008	0.937281731	Not DE	hatch	0.0987615269509576	20.36044364	21.90551912	20.96505813	0.502476999292286
TCM_00979	-0.228604528	0.808930916	Not DE	hatch	NA	9.653657596	15.70356316	19.09429433	0.53921568627451
TCM_00980	0.037246955	0.991204924	Not DE	hatch	0.134784179567028	22.07857731	20.89210238	20.58301517	0.454635108481262
TCM_00981	-0.093287208	0.958649396	Not DE	hatch	NA	3.247713956	4.678312547	4.919596053	0.445205479452055
TCM_00982	-0.076841204	0.932134193	Not DE	hatch	0.0784284874353515	61.18606027	62.20142827	66.95564514	0.461332070707071
TCM_00983	-0.517541818	0.73173484	Not DE	hatch	NA	1.731696937	1.765802765	2.537145912	0.477729885057471
TCM_00984	0.734642906	0.665440658	Not DE	hatch	0.442300648420698	8.286301644	12.64365955	7.396120196	0.549618320610687
TCM_00985	0.443126006	0.648820196	Not DE	hatch	NA	62.04999279	88.72779501	65.43173298	0.421390999415546
TCM_00986	-0.057811305	0.958649396	Not DE	hatch	0.184513206821788	36.90639121	48.27856335	50.55885813	0.458293688550587
TCM_00987	-0.0970202	0.958649396	Not DE	hatch	NA	159.148163	264.8478618	293.8761787	0.518145161290323
TCM_00988	-0.925588383	0.640034592	Not DE	hatch	NA	1.589822175	1.600524764	3.213453999	0.569786535303777
TCM_00989	-0.007866111	0.996586107	Not DE	hatch	0.120928959943721	42.39060089	70.83654021	73.36650701	0.452180028129395
TCM_00990	0.194698588	0.840250029	Not DE	hatch	0.148790052655389	23.8145212	28.45871136	25.01224451	0.449324324324324
TCM_00991	0.087100912	0.936654855	Not DE	hatch	0.351927428646323	42.52462838	53.30484311	50.53835926	0.410678642714571
TCM_00992	0.12293282	0.913254546	Not DE	hatch	NA	28.45557067	31.94909725	29.67348693	0.425985090521832
TCM_00993	0.222925293	0.778821442	Not DE	hatch	0.107875550111107	329.6273356	371.3116952	325.6335076	0.394833948339483
TCM_00994	0.247741745	0.748946695	Not DE	hatch	0.0464070173028021	70.48054866	59.86385981	51.21851791	0.413725490196078
TCM_00995	0.034882105	0.977848286	Not DE	hatch	0.0275584848489581	31.89423817	47.44424442	46.89198433	0.41999141999142
TCM_00996	0.355192905	0.717169172	Not DE	hatch	0.264408183967566	35.44945171	30.33914773	23.86080908	0.449192782526116
TCM_00997	-0.152034912	0.955741661	Not DE	hatch	0.16188572243832	5.792660461	5.914174185	6.686047416	0.38150289017341
TCM_00999	0.124348243	0.913094005	Not DE	hatch	0.0679200477296591	184.6439802	144.3320781	135.5990332	0.427609427609428
TCM_01001	0.197028947	0.924344605	Not DE	hatch	0.232623566162801	54.01712225	77.8875471	69.62937533	0.414943171231601
TCM_01004	0.032606044	0.98577409	Not DE	hatch	0.0922128531509854	21.4764526	22.71092367	23.05339185	0.436384571099597
TCM_01005	0.42475339	0.713564941	Not DE	hatch	NA	31.51579715	51.30775839	38.93881825	0.448765432098765
TCM_01006	-0.335225207	0.778821442	Not DE	hatch	0.113482408584171	22.85979643	23.84477821	30.10630981	0.477941176470588
TCM_01007	0.016852185	0.995052869	Not DE	hatch	NA	14.55607804	19.52358505	19.39062372	0.517402945113788
TCM_01008	-0.007338635	0.996979765	Not DE	hatch	NA	15.39534211	15.12408617	15.73714638	0.470679012345679
TCM_01009	0.346820792	0.752869456	Not DE	hatch	0.116594699475404	128.1862989	132.4411527	107.6566627	0.435356200527704
TCM_01010	0.021357676	0.994430436	Not DE	hatch	NA	20.44830467	17.62473963	18.39667325	0.493670886075949
TCM_01011	0.010129752	0.996586107	Not DE	hatch	NA	55.09244584	50.2474626	52.66646438	0.508634222919937
TCM_01012	0.063879433	0.947272021	Not DE	hatch	0.0722173135289174	228.269344	228.9422737	224.5709424	0.471048513302034
TCM_01013	0.346975881	0.702424675	Not DE	hatch	0.161065866057576	42.01005717	44.69434364	36.38863411	0.444933920704846
TCM_01014	-0.078876622	0.961575201	Not DE	hatch	NA	17.49922843	15.22673435	15.90295473	0.404040404040404
TCM_01015	-0.004785671	0.998989344	Not DE	hatch	NA	1.631048786	1.270981529	1.29172912	0.451116243264049
TCM_01016	-0.035753863	0.991204924	Not DE	hatch	0.750587753638151	33.83245846	23.04046581	23.75329685	0.398860398860399
TCM_01017	0.674608357	0.59903283	Not DE	hatch	0.371511124577502	16.17235736	20.02403787	12.81084309	0.378437843784378
TCM_01018	0.305745995	0.753217537	Not DE	hatch	0.611223622377237	28.06116227	33.83548165	28.04746191	0.431632010081916
TCM_01019	0.049255511	0.966922146	Not DE	hatch	NA	14.87226478	16.61923779	16.36532028	0.471502590673575
TCM_01020	-0.235161567	0.885966195	Not DE	hatch	NA	2.539900982	2.87967741	3.50956667	0.541666666666667
TCM_01021	0.092346629	0.94266632	Not DE	hatch	NA	8.726015021	10.79478278	10.43326818	0.530085959885387
TCM_01022	-0.10456821	0.924718667	Not DE	hatch	0.0561737728514147	26.74839115	27.72410815	30.60350732	0.586576424139876
TCM_01023	0.040770776	0.978512625	Not DE	hatch	NA	67.21033277	44.93741906	44.90105578	0.526763285024155
TCM_01024	-0.094269122	0.954943024	Not DE	hatch	0.0274534333540859	7.538144307	7.760369663	8.52978825	0.496991576413959
TCM_01025	0.435006541	0.785178341	Not DE	hatch	NA	1.053922575	1.311959733	0.981250373	0.501683501683502
TCM_01026	-0.19199586	0.816119508	Not DE	hatch	0.0306383000583699	127.0885028	212.1320343	248.5357884	0.526709401709402
TCM_01027	-0.545018346	0.678635966	Not DE	hatch	0.0940505035617074	6.077346942	8.977314467	13.56888125	0.544927536231884
TCM_01028	-0.442056736	0.749363352	Not DE	hatch	NA	4.724225503	7.073876157	10.00913894	0.553129548762737
TCM_01029	-0.348733617	0.669461344	Not DE	hatch	0.0321671021686139	9.664585312	12.46702925	16.19943911	0.45578231292517
TCM_01030	0.20389438	0.856846741	Not DE	hatch	NA	15.54733009	26.47674917	23.82468838	0.53941497273178
TCM_01031	-0.109948832	0.903589433	Not DE	hatch	NA	109.8767885	99.47007785	109.9479529	0.558801498127341
TCM_01032	0.140696986	0.897237823	Not DE	hatch	0.170229074791715	84.61016724	101.6208533	94.47763652	0.518569463548831
TCM_01033	0.111474336	0.924718667	Not DE	hatch	0.105822976329378	24.2114114	22.57040356	21.6355845	0.513765978367748
TCM_01034	-0.489881762	0.762597062	Not DE	hatch	0.161117405129248	3.15289231	3.546363968	5.171370068	0.547619047619048
TCM_01035	-0.502275229	0.733710425	Not DE	hatch	0.0699145754316611	7.271815533	9.782315082	13.86713159	0.536057692307692
TCM_01036	-0.799065095	0.605950148	Not DE	hatch	0.133303197268937	8.023257055	4.797384483	8.525312448	0.578167641325536
TCM_01037	0.197472805	0.903484094	Not DE	hatch	0.0308030137231424	5.874704258	10.6737012	9.239880874	0.496884735202492
TCM_01038	0.276398058	0.773908024	Not DE	hatch	0.302768931415872	75.60643042	79.00188455	66.08276258	0.405628002745367
TCM_01039	-0.153165968	0.937281731	Not DE	hatch	0.0118967832942698	4.055430008	3.456685289	3.853491626	0.546783625730994
TCM_01041	-0.121685756	0.902689157	Not DE	hatch	NA	75.3495764	82.29471543	92.16576603	0.481686247408431
TCM_01042	0.611547908	0.659068561	Not DE	hatch	0.125480642775417	3.333347797	4.897183627	3.316508971	0.489597780859917
TCM_01044	0.868982168	0.61438745	Not DE	hatch	0.33001301088649	153.1894219	13.94195085	7.848976883	0.43982450892412
TCM_01045	-0.037321049	0.982603224	Not DE	hatch	0.0608507078266671	19.82031359	15.40051884	16.08413599	0.51505376344086
TCM_01046	-0.033986296	0.982603224	Not DE	hatch	0.168396624660138	22.62252602	18.42497386	19.07921064	0.488997555012225
TCM_01047	0.087946647	0.958649396	Not DE	hatch	0.196366982534544	34.43026511	14.4715672	14.04549671	0.506077348066298
TCM_01048	0.162334904	0.924797791	Not DE	hatch	0.116031643829954	11.71877588	8.74207326	8.169329086	0.546113306982872
TCM_01049	0.267918474	0.778821442	Not DE	hatch	0.221379846234266	188.7457854	63.87725302	54.5317242	0.389796929172858
TCM_01051	0.289339447	0.818214789	Not DE	hatch	NA	300.302128	424.6328163	354.0671864	0.497283477149249
TCM_01052	0.071584904	0.958649396	Not DE	hatch	0.168556116761672	11.571449	13.94666501	13.52905471	0.473595268272074
TCM_01053	0.328819308	0.805771878	Not DE	hatch	NA	3.818493858	3.365823423	2.73391249	0.404761904761905
TCM_01054	-0.565704106	0.807467517	Not DE	hatch	NA	3.739137793	2.483387217	3.766237615	0.459236326109391
TCM_01055	-0.327231344	0.741760419	Not DE	hatch	NA	42.85262511	34.30045472	43.9873318	0.432251416795466
TCM_01056	-0.131890451	0.899863448	Not DE	hatch	NA	38.24429632	37.34562158	41.26911671	0.4578203374373
TCM_01057	0.130679855	0.913254546	Not DE	hatch	0.0474745470029899	51.97463425	57.7883599	53.18357398	0.451048951048951
TCM_01058	0.019899737	0.995052869	Not DE	hatch	0.0333828403711081	12.61874084	10.101724	10.02947504	0.425474254742547
TCM_01059	-0.110726213	0.909207433	Not DE	hatch	0.139554559248675	44.44140417	26.84625682	29.6257358	0.471264367816092
TCM_01060	-0.039549241	0.977848286	Not DE	hatch	NA	126.3208052	72.48642315	75.7748162	0.434162399414777
TCM_01061	-0.215942865	0.849048945	Not DE	hatch	NA	17.16910411	19.4017532	22.95662867	0.412429378531073
TCM_01062	0.133986176	0.868227521	Not DE	hatch	0.0746723248685335	70.66101206	83.52907924	77.84133786	0.451582338449877
TCM_01063	-0.605312778	0.630376321	Not DE	hatch	NA	5.010131293	8.496307573	13.25321414	0.525130679533575
TCM_01064	-0.134125175	0.954300723	Not DE	hatch	NA	0.403349372	0.662677467	0.74440573	0.549086757990868
TCM_01065	-0.296933608	0.77988398	Not DE	hatch	0.0123150979167079	6.026412063	8.342558967	10.42867535	0.471135940409683
TCM_01066	-0.18076172	0.88155272	Not DE	hatch	NA	10.9315293	20.21420863	23.35096081	0.516129032258065
TCM_01067	-0.426838231	0.773597367	Not DE	hatch	0.0659669303640787	0.924224443	1.053617704	1.497632228	0.488095238095238
TCM_01068	0.352173974	0.758902373	Not DE	hatch	NA	48.95928869	73.9304191	58.8667367	0.413341777496306
TCM_01069	-0.295878494	0.785178341	Not DE	hatch	0.337456179037708	11.4312335	12.79463741	15.92149252	0.483333333333333
TCM_01070	0.075216984	0.941997337	Not DE	hatch	0.000100000214470894	117.7544309	164.1369572	159.776994	0.498636115657392
TCM_01071	-0.308628397	0.891352808	Not DE	hatch	NA	1.889556043	0.617679767	0.761979314	0.317460317460317
TCM_01072	-0.209110209	0.854381771	Not DE	hatch	NA	14.38968612	13.48517258	15.74776146	0.488668555240793
TCM_01073	-0.100195584	0.958198202	Not DE	hatch	0.08689372362691	3.335312612	3.150051896	3.375198021	0.435619735258724
TCM_01074	-0.017655223	0.993105084	Not DE	hatch	NA	27.58985388	32.70998206	34.24373747	0.545530492898914
TCM_01075	-0.837118487	0.659068561	Not DE	hatch	NA	2.967454277	3.565320211	6.626555483	0.591836734693878
TCM_01076	-0.909067822	0.535204099	Not DE	hatch	0.131984080184203	11.91250933	13.89444185	26.63316726	0.461111111111111
TCM_01077	-0.003848437	0.998989344	Not DE	hatch	0.0820867308091884	5.791411433	5.910233337	6.000100114	0.432432432432432
TCM_01078	0.127252476	0.940045456	Not DE	hatch	0.166922951536726	76.45413831	95.73651352	89.24581095	0.482269503546099
TCM_01079	0.037583453	0.974383594	Not DE	hatch	0.0795568852498038	33.72842933	32.9120369	32.59967864	0.481099656357388
TCM_01080	0.197129299	0.881716178	Not DE	hatch	NA	12.67917136	18.71155145	16.57586236	0.482332907620264
TCM_01081	0.095483732	0.969113947	Not DE	hatch	0.2069732271242	5.081780525	1.874979343	1.775679469	0.42280701754386
TCM_01083	-0.214540756	0.87368225	Not DE	hatch	0.0688288056446407	27.74128925	25.54834304	30.28213227	0.510079193664507
TCM_01084	0.301010863	0.805558624	Not DE	hatch	0.0261177753799819	79.52608444	65.8983809	54.50293186	0.505526468877254
TCM_01085	-0.073372229	0.966481242	Not DE	hatch	1e-04	25.60640996	21.99662191	24.30277432	0.549462365591398
TCM_01086	0.036919778	0.977848286	Not DE	hatch	0.0935989794671261	74.12269595	90.46426814	90.11380437	0.484427609427609
TCM_01087	0.350052421	0.813608027	Not DE	hatch	0.0551857501610755	59.4383357	94.88979722	75.41355556	0.558823529411765
TCM_01088	-0.060162182	0.958649396	Not DE	hatch	NA	28.50788963	30.78834507	32.64430223	0.409134157944814
TCM_01089	0.888728646	0.591026869	Not DE	hatch	NA	3.919644505	6.809035874	3.772867433	0.573333333333333
TCM_01090	0.891620399	0.524875547	Not DE	hatch	0.0628593730273152	125.2150809	274.2668971	148.267708	0.569860279441118
TCM_01091	-0.250602846	0.920631591	Not DE	hatch	NA	2.559427053	0.801482651	0.994686746	0.481715893108298
TCM_01095	-0.268441485	0.897937314	Not DE	hatch	NA	0.978445348	0.788967373	0.958017647	0.530812324929972
TCM_01096	-0.123627889	0.914092773	Not DE	hatch	NA	6.716187069	6.587394334	7.317988451	0.419514989497804
TCM_01097	0.097524465	0.924797791	Not DE	hatch	NA	12.87953708	13.94686681	13.34021391	0.524410774410774
TCM_01100	-0.044394646	0.971762149	Not DE	hatch	0.185050789643777	57.98784731	69.32525086	72.63982713	0.450181477578738
TCM_01101	0.233313409	0.793204825	Not DE	hatch	0.266012254477525	45.92860298	30.47185832	26.51901786	0.443285528031291
TCM_01102	-0.274720518	0.785178341	Not DE	hatch	0.0682112652219263	4.727178712	5.775133584	7.097917501	0.492795389048991
TCM_01103	-0.077681448	0.960084381	Not DE	hatch	NA	15.45307173	31.18806315	33.84329116	0.467455621301775
TCM_01104	0.005130036	0.997737078	Not DE	hatch	0.270091720271891	28.85724598	19.6754303	19.54275989	0.439830834294502
TCM_01105	-0.693789245	0.770801091	Not DE	hatch	NA	1.532307687	0.889627459	1.410726889	0.465497076023392
TCM_01106	-0.227235278	0.86968644	Not DE	hatch	0.204363279524044	36.71425958	45.96662476	54.04456832	0.424640400250156
TCM_01107	-0.225412483	0.835124453	Not DE	hatch	0.146020902440689	30.73914255	14.83305168	17.7555901	0.441767068273092
TCM_01108	0.067150132	0.963805696	Not DE	hatch	0.136614843185449	13.82980175	10.29067398	9.973222281	0.413447782546495
TCM_01109	0.354676985	0.705237313	Not DE	hatch	NA	35.95477925	28.62030901	22.98561504	0.470790378006873
TCM_01110	1.190083614	0.619818234	Not DE	hatch	NA	4.426184043	6.340804173	2.69288944	0.405797101449275
TCM_01111	-0.236328563	0.786011497	Not DE	hatch	NA	15.36691397	28.69513733	34.19652452	0.558269065981148
TCM_01113	-0.640233336	0.753217537	Not DE	hatch	NA	0.530403016	0.396240945	0.63750904	0.438235294117647
TCM_01114	-0.041270427	0.982603224	Not DE	hatch	NA	22.02565167	19.99786509	21.3462687	0.483503981797497
TCM_01115	0.054524781	0.974091237	Not DE	hatch	NA	25.52502985	20.93328099	20.82287759	0.458113649677797
TCM_01116	0.16655039	0.883578396	Not DE	hatch	0.200768710220528	79.79428956	87.9278006	78.45288736	0.357873210633947
TCM_01117	0.114518638	0.917277077	Not DE	hatch	0.103272051807252	278.4824677	347.2266362	329.0615824	0.506517690875233
TCM_01118	0.005953834	0.997476053	Not DE	hatch	0.174774864507555	346.344525	342.0335753	345.7953761	0.471655328798186
TCM_01119	-0.37700653	0.751588038	Not DE	hatch	0.933139931477892	21.45596392	35.62385418	46.87316648	0.523114355231144
TCM_01120	-0.393204734	0.686028473	Not DE	hatch	NA	41.26853689	56.98202198	76.71013249	0.573671497584541
TCM_01121	-0.194702617	0.854381771	Not DE	hatch	0.0898269138504082	37.19558378	54.14395241	62.9395986	0.447679708826206
TCM_01122	0.443616946	0.735224303	Not DE	hatch	NA	20.25307046	16.1174077	12.13000366	0.463309352517986
TCM_01123	0.124935639	0.913254546	Not DE	hatch	0.0557079287896284	74.41413791	92.23272246	87.14477317	0.432038834951456
TCM_01124	-0.161118368	0.882860981	Not DE	hatch	0.0679145654209202	287.571738	368.2738417	420.7013278	0.44994499449945
TCM_01125	-0.156126939	0.910724273	Not DE	hatch	NA	773.262784	778.7960126	907.4353411	0.444857496902107
TCM_01126	0.44296963	0.713564941	Not DE	hatch	0.289451782271296	25.03216858	50.83620889	38.36530806	0.446391322486441
TCM_01127	0.269059878	0.90444226	Not DE	hatch	NA	27.45242276	1.678538794	1.411106177	0.49118242266551
TCM_01128	-1.065922332	0.724532517	Not DE	hatch	NA	4.064676356	1.176278591	2.436876152	0.57684630738523
TCM_01129	0.679367532	0.733795837	Not DE	hatch	0.0926871883914825	69.75195276	146.4668027	92.65097498	0.536231884057971
TCM_01130	0.162059765	0.846092601	Not DE	hatch	0.175296405280154	37.56200634	38.41942442	35.43487952	0.488448844884488
TCM_01131	0.398493222	0.767858946	Not DE	hatch	NA	7.127950158	6.149311004	4.638992606	0.489530277306169
TCM_01132	0.534367505	0.659068561	Not DE	hatch	NA	259.7470845	388.42522	277.9546784	0.469308469308469
TCM_01133	0.139168855	0.897803595	Not DE	hatch	0.217899953288824	27.05426977	28.67423243	26.55342647	0.47565543071161
TCM_01134	-0.479942433	0.665440658	Not DE	hatch	0.0812990050023559	8.252107671	6.227855129	8.769837148	0.522896698615548
TCM_01135	0.036027235	0.972505564	Not DE	hatch	0.049349680861449	57.13648642	113.128982	112.5166408	0.536996336996337
TCM_01136	0.251671243	0.745975294	Not DE	hatch	1e-04	82.22946277	75.61602829	65.00777648	0.474074074074074
TCM_01137	0.214276355	0.937281731	Not DE	hatch	NA	2.102811893	1.350158691	1.12052417	0.509324009324009
TCM_01138	0.098266654	0.949000326	Not DE	hatch	0.0897979742764977	248.1582512	308.4743999	298.7208708	0.566519391261659
TCM_01139	0.156061865	0.934950028	Not DE	hatch	NA	11.57499534	11.88080839	10.85111907	0.505726872246696
TCM_01140	-0.492221062	0.762597062	Not DE	hatch	0.153688566232723	3.551016129	2.808981822	4.084796667	0.497652582159624
TCM_01141	-0.521990302	0.659068561	Not DE	hatch	0.0375669027193473	10.83989176	9.843024192	14.52672806	0.549067315490673
TCM_01142	-0.211678937	0.785178341	Not DE	hatch	0.136576053066791	38.73172087	45.56376681	54.19618303	0.556818181818182
TCM_01143	-0.288533321	0.849048945	Not DE	hatch	0.0264341571001914	23.21068543	15.70928474	19.46085657	0.4337899543379
TCM_01144	0.418109563	0.659068561	Not DE	hatch	0.256250385903743	14.82926802	17.65358472	13.34386103	0.439613526570048
TCM_01145	-0.194789856	0.838462867	Not DE	hatch	0.0955580951819475	163.5564845	131.2421055	152.084399	0.505478967833157
TCM_01146	0.102251513	0.913270339	Not DE	hatch	NA	51.14601671	65.36177659	61.61001624	0.491548343475321
TCM_01147	-0.011144549	0.995571239	Not DE	hatch	0.170628984401974	46.67566597	40.64663687	42.03051425	0.440993788819876
TCM_01148	-0.106751097	0.913418097	Not DE	hatch	0.057490225628147	71.28270865	85.10816351	93.68594268	0.546231546231546
TCM_01151	-0.218591855	0.895209731	Not DE	hatch	0.00877892865254741	284.5531018	234.6616315	284.9070613	0.588648548715104
TCM_01152	-0.047325044	0.995052869	Not DE	hatch	NA	7.619744105	4.351581187	4.38862094	0.541798941798942
TCM_01153	0.574541874	0.881397622	Not DE	hatch	0.12478988999633	834.9627884	266.5696141	190.3501156	0.569272976680384
TCM_01154	-0.675548716	0.7588732	Not DE	hatch	NA	47.81994791	12.0337991	19.36029544	0.552584670231729
TCM_01155	-0.546206069	0.685800009	Not DE	hatch	NA	22.83725451	9.938336336	14.47261471	0.509009009009009
TCM_01156	0.031756209	0.99514954	Not DE	hatch	0.0698502993499145	4569.108785	4730.544603	4966.394948	0.588822355289421
TCM_01158	-0.376428515	0.818214789	Not DE	hatch	NA	0.990824603	0.832607694	1.124413796	0.510517799352751
TCM_01159	-0.052543101	0.966118612	Not DE	hatch	NA	9.623770137	12.50543755	13.36003158	0.544806899137608
TCM_01160	-0.202369806	0.920631591	Not DE	hatch	0.0110118262791967	32678.47594	44751.18703	53858.25071	0.52396463471382
TCM_01161	0.120449819	0.92194243	Not DE	hatch	NA	17.65745017	16.17495603	15.12021287	0.572916666666667
TCM_01162	-0.556930941	0.659068561	Not DE	hatch	0.326105109356204	8.415478562	5.640624121	8.478912226	0.500224921277553
TCM_01163	0.022352045	0.995052869	Not DE	hatch	0.0408074326520268	50.47853993	32.14128603	32.85517889	0.586243386243386
TCM_01164	1.06947436	0.630376321	Not DE	hatch	NA	6.406761845	11.46506071	5.849857989	0.532428355957768
TCM_01165	0.467399068	0.722372028	Not DE	hatch	NA	4.830954156	5.07995149	3.849800564	0.44021164021164
TCM_01166	0.204567063	0.849095724	Not DE	hatch	0.149084483336565	63.26315146	79.48675726	70.94592606	0.483062330623306
TCM_01167	-0.569461083	0.640034592	Not DE	hatch	NA	14.71776289	10.64725026	16.18590554	0.507297139521308
TCM_01169	-0.140761812	0.927593516	Not DE	hatch	NA	15.24832786	15.21731574	17.28337822	0.549702633814783
TCM_01170	-0.443170826	0.659068561	Not DE	hatch	0.131221778923451	14.58338338	8.819367303	12.28129707	0.567460317460317
TCM_01171	0.035208918	0.988038529	Not DE	hatch	0.060969849442542	4.168565803	4.485047916	4.492205466	0.435028248587571
TCM_01172	-0.413950429	0.762597062	Not DE	hatch	0.0873144680043769	4.83724686	6.181836574	8.353967071	0.53169014084507
TCM_01173	-0.075199963	0.941043411	Not DE	hatch	0.0814206631049371	18.73857259	22.62210643	24.39235045	0.559934318555008
TCM_01174	-0.156111184	0.883578396	Not DE	hatch	NA	62.45828201	62.81454618	70.69176126	0.466405740378343
TCM_01175	0.339271255	0.686861746	Not DE	hatch	0.167245599965303	50.14845002	67.14600774	54.16003295	0.394005847953216
TCM_01176	0.262013989	0.737102577	Not DE	hatch	0.0668528630414127	75.7898834	79.72905599	67.39713706	0.457924836601307
TCM_01177	-0.647236397	0.753172866	Not DE	hatch	NA	6.187091122	7.244574154	11.19102105	0.526402640264026
TCM_01178	-0.011622812	0.996357127	Not DE	hatch	0.0279263162866892	15.92715107	20.65651883	21.1937982	0.518834399431414
TCM_01179	0.015787638	0.995052869	Not DE	hatch	0.197651847959113	12.70841841	13.32122819	13.25762793	0.497757847533632
TCM_01180	0.347822864	0.746331372	Not DE	hatch	0.204114112644695	33.54331361	39.20570291	31.42701936	0.413707165109034
TCM_01181	-0.17209708	0.885858399	Not DE	hatch	NA	10.10770867	13.59413059	15.59830066	0.469529652351738
TCM_01182	0.297558248	0.68827476	Not DE	hatch	1e-04	60.92892969	59.57286326	49.14725363	0.420765027322404
TCM_01183	0.044529071	0.982603224	Not DE	hatch	NA	38.47300007	37.6938659	37.65981422	0.471111111111111
TCM_01184	0.149227827	0.913094005	Not DE	hatch	0.520281684561229	22.34907446	23.71672682	21.77594637	0.497782705099778
TCM_01185	0.34875041	0.685800009	Not DE	hatch	0.132633007151188	58.917191	71.40498518	57.16152937	0.447585394581861
TCM_01186	-0.201702267	0.840250029	Not DE	hatch	NA	125.8621344	155.169572	181.1351144	0.52043883378419
TCM_01187	-0.023345589	0.991204924	Not DE	hatch	0.0579325389281379	32.64043182	34.01658007	35.44910469	0.540540540540541
TCM_01188	-0.254217472	0.862493417	Not DE	hatch	NA	16.50249986	14.96419213	17.81977895	0.440868080955864
TCM_01189	0.50692215	0.640034592	Not DE	hatch	0.127555106714184	70.06861027	53.6877919	38.76570603	0.409552845528455
TCM_01190	0.148473215	0.913254546	Not DE	hatch	NA	476.7360975	197.5045051	181.7273918	0.441061670569867
TCM_01191	0.912901335	0.713484274	Not DE	hatch	NA	11.46569882	4.12891242	2.165677896	0.441465594280608
TCM_01192	0.048576187	0.982091104	Not DE	hatch	NA	6.945316305	10.76676777	10.39405107	0.450892857142857
TCM_01193	0.415278883	0.758902373	Not DE	hatch	NA	22.33425138	37.41564198	28.44803553	0.428038777032066
TCM_01194	-0.079165734	0.950319955	Not DE	hatch	0.532058011561703	118.1235791	123.4322256	133.2742143	0.458677685950413
TCM_01195	-0.046730541	0.971209578	Not DE	hatch	0.0253190231463098	31.65624054	34.74718627	36.3306858	0.458949096880131
TCM_01196	0.010558668	0.995052869	Not DE	hatch	0.172947970787451	40.46718638	37.88719513	38.77448215	0.461738002594034
TCM_01197	-0.048413694	0.981298491	Not DE	hatch	NA	70.84135992	127.4993292	132.9560906	0.476035302104549
TCM_01201	2.645467359	0.0099017	F_biased	hatch	0.262912836906441	23.23480855	35.56132469	6.015055238	0.522561863173217
TCM_01202	-0.186233729	0.85682213	Not DE	hatch	0.047984654495696	11.55129213	14.07987123	16.33048094	0.517303102625298
TCM_01203	-0.804815739	0.695554841	Not DE	hatch	0.0345743729907055	1.983373733	1.966898082	3.599149748	0.529146141215107
TCM_01204	0.022394675	0.991237463	Not DE	hatch	0.12254094667716	182.4100229	157.9248747	158.7908573	0.440792905581638
TCM_01205	-0.11886681	0.96171095	Not DE	hatch	NA	2.876058957	0.890085926	1.002209898	0.441176470588235
TCM_01206	-0.176789884	0.924797791	Not DE	hatch	NA	2.964483431	1.741230718	1.982524711	0.431313131313131
TCM_01207	0.651555965	0.591026869	Not DE	hatch	0.210393002979387	21.00204743	19.59045184	12.66662801	0.412062116287468
TCM_01208	0.174186631	0.840250029	Not DE	hatch	0.0507211666055917	40.25814052	43.61884889	38.98108015	0.454748603351955
TCM_01209	-0.183227988	0.831320352	Not DE	hatch	0.152850810232953	30.85419937	39.83328755	45.62592261	0.495145631067961
TCM_01210	0.091171358	0.964797311	Not DE	hatch	0.012286366562764	38.70440261	50.05264972	50.80977542	0.545324768022841
TCM_01211	0.168412589	0.892619356	Not DE	hatch	0.0983360317437031	46.24358574	55.70619934	50.6315031	0.452540272614622
TCM_01212	0.109928905	0.950720713	Not DE	hatch	0.0872273463081734	39.49591956	26.1992434	25.04110435	0.439469320066335
TCM_01213	0.248121333	0.778821442	Not DE	hatch	0.103060464427643	49.00471009	53.3854656	45.56903215	0.394141992995861
TCM_01214	0.173106762	0.844406554	Not DE	hatch	0.0841376636611526	90.38590044	105.2770705	96.07603559	0.461928934010152
TCM_01215	0.053193223	0.966677878	Not DE	hatch	0.146808534415652	64.026554	49.56301197	48.54416961	0.446018893387314
TCM_01216	0.117185716	0.903960676	Not DE	hatch	0.0644002759617777	109.3205828	136.3224324	129.1551306	0.473158551810237
TCM_01217	0.262336411	0.831320352	Not DE	hatch	0.0380714770965322	19.30478558	21.30374122	18.15886226	0.498084291187739
TCM_01218	0.174911532	0.842431568	Not DE	hatch	0.183123635255851	31.04449613	32.73694688	29.44455347	0.459546925566343
TCM_01219	0.087149474	0.946066999	Not DE	hatch	0.012263781948705	45.1087356	70.33417902	67.50296999	0.523897058823529
TCM_01220	0.325763834	0.786039028	Not DE	hatch	0.0338979564813972	423.2604784	539.4673465	453.2439577	0.457694491766042
TCM_01221	-0.250985791	0.876582892	Not DE	hatch	0.142800889292642	14.03739236	10.37975985	12.80848619	0.496932515337423
TCM_01222	-0.297390339	0.785178341	Not DE	hatch	NA	7.099811728	9.813636613	12.43489721	0.530671859785784
TCM_01223	-0.122303334	0.903960676	Not DE	hatch	0.0879024471101759	42.3632683	31.99333318	35.73897266	0.52046783625731
TCM_01224	-0.287611056	0.845488684	Not DE	hatch	0.0700081390843968	30.39129623	18.13900277	23.13580911	0.558243727598566
TCM_01225	-0.190904519	0.86379945	Not DE	hatch	0.048272068793069	11.36405163	15.9458195	18.50156613	0.50497949619215
TCM_01226	0.018092451	0.995052869	Not DE	hatch	0.0513648470565168	194.0909857	275.0824412	281.1033445	0.507502679528403
TCM_01227	-0.15447861	0.907608529	Not DE	hatch	0.0629284780015314	261.3740534	306.4529477	353.9466939	0.4994994994995
TCM_01228	0.300548753	0.713484274	Not DE	hatch	0.0282929862344637	63.62770632	52.10316979	43.94828489	0.473015873015873
TCM_01229	0.172077103	0.892619356	Not DE	hatch	0.215982775791319	36.78068651	37.70176258	33.9621607	0.474106491611962
TCM_01230	0.107892681	0.924718667	Not DE	hatch	0.0872391458233296	131.0395747	168.7627079	160.2459953	0.434615384615385
TCM_01231	0.437138206	0.701409191	Not DE	hatch	0.0626920773176053	40.53652597	71.63156344	54.26596353	0.389473684210526
TCM_01232	-0.233619907	0.883578396	Not DE	hatch	NA	1.952689152	2.218636341	2.615952766	0.556306306306306
TCM_01233	0.147180197	0.91127656	Not DE	hatch	0.0323658867407134	4.540022628	5.733168226	5.270364429	0.436026936026936
TCM_01234	0.357646407	0.795858605	Not DE	hatch	NA	41.23789217	71.27893549	57.45276691	0.436308161708619
TCM_01235	0.245366244	0.751897706	Not DE	hatch	0.00581753350956491	81.17331957	88.09527589	76.28957112	0.454622561492791
TCM_01236	0.001568819	0.998989344	Not DE	hatch	0.123485800310576	4.680832615	4.52827241	4.682655239	0.485981308411215
TCM_01237	-0.312212639	0.881012761	Not DE	hatch	NA	8.256140868	8.084106263	10.31681275	0.556874381800198
TCM_01238	-0.208185299	0.892619356	Not DE	hatch	NA	5.122499451	5.205145919	6.105534789	0.50374531835206
TCM_01239	0.088656636	0.941043411	Not DE	hatch	0.161337078057105	11.48290297	11.1275517	10.72740793	0.505663430420712
TCM_01240	-0.904330452	0.726135602	Not DE	hatch	NA	35.2367648	11.43591354	22.01398172	0.511412829594648
TCM_01241	-0.590731496	0.751568445	Not DE	hatch	NA	13.21477456	5.533135287	8.591731644	0.532964499769479
TCM_01242	-0.019501159	0.995052869	Not DE	hatch	0.044711553399934	1478.05998	2627.9449	2797.272184	0.538461538461538
TCM_01243	-0.065285807	0.957105787	Not DE	hatch	0.28381098973293	34.93354589	40.9215285	43.71905761	0.504033970276008
TCM_01244	0.065299327	0.947272021	Not DE	hatch	0.0966255209564769	58.62078368	53.98332415	53.10311603	0.480122324159021
TCM_01245	0.36154801	0.675572747	Not DE	hatch	0.257487546248477	101.5926159	106.7553683	83.69666851	0.426786606696652
TCM_01246	-0.160554487	0.879694121	Not DE	hatch	NA	323.1921588	288.2809132	327.9987263	0.516206482593037
TCM_01247	-3.18363655	0.522426449	Not DE	hatch	NA	2.989211725	0.123852454	1.233880555	0.530183727034121
TCM_01248	-0.396089493	0.793204825	Not DE	hatch	NA	1.919593753	1.098427743	1.497277804	0.476331360946746
TCM_01249	0.205810084	0.831320352	Not DE	hatch	NA	35.16129782	59.3334411	53.47301155	0.458823529411765
TCM_01250	0.014273885	0.995052869	Not DE	hatch	NA	21.24817813	29.44524413	29.63914746	0.401155717761557
TCM_01251	-0.403167135	0.753217537	Not DE	hatch	0.273221232194991	67.92778601	79.62661467	108.241657	0.382222222222222
TCM_01252	-0.173429586	0.913270339	Not DE	hatch	NA	59.76930528	62.39404667	70.95993703	0.465201465201465
TCM_01253	0.238909324	0.892619356	Not DE	hatch	NA	11.59010913	10.18562958	8.634482663	0.430456852791878
TCM_01254	-0.149693731	0.882860981	Not DE	hatch	0.167656743140317	397.9541889	269.4656082	304.5276333	0.479259259259259
TCM_01255	0.175927389	0.850760706	Not DE	hatch	NA	39.43478046	48.9467888	43.86202324	0.455052398807807
TCM_01256	0.039794805	0.978885319	Not DE	hatch	0.115698307415992	35.83482278	41.14999804	41.19074832	0.561679790026247
TCM_01257	-0.090178952	0.968794099	Not DE	hatch	NA	0.412919739	0.681089673	0.716939069	0.510869565217391
TCM_01258	-0.204105397	0.875084959	Not DE	hatch	0.121881712570484	50.90473169	71.1444302	84.19797015	0.497881355932203
TCM_01259	-0.140776584	0.927147094	Not DE	hatch	NA	7.772392649	7.936838878	8.730913525	0.544444444444444
TCM_01260	-0.401222332	0.713484274	Not DE	hatch	NA	45.06932291	33.20213249	44.74882342	0.528341652800887
TCM_01261	-0.21216	0.786039028	Not DE	hatch	1e-04	9.059757032	15.05942056	17.7603654	0.508547008547009
TCM_01262	0.192269687	0.818214789	Not DE	hatch	NA	28.29239646	48.37691292	43.9154171	0.52
TCM_01263	0.25150964	0.914092773	Not DE	hatch	NA	1.579057085	0.786526878	0.69361387	0.561506004543979
TCM_01265	0.721473521	0.755636303	Not DE	hatch	NA	2.976667102	0.623887839	0.385224599	0.502545672356993
TCM_01266	-0.01683848	0.994571234	Not DE	hatch	0.0424548957540314	114.6692863	111.9903412	117.7714236	0.538834951456311
TCM_01267	0.168212518	0.892338876	Not DE	hatch	0.0909673067593274	38.62922226	50.09150149	45.64088627	0.455445544554455
TCM_01268	-0.238685033	0.857011236	Not DE	hatch	1e-04	32.5164157	20.76784681	24.97410207	0.463963963963964
TCM_01269	0.192180089	0.850260605	Not DE	hatch	0.0518133719755556	167.6409362	116.4211309	103.0439721	0.448559670781893
TCM_01270	-0.022493189	0.991031124	Not DE	hatch	0.0841667170155413	243.9372409	168.5527289	177.1968964	0.462041884816754
TCM_01271	-0.003849648	0.998023397	Not DE	hatch	0.102578885038685	49.57652379	42.75546001	43.7649882	0.475049900199601
TCM_01272	0.23449906	0.841314458	Not DE	hatch	0.196294001718869	15.452785	15.65113634	13.51469237	0.437869822485207
TCM_01273	0.488785913	0.781046114	Not DE	hatch	0.238701741003337	63.17503409	6.520384221	4.927521366	0.478632478632479
TCM_01274	-0.012416486	0.996586107	Not DE	hatch	NA	7.909933885	1.742531645	1.790553872	0.460670194003527
TCM_01275	0.002911698	0.998989344	Not DE	hatch	0.0317169620412947	1.579089466	2.643004951	2.701780554	0.455399061032864
TCM_01276	0.136397325	0.94954154	Not DE	hatch	NA	25.06735342	20.99206366	18.86629054	0.423397800530906
TCM_01277	0.302172378	0.793204825	Not DE	hatch	NA	20.04556617	21.82843757	17.7992354	0.425454545454545
TCM_01278	-0.525964897	0.763078547	Not DE	hatch	NA	2.95412489	1.61210348	2.327444327	0.552425665101721
TCM_01279	-0.567085871	0.640034592	Not DE	hatch	0.0973858344600659	31.95763134	31.17477368	46.7457613	0.494103041589075
TCM_01280	0.545500269	0.640034592	Not DE	hatch	0.0488947695131161	7.565284144	10.37968163	7.180195621	0.433035714285714
TCM_01281	0.109649355	0.913254546	Not DE	hatch	0.0788612406067338	216.6410163	248.4208385	234.7571308	0.477180820335066
TCM_01282	0.01735593	0.995052869	Not DE	hatch	0.0479262492847159	79.25889128	63.95910864	66.05431244	0.48919418333735
TCM_01283	0.333672405	0.726135602	Not DE	hatch	0.146406295092432	11.68647474	14.07043049	11.48925659	0.413821138211382
TCM_01284	0.190583393	0.844406554	Not DE	hatch	0.144172971237306	36.97502239	29.7249932	26.78474784	0.484615384615385
TCM_01285	-0.181931872	0.918322293	Not DE	hatch	1e-04	342.0706347	353.2198801	419.3506613	0.538461538461538
TCM_01286	0.266740526	0.753217537	Not DE	hatch	0.0505600071686215	226.8058835	215.5378863	183.5080806	0.407004830917874
TCM_01287	-0.047549242	0.982603224	Not DE	hatch	0.0860292271158179	26.80827412	23.94070145	25.73786266	0.545563549160672
TCM_01288	-0.15558969	0.893011435	Not DE	hatch	0.0953840819556789	57.63823628	81.39028667	91.97401912	0.496073298429319
TCM_01289	-0.53625834	0.814482891	Not DE	hatch	NA	3.14818354	1.343261582	2.015756387	0.542792792792793
TCM_01290	-0.676322857	0.753217537	Not DE	hatch	NA	1.919385362	1.187576829	1.917238785	0.605263157894737
TCM_01291	0.237263058	0.762597062	Not DE	hatch	0.00970142976724097	45.11721954	43.59851685	37.92717252	0.430622009569378
TCM_01292	0.331993913	0.706579633	Not DE	hatch	0.139514512390808	328.1169302	391.8350568	316.3447715	0.397035256410256
TCM_01293	-0.183194057	0.910304109	Not DE	hatch	0.257738314443743	32.7777853	27.8128643	31.62819938	0.380165289256198
TCM_01294	-0.003671721	0.998989344	Not DE	hatch	0.154859067381957	42.0184774	47.50270792	48.75688002	0.526748971193416
TCM_01295	0.056438094	0.95330964	Not DE	hatch	0.229211741384614	52.48482674	64.20381107	62.72646607	0.441530054644809
TCM_01296	-0.202879198	0.885966195	Not DE	hatch	NA	14.65393907	17.35614499	20.12026036	0.501110288675055
TCM_01297	0.041699967	0.980778588	Not DE	hatch	NA	47.34812069	42.61592261	41.74407566	0.519356460532931
TCM_01298	-0.208984767	0.823431246	Not DE	hatch	0.248785742855194	45.24496075	33.63440308	39.30274937	0.464960390006094
TCM_01299	-3.44e-05	0.999934826	Not DE	hatch	0.0534477465354882	39.59394529	47.40084348	48.33854167	0.507177033492823
TCM_01300	0.156739668	0.886719135	Not DE	hatch	0.117002317252902	203.9559804	161.2425109	147.9303805	0.504761904761905
TCM_01301	0.179411362	0.849048945	Not DE	hatch	0.0161362994576025	607.4097982	808.3540531	738.1658234	0.553623188405797
TCM_01302	-0.072003174	0.974091237	Not DE	hatch	0.190983376003763	26.01558379	31.14404584	33.81918517	0.52686308492201
TCM_01303	-0.322857431	0.870420324	Not DE	hatch	0.0203125198453574	10.34583166	8.718941715	11.39436925	0.567065073041169
TCM_01304	0.328018784	0.773597367	Not DE	hatch	0.0207212793256859	526.2780382	704.6721138	580.3150658	0.528144884973079
TCM_01307	-0.474385537	0.83093327	Not DE	hatch	NA	0.353403804	0.456305956	0.640282387	0.564710778193924
TCM_01308	-0.621685418	0.708685593	Not DE	hatch	0.0359874812970273	9.349445377	13.17328635	20.48809726	0.573959620931191
TCM_01309	-0.890202125	0.750108602	Not DE	hatch	NA	0.77877483	1.305599699	2.339119423	0.522088353413655
TCM_01310	-0.654470685	0.640034592	Not DE	hatch	NA	8.214525487	13.77402311	21.47559336	0.584255842558426
TCM_01311	0.03381143	0.986491404	Not DE	hatch	0.237421506536874	27.03397053	26.29633583	26.28091919	0.511836212412028
TCM_01312	-0.876752461	0.606319158	Not DE	hatch	NA	82.64749813	64.42337067	120.8840756	0.507998511904762
TCM_01314	-0.45218092	0.790019405	Not DE	hatch	NA	8.614330217	12.40195065	17.31625146	0.522148916116871
TCM_01315	0.010978691	0.996586107	Not DE	hatch	NA	146.8686982	202.7293235	206.5674515	0.494512195121951
TCM_01316	-0.064986592	0.966922146	Not DE	hatch	0.0764510150736457	250.6210471	159.0191124	165.8153066	0.475398475398475
TCM_01317	-0.163557332	0.866647523	Not DE	hatch	0.247136397176886	166.4511516	120.8045402	138.5388809	0.460456744290696
TCM_01318	-0.807926144	0.723556654	Not DE	hatch	0.174352988807218	7.11035685	4.12122886	7.441489984	0.494584837545126
TCM_01319	-0.363838199	0.864628053	Not DE	hatch	NA	7.166279993	7.737473552	10.24224845	0.524752475247525
TCM_01320	-0.465308541	0.809901203	Not DE	hatch	0.307917706196786	23.72254555	2.852985506	4.125357175	0.498565691336776
TCM_01322	0.060332912	0.975541559	Not DE	hatch	NA	89.28428973	129.8647125	128.3121871	0.482876712328767
TCM_01323	-0.576223962	0.752019197	Not DE	hatch	NA	56.56562689	25.15408173	38.53529498	0.476464937560038
TCM_01324	0.371650527	0.87368225	Not DE	hatch	NA	21.68513524	3.071549292	2.33468274	0.48544266191325
TCM_01325	0.042568446	0.962607022	Not DE	hatch	0.0214031967022821	44.75068892	51.42577738	51.04464749	0.443877551020408
TCM_01326	-0.405713806	0.671887659	Not DE	hatch	0.106896493975328	82.06592964	115.149509	156.7256911	0.575907590759076
TCM_01327	-0.02419252	0.994169171	Not DE	hatch	0.287194290676616	11.48930778	11.47774685	11.70421491	0.461904761904762
TCM_01328	0.07427476	0.95330964	Not DE	hatch	0.447383543046627	25.66240048	21.03612487	20.2589918	0.460752688172043
TCM_01329	-0.054138605	0.966922146	Not DE	hatch	0.104788334871273	757.9233304	670.3438548	709.6852958	0.53735632183908
TCM_01330	0.247803725	0.899682459	Not DE	hatch	0.0947145932389164	0.808268727	1.040494175	0.873291679	0.485185185185185
TCM_01331	-0.042984319	0.990937758	Not DE	hatch	0.135828990563212	62.92470626	52.75085637	57.40652056	0.542560103963613
TCM_01332	-0.621102755	0.659068561	Not DE	hatch	0.0286441950642088	21.05653629	36.26231184	57.79124042	0.533738191632928
TCM_01333	0.003225133	0.998989344	Not DE	hatch	0.06421262675847	123.635408	135.5269294	138.9568545	0.463235294117647
TCM_01334	-0.153338438	0.937281731	Not DE	hatch	NA	3.256596764	5.089291207	5.933479119	0.536348949919225
TCM_01336	-0.092337448	0.99084284	Not DE	hatch	0.00309152370548267	0.333525281	0.755939097	0.82583676	0.533625730994152
TCM_01337	0.040429499	0.994430436	Not DE	hatch	NA	4.111922833	9.737498167	9.450392063	0.521611721611722
TCM_01338	-1.044178723	0.753217537	Not DE	hatch	NA	4.141400671	2.110367483	4.069263039	0.46600566572238
TCM_01339	-0.85716637	0.619818234	Not DE	hatch	NA	59.92826129	41.91077839	77.66555335	0.461388888888889
TCM_01340	-0.260165337	0.895735635	Not DE	hatch	0.15537511623676	46.33855196	38.46238559	48.28967986	0.593908629441624
TCM_01341	-0.459492801	0.753217537	Not DE	hatch	1e-04	4.194997678	4.175620054	5.948763461	0.491614255765199
TCM_01342	-0.059688871	0.954924802	Not DE	hatch	0.0856169360351106	93.72751335	93.46024946	99.89478748	0.571215139442231
TCM_01343	0.133817057	0.95797185	Not DE	hatch	0.0848352646406967	40.77826857	60.74240564	58.10817113	0.577551020408163
TCM_01344	0.364145867	0.750108602	Not DE	hatch	0.346596305931688	16.52237383	17.73050567	14.22920977	0.51087386318703
TCM_01345	-0.406637496	0.760695319	Not DE	hatch	0.143501351032925	18.67976721	16.23754113	21.84998497	0.545454545454545
TCM_01346	0.664161375	0.751568445	Not DE	hatch	NA	19.48842506	17.51367035	11.71151488	0.526119402985075
TCM_01348	-0.528386281	0.619818234	Not DE	hatch	NA	31.27984117	40.19224348	60.24420556	0.522036799315362
TCM_01349	-0.263917151	0.726135602	Not DE	hatch	NA	146.8920469	175.4766877	216.0739827	0.525135344160866
TCM_01350	-0.075851957	0.947308941	Not DE	hatch	NA	25.50680034	28.42900649	30.3791807	0.526239067055394
TCM_01351	0.03206446	0.978315584	Not DE	hatch	0.0481212414085592	54.25002413	46.96078552	47.01751696	0.452941176470588
TCM_01352	-0.357993126	0.768374773	Not DE	hatch	NA	13.42876586	22.53660777	29.48973073	0.565821256038647
TCM_01353	-0.366382448	0.831853553	Not DE	hatch	0.094763616438915	2.037023927	3.225916046	4.310473734	0.556818181818182
TCM_01354	0.087447106	0.95087202	Not DE	hatch	0.0756071031066822	15.72445837	31.82264711	31.1987728	0.549940898345154
TCM_01355	0.274865423	0.897237823	Not DE	hatch	NA	4.713098915	10.52512267	9.088933153	0.496907216494845
TCM_01356	0.122205021	0.923075572	Not DE	hatch	NA	15.54805731	20.74959595	19.31748977	0.5
TCM_01357	-0.043953586	0.987594935	Not DE	hatch	0.0923198439908326	1.308051664	1.903179623	2.010549859	0.515545914678236
TCM_01358	-0.521758773	0.876582892	Not DE	hatch	NA	0.798148081	0.645335437	0.952208278	0.554183813443073
TCM_01359	-0.294269686	0.868227521	Not DE	hatch	NA	4.475645034	5.376384476	6.669283101	0.474885844748858
TCM_01360	-0.40685141	0.940950966	Not DE	hatch	0.255677073397245	534.8307396	2.121419704	2.783510256	0.494047619047619
TCM_01361	-0.916422969	0.715843186	Not DE	hatch	NA	0.40246648	0.345245135	0.670623146	0.561139028475712
TCM_01363	-0.041404772	0.990449759	Not DE	hatch	0.0836098491633669	4.440813042	7.457821275	7.974453704	0.59546925566343
TCM_01364	0.221620626	0.840250029	Not DE	hatch	0.151707450316069	22.20736674	21.17996832	18.52717375	0.40461215932914
TCM_01365	-0.029117393	0.977848286	Not DE	hatch	0.0467404119678109	91.74047928	81.23897596	84.65395714	0.445670159955874
TCM_01366	0.06112055	0.979040056	Not DE	hatch	NA	42.77252614	37.64624422	37.02195165	0.425438596491228
TCM_01367	-0.538825001	0.640034592	Not DE	hatch	0.0951155830821259	3.055627178	3.190188779	4.747128676	0.44629938786867
TCM_01368	0.286905986	0.753172866	Not DE	hatch	NA	36.42515298	48.32496694	40.08332999	0.519230769230769
TCM_01369	0.06347204	0.958649396	Not DE	hatch	NA	49.47062877	49.72762978	48.93794508	0.461610486891386
TCM_01370	-0.269955691	0.788306812	Not DE	hatch	NA	18.89026283	22.71167436	27.80347861	0.475483149656604
TCM_01371	0.217677025	0.754761433	Not DE	hatch	0.0649096618552585	77.06212409	100.1722504	87.39520058	0.475701574264203
TCM_01372	-0.639777981	0.524875547	Not DE	hatch	0.0434440811233049	105.4201622	128.8676789	205.6402516	0.488483573015316
TCM_01373	-0.165856021	0.840250029	Not DE	hatch	NA	34.01089271	46.63701623	52.99744567	0.494374799099968
TCM_01374	0.273092998	0.77988398	Not DE	hatch	0.0791232151387818	63.92853693	71.8202276	60.68730417	0.5
TCM_01375	0.433281172	0.706518144	Not DE	hatch	1e-04	189.1010341	289.2439556	217.3135663	0.410373760488177
TCM_01376	-0.036584403	0.975702036	Not DE	hatch	0.203967224771084	222.1151989	284.2053303	297.1397147	0.54230377166157
TCM_01377	0.155074268	0.885858399	Not DE	hatch	0.164820573847751	167.2959317	130.8902955	120.8072783	0.467727674624226
TCM_01378	0.644097962	0.721557566	Not DE	hatch	0.321029666754052	39.68967173	53.96092768	35.6128932	0.504553734061931
TCM_01379	0.232415712	0.910304109	Not DE	hatch	0.130367968858439	64.75172906	88.21514744	77.45150111	0.528257191201354
TCM_01380	0.522951552	0.640034592	Not DE	hatch	NA	16.93054381	20.95704731	14.97383639	0.494643982356648
TCM_01381	-0.640729162	0.71446261	Not DE	hatch	NA	11.49288066	5.498930179	8.823894423	0.508243727598566
TCM_01382	0.618852959	0.816929013	Not DE	hatch	0.0959375845341187	3.188402726	3.697984808	2.416740272	0.540918163672655
TCM_01383	0.210737881	0.903960676	Not DE	hatch	0.18773479912464	70.47037578	61.24829014	54.21817286	0.532746823069404
TCM_01384	0.182258418	0.897937314	Not DE	hatch	0.263518404378562	216.3154424	175.2453651	158.5373023	0.496684749849307
TCM_01385	0.11099277	0.928055282	Not DE	hatch	0.0904013831035836	66.1952577	98.37501882	93.78314079	0.47455295735901
TCM_01386	-0.181064813	0.895423259	Not DE	hatch	0.111908784079022	69.26591072	40.8674711	46.10636641	0.475409836065574
TCM_01387	-0.775127271	0.640034592	Not DE	hatch	NA	2.108077201	1.012802269	1.744740356	0.504016064257028
TCM_01388	-0.195108422	0.840347213	Not DE	hatch	0.0448464549453846	97.6331338	91.75194746	107.6691235	0.470708194289952
TCM_01389	-0.052060949	0.958649396	Not DE	hatch	0.238764218285424	54.5791957	38.01956999	40.88736657	0.458181818181818
TCM_01390	-0.453431618	0.665440658	Not DE	hatch	0.0582838735575691	39.63120717	36.57777094	50.70018558	0.536878759100981
TCM_01391	0.11259758	0.911722997	Not DE	hatch	0.197256504719348	66.14709596	59.40769585	56.44362939	0.455257270693512
TCM_01392	0.091264149	0.958649396	Not DE	hatch	0.166448376774704	7.827414738	6.606501126	6.292405237	0.484053497942387
TCM_01393	-0.303621663	0.789013322	Not DE	hatch	0.1640213324296	83.40201719	85.45429271	105.676698	0.540365486930372
TCM_01394	-0.090833046	0.941043411	Not DE	hatch	NA	30.88203433	35.85668641	38.26501868	0.475703324808184
TCM_01395	0.174009809	0.845488684	Not DE	hatch	0.181285603402596	404.2547682	420.3723389	376.8601319	0.489451476793249
TCM_01396	0.049521387	0.978475616	Not DE	hatch	0.0429085636723496	6.5724932	8.248516744	8.09354344	0.459232613908873
TCM_01397	-0.078877279	0.944056421	Not DE	hatch	0.133465506503603	137.0854191	154.6786532	165.394901	0.451596225927362
TCM_01398	0.80179907	0.665440658	Not DE	hatch	NA	1.782309396	1.324838382	0.743698989	0.355596784168213
TCM_01399	0.015060562	0.995052869	Not DE	hatch	0.203468118457012	19.69903281	21.98846252	22.06500923	0.473381730187538
TCM_01400	0.000853961	0.998989344	Not DE	hatch	0.490138812888731	39.21732	19.67875935	20.13003848	0.468369829683698
TCM_01401	-0.290932057	0.763307084	Not DE	hatch	NA	122.4130576	63.78806074	79.88023956	0.520915896081022
TCM_01402	-0.088075336	0.961575201	Not DE	hatch	0.0151670318493325	1300.673744	1492.419902	1650.672385	0.538545059717698
TCM_01403	-0.379454897	0.713484274	Not DE	hatch	NA	4.163678034	5.433968122	7.180336493	0.487005649717514
TCM_01404	-0.454508865	0.671887659	Not DE	hatch	0.0801433011169043	24.28107536	13.27123668	18.56921692	0.50561797752809
TCM_01405	0.079329537	0.924797791	Not DE	hatch	0.112108815823502	45.28221572	42.77190744	41.65529967	0.495024875621891
TCM_01406	0.100433113	0.907186691	Not DE	hatch	NA	41.00515372	50.66601337	48.18878177	0.507330567081604
TCM_01407	0.08705383	0.966866806	Not DE	hatch	NA	11.42922585	15.16405631	14.67455627	0.388888888888889
TCM_01408	-0.515776805	0.695039346	Not DE	hatch	NA	17.58421104	23.96908442	35.50907913	0.530451866404715
TCM_01409	-0.173950435	0.879457224	Not DE	hatch	0.0859279878068555	58.41693219	61.56750885	70.84839947	0.503367003367003
TCM_01410	0.507428534	0.765854193	Not DE	hatch	NA	3.188093789	5.361041174	3.740727303	0.484848484848485
TCM_01411	0.124573108	0.927593516	Not DE	hatch	0.0370039662804291	524.8076308	799.647519	750.6340124	0.489071038251366
TCM_01412	-0.027459072	0.988312484	Not DE	hatch	0.045128282775037	221.6876857	202.2985507	209.389921	0.513838748495788
TCM_01413	-0.34383057	0.786039028	Not DE	hatch	NA	16.52082127	14.35194945	18.94646749	0.474178403755869
TCM_01414	-0.085904476	0.943434318	Not DE	hatch	NA	42.66661254	37.28725396	40.94245285	0.594530577088717
TCM_01415	0.151263516	0.907608529	Not DE	hatch	0.0924454953920822	16.44920589	18.69376756	17.39278558	0.494650205761317
TCM_01416	0.20005347	0.958649396	Not DE	hatch	NA	18.52524884	7.563397669	6.964114272	0.465408805031447
TCM_01417	-0.450026411	0.732926955	Not DE	hatch	NA	23.62534108	45.53386465	63.69613245	0.552469135802469
TCM_01418	-0.039401299	0.989146413	Not DE	hatch	NA	17.46507116	12.55839239	13.32976263	0.507077140835103
TCM_01419	0.095462852	0.950719536	Not DE	hatch	0.0058108714568478	231.076335	320.3245043	310.9445659	0.486001056524036
TCM_01420	0.075152743	0.935113191	Not DE	hatch	0.412402440849297	32.05836132	32.7858931	31.58878405	0.500848176420695
TCM_01421	0.812205894	0.741760419	Not DE	hatch	0.0745999697452484	9.562859613	16.6104012	9.82322597	0.545267489711934
TCM_01422	0.398015093	0.773597367	Not DE	hatch	0.109942376026298	3.723041792	3.497889712	2.681467354	0.488029465930018
TCM_01423	-0.237152978	0.758902373	Not DE	hatch	NA	19.54527836	23.70240791	28.75923031	0.513810420590082
TCM_01424	0.253156415	0.778821442	Not DE	hatch	0.0357266131394943	103.3037829	140.3167119	120.4085135	0.512994350282486
TCM_01425	-0.123253436	0.913254546	Not DE	hatch	0.0583763432579613	34.46246171	42.29481905	47.44749377	0.495150587034201
TCM_01427	0.129917939	0.872574138	Not DE	hatch	0.266885403304192	61.77235967	60.38107421	55.58742132	0.432098765432099
TCM_01428	-0.079620699	0.969714181	Not DE	hatch	0.0843216789885684	2.359734616	1.846627411	2.00685057	0.451612903225806
TCM_01429	-0.017525955	0.993013384	Not DE	hatch	0.252101559506354	46.90511981	48.70108827	50.46598307	0.474416294088425
TCM_01430	0.318395555	0.832339041	Not DE	hatch	NA	50.22002761	89.45792189	73.58231679	0.543095866314864
TCM_01431	-0.081429954	0.970651627	Not DE	hatch	NA	5.988367506	9.739743679	10.5038235	0.542381695267811
TCM_01432	0.334605562	0.701409191	Not DE	hatch	0.0464455032562814	60.17226776	76.02693378	62.08007179	0.464618249534451
TCM_01433	-0.166103465	0.864751011	Not DE	hatch	0.305270859159927	103.3375352	116.067289	132.1171345	0.467144563918757
TCM_01434	0.002182787	0.998989344	Not DE	hatch	NA	47.73212213	67.42518292	67.66416183	0.466666666666667
TCM_01435	-0.141073185	0.946892416	Not DE	hatch	NA	4.587053687	4.271465459	4.655598989	0.495169082125604
TCM_01436	-0.298088783	0.846633539	Not DE	hatch	NA	199.6488576	144.794095	186.6148111	0.569582348305753
TCM_01437	0.030511656	0.991204924	Not DE	hatch	NA	3.603134918	3.404905518	3.342690176	0.484434320425209
TCM_01438	-0.288116814	0.871758132	Not DE	hatch	NA	2.804141173	4.417345697	5.372015703	0.47037037037037
TCM_01439	-0.288676587	0.838462867	Not DE	hatch	NA	80.46406931	72.9745531	91.52376377	0.571264367816092
TCM_01440	0.113451986	0.936654855	Not DE	hatch	0.0684652041109151	41.44384889	31.27764998	29.79291093	0.508822126847878
TCM_01441	-0.331509283	0.724532517	Not DE	hatch	0.281118787051788	12.01042002	7.348487281	9.412211669	0.489051094890511
TCM_01442	-0.093198766	0.937281731	Not DE	hatch	0.327293512584561	49.25307827	48.03121736	51.8867015	0.468897637795276
TCM_01445	0.166429286	0.941865162	Not DE	hatch	0.42574518411414	3.022334901	1.328712276	1.224736077	0.543400102722137
TCM_01446	0.16132055	0.941865162	Not DE	hatch	0.301585755951172	33.75799065	37.74311173	33.82499613	0.540425531914894
TCM_01447	-0.129809048	0.928344863	Not DE	hatch	NA	18.04201396	20.69671733	22.56053246	0.482422234492914
TCM_01448	0.211978619	0.778821442	Not DE	hatch	0.0956185355192387	215.6703782	172.5159165	152.4484341	0.455212922173275
TCM_01449	-0.384916494	0.713564941	Not DE	hatch	NA	7.211960949	10.08079799	13.39410794	0.482172768604929
TCM_01450	0.017610351	0.995301514	Not DE	hatch	0.0491840405899262	25.68844831	16.53828946	16.43239001	0.416216216216216
TCM_01451	0.247796326	0.849048945	Not DE	hatch	0.0940070157957604	293.4545127	427.6747189	369.9013115	0.457156649770698
TCM_01453	0.140776092	0.91127656	Not DE	hatch	NA	10.86725505	11.50935144	10.58460486	0.534722222222222
TCM_01454	0.464691891	0.778821442	Not DE	hatch	NA	3.84118011	5.747780286	4.148134376	0.486394557823129
TCM_01455	0.271994286	0.845488684	Not DE	hatch	NA	16.3408956	13.4183015	11.25968693	0.432964329643296
TCM_01456	0.070054769	0.954924802	Not DE	hatch	0.019869499466489	652.5460919	671.0021898	655.422339	0.4688995215311
TCM_01457	-0.529714534	0.733044004	Not DE	hatch	0.143443444032413	5.786099141	6.503292674	9.34499199	0.456989247311828
TCM_01458	0.105568106	0.905621982	Not DE	hatch	NA	64.82870944	71.99382643	68.47400169	0.4172918899607
TCM_01459	-0.431371583	0.797608026	Not DE	hatch	0.172758539436392	40.6244417	27.26888586	37.93659731	0.517996870109546
TCM_01460	-0.193277022	0.817986804	Not DE	hatch	NA	161.2662881	195.9806479	227.2803497	0.492249882573978
TCM_01461	-0.293583853	0.786342362	Not DE	hatch	NA	2.78921366	3.477441301	4.389738379	0.439775910364146
TCM_01462	-0.03923065	0.989146413	Not DE	hatch	0.121842377497858	13.86990079	18.58317127	19.59537615	0.526795284030011
TCM_01463	-0.165631486	0.924718667	Not DE	hatch	0.0760242230224189	898.9425975	827.5913718	965.1305792	0.545045045045045
TCM_01464	0.05184605	0.958649396	Not DE	hatch	0.0648753221427401	53.52179993	64.11791878	63.75123447	0.514384920634921
TCM_01465	0.422870238	0.665440658	Not DE	hatch	NA	28.88952094	40.62658383	30.71355449	0.420289855072464
TCM_01466	0.145639288	0.863910404	Not DE	hatch	NA	24.67592774	30.81361954	28.52793185	0.523206751054852
TCM_01467	-0.116716842	0.917277077	Not DE	hatch	0.0941365996162711	60.70285077	44.92970183	50.84295726	0.517435897435897
TCM_01468	-0.089606144	0.950319955	Not DE	hatch	0.11062101515094	21.36986255	26.73058114	29.38977792	0.538647342995169
TCM_01469	0.227564683	0.866574586	Not DE	hatch	NA	115.2684225	167.437717	146.6440627	0.462222222222222
TCM_01470	0.261191153	0.864077855	Not DE	hatch	0.180215651052042	325.1731529	236.6526887	207.4598549	0.465674110835401
TCM_01471	-0.351860343	0.713484274	Not DE	hatch	0.0133028260595795	25.79618557	29.51352064	38.54046919	0.51375786163522
TCM_01472	-0.089531857	0.936654855	Not DE	hatch	NA	10.29727709	11.10758141	11.99792268	0.527459618208517
TCM_01473	-0.361274867	0.752869456	Not DE	hatch	0.129301766911877	33.3526611	23.65808846	31.38023065	0.505597014925373
TCM_01474	0.044932274	0.987897608	Not DE	hatch	0.135937131987938	9.304637711	8.59605952	8.725040184	0.513083048919226
TCM_01475	0.135068906	0.903589433	Not DE	hatch	0.0169107910852594	26.02792192	20.3349152	19.12770427	0.492374727668845
TCM_01476	-0.297891277	0.786011497	Not DE	hatch	0.0806144345375444	40.35624589	27.79697613	34.62197546	0.488656195462478
TCM_01477	-0.253471794	0.929588517	Not DE	hatch	NA	0.851505528	1.280882507	1.55064321	0.397849462365591
TCM_01478	-0.513057815	0.809901203	Not DE	hatch	NA	2.560750472	4.114367369	5.74925494	0.506172839506173
TCM_01479	-0.563991991	0.726135602	Not DE	hatch	NA	4.295807786	5.261530863	7.823989843	0.5
TCM_01480	-0.044634813	0.982603224	Not DE	hatch	NA	26.382785	38.56501977	39.96663939	0.40958605664488
TCM_01481	0.073707984	0.954943024	Not DE	hatch	NA	28.32528487	26.48752964	25.43541639	0.28030303030303
TCM_01482	-0.35500225	0.786039028	Not DE	hatch	NA	5.440165888	5.549173332	7.22502402	0.5234375
TCM_01483	-0.034165526	0.989784315	Not DE	hatch	NA	8.132970395	7.510215056	7.950468895	0.47766323024055
TCM_01484	-0.144126146	0.879457224	Not DE	hatch	0.233017241195153	49.44210093	52.42174435	59.08605459	0.513323983169706
TCM_01485	0.034522392	0.978106924	Not DE	hatch	0.0501520759014722	169.6421291	191.9722087	191.8808055	0.481757877280265
TCM_01486	-0.152661266	0.946892416	Not DE	hatch	NA	3.053149095	4.62926783	4.997147271	0.46031746031746
TCM_01487	-0.127943567	0.920778483	Not DE	hatch	NA	24.17719926	23.80199101	26.98775809	0.511860174781523
TCM_01488	-0.294730496	0.884439809	Not DE	hatch	NA	9.50640746	11.37081408	13.87848837	0.494675186368477
TCM_01489	-0.035491373	0.982026583	Not DE	hatch	0.048089654403014	696.6289873	559.0750606	592.0299178	0.492924528301887
TCM_01490	0.243084784	0.937281731	Not DE	hatch	NA	2.229304857	2.300326465	2.006326854	0.314310419368785
TCM_01491	0.0823881	0.967006443	Not DE	hatch	NA	1.334702107	1.424441922	1.417566613	0.418688230008985
TCM_01492	-0.091975197	0.966197503	Not DE	hatch	NA	7.348383478	6.832318491	7.433861382	0.466216216216216
TCM_01493	-0.110780083	0.950719536	Not DE	hatch	NA	134.3704858	176.3167894	199.4765916	0.519734946701239
TCM_01494	0.159337764	0.907473018	Not DE	hatch	0.180813363531326	100.2524168	180.1890004	163.1354944	0.457199546485261
TCM_01496	-0.589248856	0.743265607	Not DE	hatch	NA	0.479201031	0.491141443	0.756761758	0.554761904761905
TCM_01497	0.198616017	0.809901203	Not DE	hatch	0.195479785191508	63.53266025	54.02341876	48.4226462	0.415789473684211
TCM_01498	0.104502966	0.928676727	Not DE	hatch	0.0590031838532567	12.66173227	13.07283734	12.38004567	0.402234636871508
TCM_01499	0.341757774	0.779258797	Not DE	hatch	0.280744011560712	128.6137518	172.586038	141.819923	0.42914653784219
TCM_01500	-6.896360712	0.048160516	M_biased	hatch	NA	2.325093279	0.08406886	10.90803941	0.511586452762923
TCM_01501	-2.422741695	0.257614588	Not DE	hatch	0.294458970577018	29.03356879	0.611537464	3.311772889	0.504975124378109
TCM_01503	-0.70495616	0.525712048	Not DE	hatch	NA	17.57832534	14.31822097	23.8727482	0.531316834708219
TCM_01504	-0.138301598	0.915470263	Not DE	hatch	0.0354711547576707	83.15822175	99.74487087	110.4220832	0.518259518259518
TCM_01507	0.005664003	0.997476053	Not DE	hatch	NA	34.47358483	56.09340992	57.19860789	0.475167785234899
TCM_01508	0.027888959	0.989415731	Not DE	hatch	0.366375600730675	15.65610487	18.88520767	19.01423894	0.464033850493653
TCM_01509	-0.419407532	0.770801091	Not DE	hatch	NA	6.465058076	9.237833109	12.70066649	0.58604247941049
TCM_01510	-0.008901911	0.996501828	Not DE	hatch	NA	168.4809199	202.2014845	209.9265567	0.54287045666356
TCM_01511	-0.370595647	0.762597062	Not DE	hatch	NA	8.040677938	8.392272553	10.99306501	0.531045751633987
TCM_01512	-0.267755724	0.873787619	Not DE	hatch	0.062448275990322	37.38543982	31.80956098	39.66966567	0.553918285331547
TCM_01513	-0.001247194	0.998989344	Not DE	hatch	0.0643341631330286	17.03825919	23.45293699	24.00861536	0.496
TCM_01514	-0.060631254	0.971762149	Not DE	hatch	NA	10.63714565	17.57405245	18.67159021	0.499054820415879
TCM_01515	0.148458934	0.883578396	Not DE	hatch	0.00841413045025753	23.87145021	25.16983708	23.15314103	0.40597539543058
TCM_01516	0.148192459	0.889596366	Not DE	hatch	0.109475614795114	19.09262722	15.19678931	14.15090419	0.440650406504065
TCM_01517	0.418353585	0.785178341	Not DE	hatch	NA	14.58641345	16.60835633	12.69926557	0.500827129859388
TCM_01518	0.017633051	0.993105084	Not DE	hatch	NA	43.04644315	46.22534846	47.31927824	0.422404371584699
TCM_01519	0.449433606	0.79141592	Not DE	hatch	NA	10.97979051	14.82418831	10.70579438	0.550689375506894
TCM_01520	0.058655016	0.978512625	Not DE	hatch	0.480033629188339	62.44670475	72.21808133	72.42948944	0.5323289391086
TCM_01521	0.098675695	0.948079821	Not DE	hatch	0.0337721843260007	22.35878912	22.38148906	21.62240739	0.426116838487972
TCM_01522	0.335918081	0.758902373	Not DE	hatch	0.229422554833972	18.39609716	17.80110329	14.45690275	0.411904761904762
TCM_01523	0.331851446	0.840250029	Not DE	hatch	NA	19.47112027	24.02926034	19.29241164	0.42688679245283
TCM_01524	-0.306613017	0.765615492	Not DE	hatch	NA	74.09722662	84.1965271	104.1766574	0.416450216450216
TCM_01525	-0.405398398	0.748946695	Not DE	hatch	NA	6.000379961	6.628860531	8.945789244	0.583499667332003
TCM_01526	-0.804182166	0.640034592	Not DE	hatch	NA	45.59758169	48.7150056	85.66543646	0.500867152271939
TCM_01527	-0.631965241	0.665440658	Not DE	hatch	NA	317.5681538	293.8501209	467.3309923	0.517486846177654
TCM_01528	0.181292068	0.917277077	Not DE	hatch	NA	208.827859	197.3537784	177.1320809	0.450505050505051
TCM_01529	-0.317594479	0.828278024	Not DE	hatch	0.0978751067511429	6.576652958	8.267749684	10.41924378	0.477832512315271
TCM_01530	-0.094329498	0.962686392	Not DE	hatch	NA	11.14687455	13.55341601	14.51585254	0.47103825136612
TCM_01531	0.18289033	0.897937314	Not DE	hatch	NA	16.55246295	12.90238053	11.4053433	0.407776197249881
TCM_01532	0.161946079	0.888442263	Not DE	hatch	0.0466692775308647	160.6564471	178.7718193	162.8327677	0.405797101449275
TCM_01533	-0.209914738	0.879779933	Not DE	hatch	0.117502494816328	9.289810811	12.09670339	14.2983782	0.530952380952381
TCM_01534	-0.595588504	0.733795837	Not DE	hatch	NA	17.04500172	6.355175288	10.14498633	0.480780263912794
TCM_01535	-0.314784496	0.726135602	Not DE	hatch	NA	31.97233858	26.23261274	33.27076106	0.541351275581721
TCM_01536	0.075495389	0.954924802	Not DE	hatch	0.220699891861029	24.47781248	21.73773592	21.33019855	0.544802867383513
TCM_01537	0.115718216	0.909207433	Not DE	hatch	0.0244013061477922	411.3551434	390.7028426	363.293257	0.499302649930265
TCM_01538	0.044870749	0.978861165	Not DE	hatch	0.0721654444514061	4.479350423	6.41281124	6.368395103	0.51338199513382
TCM_01539	0.1851169	0.875000593	Not DE	hatch	NA	854.8256557	809.9805517	724.4156615	0.457671957671958
TCM_01540	0.214554272	0.83093327	Not DE	hatch	1e-04	131.1953435	194.9913245	170.472227	0.50401167031364
TCM_01541	-0.016318193	0.995052869	Not DE	hatch	0.043457729812613	200.3980841	177.5469036	187.1963975	0.561616161616162
TCM_01542	0.117386126	0.934950028	Not DE	hatch	0.0883646735617362	38.76908241	27.94713436	26.80806187	0.521400778210117
TCM_01543	0.008425153	0.996586107	Not DE	hatch	0.00230683609870499	109.4446516	107.8485599	111.2745524	0.52958152958153
TCM_01544	0.298698397	0.736216784	Not DE	hatch	NA	38.04173012	52.38178537	43.87243826	0.481987577639752
TCM_01545	-0.275967685	0.768856185	Not DE	hatch	NA	58.27848702	60.0198868	73.98046008	0.59331955922865
TCM_01546	-0.554600455	0.726135602	Not DE	hatch	NA	3.147439945	3.385063411	5.089784773	0.583333333333333
TCM_01547	-0.384740137	0.760695319	Not DE	hatch	NA	14.39616913	16.48802946	22.15714047	0.571677559912854
TCM_01548	0.109451139	0.903589433	Not DE	hatch	NA	63.73193634	68.35016459	64.2925639	0.455339805825243
TCM_01549	-0.201523859	0.884439809	Not DE	hatch	NA	43.09829795	85.9606447	99.56405682	0.541910331384016
TCM_01550	-0.669644264	0.713564941	Not DE	hatch	0.031593974764139	20.81438198	35.10584038	56.2921991	0.564028314028314
TCM_01551	-0.761746856	0.733710425	Not DE	hatch	NA	1.62788482	2.244310934	3.820372609	0.594982078853047
TCM_01553	-0.725025824	0.564885144	Not DE	hatch	NA	15.66420324	16.95799983	28.53260506	0.525464834276475
TCM_01554	0.306361705	0.814482891	Not DE	hatch	NA	339.1672619	429.5255856	358.2881788	0.534475724194206
TCM_01555	0.018180713	0.994331113	Not DE	hatch	0.172416212794873	31.08301685	33.07783447	33.37425212	0.484126984126984
TCM_01556	0.568245957	0.737491524	Not DE	hatch	NA	1.813155071	1.918437224	1.310150078	0.558823529411765
TCM_01557	-0.170934114	0.884439809	Not DE	hatch	0.0113467524803949	8.996285777	10.84439364	12.34610821	0.489847715736041
TCM_01558	-0.100632938	0.941043411	Not DE	hatch	NA	2.717746615	3.659071556	3.974076792	0.520653218059558
TCM_01559	0.01757328	0.991467484	Not DE	hatch	NA	12.26251277	15.00376027	15.18106483	0.58533975387908
TCM_01560	0.119416428	0.896722861	Not DE	hatch	0.0578409296492532	242.6110363	224.2032978	213.215831	0.485205551191411
TCM_01561	0.567352165	0.640034592	Not DE	hatch	0.143698134177161	20.49278899	25.34672248	17.41608506	0.408783783783784
TCM_01562	0.469969909	0.802025588	Not DE	hatch	NA	6.728110418	6.872840918	4.880096318	0.442719881744272
TCM_01563	0.19906911	0.866960454	Not DE	hatch	0.120898381437711	9.223518187	3.285037958	2.965769487	0.464279052415594
TCM_01564	-0.139801035	0.899682459	Not DE	hatch	NA	6.920578059	10.44064779	11.70694678	0.475177304964539
TCM_01565	0.01260764	0.996357127	Not DE	hatch	0.0303023482009013	48.3109893	55.23083263	56.72042948	0.535833333333333
TCM_01566	0.026634408	0.978885319	Not DE	hatch	0.0661977633802072	61.18838525	69.23802958	69.27298027	0.571748878923767
TCM_01567	0.163148468	0.905228879	Not DE	hatch	NA	17.39159462	20.67804572	18.89096859	0.548414738646101
TCM_01568	0.065988741	0.966926887	Not DE	hatch	0.0583779813582266	184.8250667	219.7800231	218.5172884	0.542907400427189
TCM_01569	0.028384739	0.992409288	Not DE	hatch	0.0641981001332821	4.45909757	4.541335075	4.427576373	0.464761904761905
TCM_01570	-0.025214009	0.994169171	Not DE	hatch	NA	0.790070352	0.885434839	0.917621024	0.536796536796537
TCM_01571	-0.50917284	0.632471905	Not DE	hatch	NA	26.10266474	26.03207916	37.52475414	0.53336067815149
TCM_01572	0.123346468	0.949882044	Not DE	hatch	0.117966134513794	9.528500963	4.63305709	4.349469516	0.53905160390516
TCM_01573	0.003507016	0.998989344	Not DE	hatch	0.0089822601515618	34.83765477	25.41591496	26.23574762	0.522619047619048
TCM_01574	0.083356833	0.968806741	Not DE	hatch	NA	1.089669306	1.438966836	1.392272154	0.483204134366925
TCM_01576	-0.24939824	0.786011497	Not DE	hatch	0.0407762622444223	41.32571267	78.95920778	95.24429775	0.534749262536873
TCM_01577	0.339193785	0.879702639	Not DE	hatch	NA	1.317831296	1.387370995	1.045521147	0.512247071352503
TCM_01578	0.264360606	0.840250029	Not DE	hatch	0.133196246917382	41.61800237	37.89483553	32.61411891	0.501230012300123
TCM_01579	-0.217337532	0.904423349	Not DE	hatch	0.179029477126932	1276.560017	1147.710087	1393.357035	0.497231450719823
TCM_01580	0.388627824	0.786011497	Not DE	hatch	0.145470854247093	448.2881261	262.594677	211.6648515	0.512820512820513
TCM_01581	0.199819019	0.941865162	Not DE	hatch	NA	464.88055	251.4795125	222.7306091	0.525482093663912
TCM_01582	0.124803513	0.962483537	Not DE	hatch	0.187437174080909	394.517649	40.95072853	38.47460059	0.494089834515366
TCM_01583	0.42106266	0.787930154	Not DE	hatch	NA	435.1061768	43.27494006	33.17518225	0.537170263788969
TCM_01584	-0.769823692	0.718725086	Not DE	hatch	0.17852987383962	182.9808806	52.19808727	89.61869839	0.49862258953168
TCM_01585	-0.628474725	0.773597367	Not DE	hatch	0.226659671510822	10.45533869	3.104415975	4.844398835	0.554954954954955
TCM_01586	-0.556024365	0.790437733	Not DE	hatch	NA	26.54500035	5.713637303	8.428467052	0.455974842767296
TCM_01587	-0.435891551	0.831765296	Not DE	hatch	NA	1.174272211	0.843797567	1.124745753	0.48695652173913
TCM_01588	-0.484460963	0.665440658	Not DE	hatch	0.185796495386624	118.5952997	93.63790568	137.7674703	0.505327245053272
TCM_01589	-0.111216213	0.958649396	Not DE	hatch	NA	15.98934432	32.77187724	34.99971989	0.379241516966068
TCM_01591	-0.778741421	0.665440658	Not DE	hatch	0.0362245536705205	5.223294357	4.233384537	7.399304492	0.558802308802309
TCM_01592	0.564743422	0.630376321	Not DE	hatch	NA	4.623313039	4.857243722	3.369217162	0.488356620093147
TCM_01593	-0.139335399	0.924718667	Not DE	hatch	0.0449497836864763	1.987040204	2.095699601	2.365617487	0.426356589147287
TCM_01594	-0.925356391	0.619818234	Not DE	hatch	NA	1.088968571	0.787937622	1.523720006	0.535714285714286
TCM_01595	-0.877563104	0.545357389	Not DE	hatch	NA	5.01197868	3.932235287	7.410266093	0.496218260399784
TCM_01596	0.215783526	0.841324871	Not DE	hatch	1e-04	75.81993953	88.7780664	78.10716329	0.447731755424063
TCM_01597	-0.128520562	0.913572733	Not DE	hatch	NA	66.34446455	59.08468242	66.43935977	0.469907407407407
TCM_01598	0.054241301	0.958086607	Not DE	hatch	0.188707385657477	122.7350123	93.37304946	91.32874729	0.511289364230541
TCM_01599	-0.264482141	0.811391571	Not DE	hatch	NA	46.5539396	34.67057862	42.60379598	0.534798534798535
TCM_01600	0.188919257	0.920631591	Not DE	hatch	NA	5.581535021	2.761375035	2.462548363	0.573333333333333
TCM_01601	0.126105222	0.95952239	Not DE	hatch	NA	5.617452159	2.974536386	2.774192973	0.526455026455027
TCM_01602	-0.186385465	0.867266574	Not DE	hatch	NA	12.99779156	15.14323491	17.42239723	0.48603057459146
TCM_01603	-0.133232363	0.949369353	Not DE	hatch	NA	2.234924276	2.698687546	3.018682573	0.398941798941799
TCM_01604	-0.261479755	0.83093327	Not DE	hatch	NA	38.9839037	41.42348551	50.61637514	0.485356454720617
TCM_01605	0.06441226	0.966481242	Not DE	hatch	NA	13.45856826	22.68893367	21.92451783	0.381005586592179
TCM_01607	0.218018326	0.83393454	Not DE	hatch	NA	48.5127158	61.68568064	54.30755128	0.439393939393939
TCM_01608	0.161734324	0.891493449	Not DE	hatch	0.109643295007285	75.20087705	76.70669942	70.13969984	0.440985732814527
TCM_01609	-0.090817897	0.941865162	Not DE	hatch	0.0831685261090351	57.05187435	66.40190409	72.27311114	0.461904761904762
TCM_01610	0.26013923	0.7673915	Not DE	hatch	0.143774449110776	13.35096789	13.93080195	11.95970322	0.455172413793103
TCM_01611	-0.212075806	0.903589433	Not DE	hatch	NA	23.68271574	23.96101209	27.47815573	0.476851851851852
TCM_01612	0.079313314	0.924718667	Not DE	hatch	NA	123.3493328	132.2368077	128.5287419	0.487144168962351
TCM_01613	0.12722991	0.920631591	Not DE	hatch	0.0885193195598802	1391.447388	326.0760916	311.9511811	0.466666666666667
TCM_01614	-0.053981485	0.973460773	Not DE	hatch	0.066986178319703	12.16115178	11.9922968	12.55849512	0.493608652900688
TCM_01615	-0.155631404	0.924760103	Not DE	hatch	0.0253467863284026	19.73226947	35.91608957	41.06908285	0.490407673860911
TCM_01616	-0.236203253	0.897967472	Not DE	hatch	NA	4.73517145	8.255987034	9.645450245	0.484009840098401
TCM_01618	0.022270345	0.992799882	Not DE	hatch	NA	81.80798305	94.41254572	95.89025142	0.498787878787879
TCM_01619	-0.323992709	0.713484274	Not DE	hatch	0.0928978442470152	50.34549866	66.52659849	85.42116643	0.506218905472637
TCM_01620	-0.064125963	0.966046923	Not DE	hatch	0.11967112205439	33.52620596	25.32225148	27.22822124	0.510548523206751
TCM_01621	0.058867654	0.957105787	Not DE	hatch	NA	40.97782715	38.40704448	37.86211152	0.545191612436732
TCM_01622	-0.0693745	0.957105787	Not DE	hatch	0.0198028050802599	20.32779139	29.8246992	32.29408602	0.497354497354497
TCM_01623	-0.501984149	0.759264904	Not DE	hatch	NA	105.6890822	93.16828131	140.0446176	0.53030303030303
TCM_01624	-0.105203424	0.924797791	Not DE	hatch	0.119502676498441	82.47068395	67.20321044	74.39085286	0.488095238095238
TCM_01625	0.147320052	0.880458536	Not DE	hatch	0.378097613650385	65.50856993	65.20033831	60.11352274	0.435435435435435
TCM_01626	0.025821236	0.993310501	Not DE	hatch	NA	4.016432763	3.165925284	3.219706843	0.462804005722461
TCM_01627	-0.158917617	0.885858399	Not DE	hatch	NA	11.32645398	9.104795474	10.34017978	0.481481481481481
TCM_01628	0.342936261	0.77988398	Not DE	hatch	NA	9.484393045	8.383077883	6.688287537	0.518072289156627
TCM_01629	0.275329637	0.793204825	Not DE	hatch	NA	5.826055055	7.812822084	6.520795105	0.368243243243243
TCM_01630	0.221998695	0.840250029	Not DE	hatch	0.0128798443037577	38.73289805	39.76766981	34.7617674	0.486486486486487
TCM_01631	0.300127372	0.790019405	Not DE	hatch	0.144757554496477	97.96110125	132.8684412	109.4905939	0.4860088365243
TCM_01632	0.08153111	0.955291354	Not DE	hatch	0.138317726203236	86.39671883	79.05286932	76.15966897	0.45771144278607
TCM_01633	-0.084289842	0.941865162	Not DE	hatch	0.0343548048899057	83.71873588	68.03575358	73.76023397	0.479166666666667
TCM_01634	-0.668679045	0.665440658	Not DE	hatch	NA	30.28049079	17.81398507	29.21958454	0.501968503937008
TCM_01635	0.18994531	0.816119508	Not DE	hatch	0.063742760745682	82.09060538	87.51480795	78.27161308	0.449419568822554
TCM_01636	0.049588899	0.95642451	Not DE	hatch	NA	47.90975119	50.49807285	49.98068652	0.44988344988345
TCM_01637	-0.197591204	0.883578396	Not DE	hatch	0.0888029076323621	11.36762654	12.03303345	13.85063105	0.455006337135615
TCM_01638	-0.125649061	0.910612959	Not DE	hatch	0.12296787663567	15.94718516	18.16346719	19.80492326	0.455696202531646
TCM_01639	-0.08205952	0.963248897	Not DE	hatch	0.129020272093521	28.79180972	36.74070647	39.02078726	0.460761460761461
TCM_01640	0.663452766	0.640034592	Not DE	hatch	NA	5.09835636	3.514845578	2.316161473	0.46769456681351
TCM_01642	0.392761203	0.7588732	Not DE	hatch	NA	20.36220429	15.55860338	11.98816013	0.471380471380471
TCM_01643	0.164565201	0.913270339	Not DE	hatch	0.110166201090485	46.53510601	55.85903463	50.98664495	0.471337579617834
TCM_01644	0.772952642	0.640034592	Not DE	hatch	0.225819427363322	5.37775124	3.691663796	2.156958189	0.453924914675768
TCM_01645	0.598043919	0.752869456	Not DE	hatch	NA	4.875681013	4.001828156	2.680824904	0.472549019607843
TCM_01646	0.224201814	0.840250029	Not DE	hatch	0.0310015807949616	178.1950423	213.5907774	185.8921847	0.443269908386187
TCM_01647	0.336346536	0.753217537	Not DE	hatch	0.0507257591341947	20.57519215	19.34115948	15.72986827	0.424107142857143
TCM_01648	-0.368955796	0.765854193	Not DE	hatch	NA	12.64110021	12.62556327	16.94208572	0.558139534883721
TCM_01649	-0.208325924	0.84173646	Not DE	hatch	0.0214457678350681	61.64935343	63.62204893	75.48886979	0.514078110808356
TCM_01650	-0.348986901	0.713484274	Not DE	hatch	0.364032438256569	13.03224935	14.15858039	18.44479137	0.451807228915663
TCM_01651	-0.211591005	0.888580585	Not DE	hatch	NA	25.55583463	33.54852853	39.78495534	0.538251366120219
TCM_01652	0.147098645	0.881397622	Not DE	hatch	0.0946410005496717	25.25072507	35.98876177	32.59935611	0.409472880061115
TCM_01653	-0.343001079	0.817113127	Not DE	hatch	0.100547638597813	57.74410807	29.05511929	38.93118437	0.533650039588282
TCM_01654	0.297102166	0.701409191	Not DE	hatch	0.126382731388325	181.599468	122.5678045	101.6836061	0.452571428571429
TCM_01655	-0.17408892	0.854879028	Not DE	hatch	0.257854122966441	162.5392349	93.21386607	108.1572105	0.449759554543154
TCM_01656	0.01683384	0.995052869	Not DE	hatch	1e-04	18.83583222	15.95125356	16.05263868	0.448275862068966
TCM_01657	-0.203486758	0.879069506	Not DE	hatch	0.187149606333551	61.80075234	42.62764335	49.13760899	0.503533568904594
TCM_01658	0.256597617	0.737491524	Not DE	hatch	NA	34.95274057	33.93098644	28.80844613	0.486807387862797
TCM_01659	0.308825678	0.870450954	Not DE	hatch	0.256010209186514	7.140897096	3.145783981	2.527911704	0.440909090909091
TCM_01660	0.075447444	0.949000326	Not DE	hatch	0.151015818179832	72.85679826	106.0399891	102.5522622	0.438181818181818
TCM_01661	-0.150401935	0.897927512	Not DE	hatch	0.153562573066021	30.34409128	11.58161079	13.25661661	0.418359668924003
TCM_01662	0.059614646	0.958649396	Not DE	hatch	0.0510556419994543	44.60124256	54.52306515	52.96272164	0.485463150777552
TCM_01664	0.199536464	0.876582892	Not DE	hatch	NA	21.16728577	26.37098952	23.00969684	0.483251633986928
TCM_01665	-0.08564685	0.964797311	Not DE	hatch	0.619306680998172	8.526076207	8.784592285	9.24536304	0.402414486921529
TCM_01666	-0.19176858	0.840250029	Not DE	hatch	NA	19.42830237	26.22575368	30.49597218	0.507339449541284
TCM_01667	-0.919479355	0.619818234	Not DE	hatch	0.151594097009193	0.687239459	0.733766496	1.408079372	0.521921921921922
TCM_01668	0.145027878	0.891352808	Not DE	hatch	NA	15.11273678	15.46096307	14.33331486	0.489106753812636
TCM_01669	-0.076159298	0.969455486	Not DE	hatch	NA	269.7902607	264.4045712	284.9441005	0.409863945578231
TCM_01670	0.074646137	0.946776722	Not DE	hatch	0.0969941056317352	1847.143834	2420.494245	2376.968695	0.539823008849557
TCM_01671	-0.189489894	0.859148467	Not DE	hatch	NA	67.30375053	54.07914746	63.50181009	0.488219895287958
TCM_01673	-0.634990064	0.735876175	Not DE	hatch	NA	3.026506679	2.021889454	3.183696479	0.487012987012987
TCM_01674	-0.078705462	0.956852284	Not DE	hatch	0.280273295314869	131.2824795	164.1589599	174.3000414	0.387228448872284
TCM_01675	-0.165243236	0.878357143	Not DE	hatch	NA	37.06386493	32.86115695	37.37588238	0.466130604288499
TCM_01676	-0.330634136	0.758902373	Not DE	hatch	0.454664062001585	106.2870561	69.34818217	87.93825663	0.379077167859984
TCM_01677	-0.343603517	0.810745643	Not DE	hatch	NA	7.263030362	5.711094406	7.20958337	0.482260726072607
TCM_01678	0.070971895	0.978512625	Not DE	hatch	NA	2.603644806	2.147900871	2.019881036	0.429667519181586
TCM_01679	-0.052630097	0.957105787	Not DE	hatch	0.0130460695242962	81.90414097	83.79415215	88.8437009	0.512241054613936
TCM_01680	0.088559873	0.937281731	Not DE	hatch	0.469158918602915	225.1170224	266.3811704	254.8030092	0.458066048942742
TCM_01681	0.233865092	0.773597367	Not DE	hatch	0.056166889227841	374.7419288	406.795342	349.0918896	0.428921568627451
TCM_01682	0.434167251	0.720583391	Not DE	hatch	0.037830678403245	42.86760108	55.3589392	41.90681584	0.489515545914678
TCM_01684	-0.100833118	0.917277077	Not DE	hatch	0.0823826425147023	24.71346729	12.99909077	14.16833008	0.475452196382429
TCM_01685	0.546350001	0.726135602	Not DE	hatch	NA	132.9157285	95.67710781	67.501861	0.501650165016502
TCM_01686	0.225674048	0.891493449	Not DE	hatch	NA	325.2139213	230.0938615	201.5238709	0.508411214953271
TCM_01687	-0.105279281	0.924797791	Not DE	hatch	0.171994439998402	48.59655111	49.34293835	54.26058646	0.511484593837535
TCM_01688	0.036150427	0.991237463	Not DE	hatch	0.0668140592767178	47.93097038	53.37036558	54.18862823	0.534990791896869
TCM_01689	-0.264831592	0.86968644	Not DE	hatch	NA	4.362428254	2.065487179	2.498605402	0.536764705882353
TCM_01690	-0.376483191	0.840241536	Not DE	hatch	NA	97.6829518	23.18353682	31.57160322	0.485897435897436
TCM_01691	0.286499762	0.910304109	Not DE	hatch	0.216507931550165	48.70090115	43.97075202	36.52475675	0.527235772357724
TCM_01692	-0.153140467	0.889347017	Not DE	hatch	NA	101.9462158	72.35889495	81.99786743	0.497916666666667
TCM_01693	-0.004096191	0.998989344	Not DE	hatch	NA	7.809240178	3.821888039	4.029379347	0.5424013434089
TCM_01694	-0.020797017	0.995052869	Not DE	hatch	0.148473170097289	7.281845216	6.695500394	6.991047866	0.534042553191489
TCM_01695	0.232834204	0.895735635	Not DE	hatch	NA	3.958752027	3.586534407	3.140182572	0.529360967184801
TCM_01696	0.00975524	0.996586107	Not DE	hatch	0.0494313375313941	81.46393091	122.1619753	122.5102401	0.547439126784215
TCM_01699	0.237035969	0.841324871	Not DE	hatch	0.353911269278899	44.51091855	53.91182478	47.79508957	0.47360248447205
TCM_01700	0.253529456	0.896564547	Not DE	hatch	NA	3.236207225	2.912464739	2.563940664	0.462829736211031
TCM_01701	-0.475159891	0.831853553	Not DE	hatch	NA	5.96813153	0.626467392	0.859425537	0.444699286442406
TCM_01702	0.204717727	0.80661906	Not DE	hatch	0.286415266220166	58.45999084	89.91998446	78.99768117	0.399450371807307
TCM_01703	0.116997343	0.950319955	Not DE	hatch	0.0625898320942762	977.05523	716.2746103	693.6098385	0.489479512735327
TCM_01705	0.012837274	0.995571239	Not DE	hatch	NA	19.78483378	32.07707268	32.8308865	0.514587212911235
TCM_01706	-0.361119116	0.805771878	Not DE	hatch	NA	4.252079928	3.916795065	5.056991781	0.508554572271386
TCM_01707	-0.294613108	0.77988398	Not DE	hatch	0.0505037130683756	83.67077285	132.2692245	162.1385983	0.516473731077471
TCM_01708	0.085308404	0.950586094	Not DE	hatch	NA	3.902926444	3.963399659	3.803920241	0.43681917211329
TCM_01709	0.195116573	0.890389485	Not DE	hatch	NA	27.42759649	26.59389949	23.42589237	0.471389645776567
TCM_01710	-0.490706674	0.701409191	Not DE	hatch	0.193659456772111	5.458549337	3.950874527	5.671671902	0.464285714285714
TCM_01711	-0.050385297	0.956663847	Not DE	hatch	NA	82.39428621	46.47065292	49.18647723	0.533103051237766
TCM_01712	0.155723388	0.927593516	Not DE	hatch	NA	13.9495008	17.47930066	15.47827614	0.477975632614808
TCM_01713	0.095477686	0.950319955	Not DE	hatch	0.249841148760768	24.63785488	18.11055523	17.29066397	0.495109701295268
TCM_01714	-0.135283167	0.908523591	Not DE	hatch	0.111245656162471	31.54629039	23.81954842	26.76012856	0.433333333333333
TCM_01715	-0.373149163	0.713564941	Not DE	hatch	NA	74.88375466	75.18814553	98.90484161	0.476266666666667
TCM_01716	0.128123712	0.927593516	Not DE	hatch	NA	17.99266896	10.46442489	9.662286723	0.483122362869198
TCM_01717	0.09789555	0.957105787	Not DE	hatch	0.113292716750894	18.51398613	19.2014271	18.35657005	0.451633986928105
TCM_01718	-0.002757844	0.998989344	Not DE	hatch	NA	32.01417183	37.841125	38.36263518	0.489913011290024
TCM_01719	0.030837816	0.980812863	Not DE	hatch	0.207140768826958	13.83284754	18.83722338	19.00357978	0.474123539232053
TCM_01720	0.328628116	0.876582892	Not DE	hatch	0.107398573825885	6.752998512	4.887503041	3.719425492	0.471518987341772
TCM_01721	-0.157567791	0.884439809	Not DE	hatch	0.402190302167574	171.1446583	267.0392998	302.5993488	0.407835581245986
TCM_01722	0.006297863	0.996586107	Not DE	hatch	0.0740539245857247	209.7035006	187.9830085	193.3178899	0.545086119554205
TCM_01723	0.32278073	0.793204825	Not DE	hatch	NA	21.21714746	18.49220566	14.94037526	0.519908987485779
TCM_01724	-0.163885327	0.864751011	Not DE	hatch	0.0131408039017105	52.14813905	95.1471807	107.8300846	0.557888422315537
TCM_01725	0.229555523	0.807467517	Not DE	hatch	0.0584493480509529	193.9168915	148.2361956	128.6455741	0.433770014556041
TCM_01726	-0.321174527	0.755636303	Not DE	hatch	NA	6.987895227	8.828591539	11.20980788	0.532442748091603
TCM_01727	0.630896975	0.786011497	Not DE	hatch	NA	1.712303151	0.850432359	0.52036494	0.494598765432099
TCM_01728	0.297990667	0.713564941	Not DE	hatch	0.159356719475217	41.47741835	34.83566342	28.83111749	0.495209278870398
TCM_01729	-0.457472807	0.789188541	Not DE	hatch	0.0467518909699357	2.406738871	2.833740694	4.014080762	0.576417704011065
TCM_01731	0.170804269	0.892619356	Not DE	hatch	0.0954351174657541	13.06406295	17.71647301	16.30811531	0.462686567164179
TCM_01732	-0.128882377	0.924797791	Not DE	hatch	NA	141.4314424	97.26971883	106.6897573	0.481586402266289
TCM_01733	-0.126935632	0.902805473	Not DE	hatch	NA	42.14725964	25.73210512	28.36054944	0.419191919191919
TCM_01734	-0.154548018	0.941043411	Not DE	hatch	NA	7.676319154	4.218922066	4.750511597	0.472813238770686
TCM_01735	0.158597459	0.845488684	Not DE	hatch	0.064299660089444	12.30146395	19.54298343	17.80820011	0.494318181818182
TCM_01736	-0.819100067	0.619818234	Not DE	hatch	0.0687359630255831	1.089823712	1.529033763	2.682372838	0.515107913669065
TCM_01737	0.019570116	0.996586107	Not DE	hatch	0.137164960232547	7.318547346	7.516026579	7.382465373	0.494921514312096
TCM_01738	-0.01528684	0.994844021	Not DE	hatch	NA	1138.350912	1716.194109	1796.63003	0.491043026954629
TCM_01739	0.318023176	0.768374773	Not DE	hatch	NA	26.79756532	42.90378671	35.25759543	0.482683982683983
TCM_01740	0.317461233	0.807467517	Not DE	hatch	NA	3.865627891	7.461860767	6.122697388	0.545787545787546
TCM_01741	-0.257887127	0.735224303	Not DE	hatch	0.0395489047713761	157.499092	159.6368345	194.4852636	0.500445632798574
TCM_01742	-0.27973576	0.74483216	Not DE	hatch	0.241899562433945	18.78494559	18.82390664	23.19171561	0.509298998569385
TCM_01743	-0.110648394	0.95087202	Not DE	hatch	NA	15.79751752	7.388234319	8.289590107	0.460279441117764
TCM_01744	0.294023842	0.693007871	Not DE	hatch	0.0579466884690932	106.5185807	135.4412617	113.0824475	0.463636363636364
TCM_01745	-0.032021044	0.979040056	Not DE	hatch	NA	35.51167639	51.57737407	53.89236128	0.44895199459094
TCM_01746	-0.276491759	0.882860981	Not DE	hatch	0.241922833196094	507.842594	467.8552206	572.7911421	0.468724481463335
TCM_01747	-0.358308826	0.814482891	Not DE	hatch	NA	111.0194821	16.63551813	21.85042828	0.467948717948718
TCM_01748	-0.209190124	0.897237823	Not DE	hatch	0.051682964289212	4476.052044	6236.08806	7536.407039	0.499838344649208
TCM_01749	0.346818117	0.86062508	Not DE	hatch	NA	4.516350268	2.48344876	1.931764104	0.389210019267823
TCM_01750	-0.059673652	0.959340407	Not DE	hatch	NA	14.14802887	11.4754393	12.36041396	0.452380952380952
TCM_01751	0.127014999	0.902805473	Not DE	hatch	0.0744715871182176	62.33715963	61.82072603	58.55475796	0.499588477366255
TCM_01752	0.753642448	0.665440658	Not DE	hatch	0.459831114642649	9.829131411	10.93804459	6.532148032	0.422909880564604
TCM_01753	0.181708655	0.868227521	Not DE	hatch	0.43113613920905	31.6917938	28.56191827	25.65306145	0.482382133995037
TCM_01754	-0.090353604	0.937281731	Not DE	hatch	NA	26.54247872	35.60995565	38.70319962	0.518653321201092
TCM_01755	0.086473433	0.929207221	Not DE	hatch	0.194016947754928	196.7564399	196.7541083	190.7415423	0.489583333333333
TCM_01756	-0.162583362	0.935113191	Not DE	hatch	NA	32.19192252	15.2681362	16.77230714	0.430615164520744
TCM_01757	0.318143936	0.762597062	Not DE	hatch	0.0235682750092496	67.08076086	87.25548488	71.9899645	0.508064516129032
TCM_01758	-0.155969889	0.913418097	Not DE	hatch	NA	41.97153481	47.08124568	52.43151841	0.482164821648217
TCM_01759	-0.084308956	0.932697754	Not DE	hatch	0.312016461501347	16.78898494	17.24664664	18.50560305	0.419833988641328
TCM_01760	0.054463945	0.963805696	Not DE	hatch	0.018992767411506	22.8967629	20.65238472	20.33210482	0.45
TCM_01761	-0.02238794	0.989385572	Not DE	hatch	0.104431091874578	186.661976	160.814728	166.2151386	0.484157160963245
TCM_01762	-0.275122592	0.817113127	Not DE	hatch	0.0569545261183071	193.5616304	115.7896572	145.459753	0.559491371480472
TCM_01763	-0.007376197	0.996586107	Not DE	hatch	0.132267240098131	6.992999735	11.35763904	11.74464354	0.534417344173442
TCM_01764	-0.158191415	0.842431568	Not DE	hatch	0.0805801546323481	96.07008698	110.821809	126.320807	0.552759381898455
TCM_01765	2.897478945	0.131741193	Not DE	hatch	NA	0.572307234	1.933221283	0.247332133	0.561738804571857
TCM_01766	-0.434125245	0.817113127	Not DE	hatch	0.253145622934977	73.23180159	37.96048201	53.94757082	0.571225745385707
TCM_01767	-0.059242528	0.971742016	Not DE	hatch	NA	4.446278948	7.44200833	8.011400737	0.519766957969205
TCM_01768	0.240094698	0.925936767	Not DE	hatch	NA	2.547517461	3.536809893	3.094858005	0.486260454002389
TCM_01769	0.089960274	0.952661811	Not DE	hatch	0.313597647058536	349.9991273	594.1649186	571.3438559	0.461287693561532
TCM_01770	0.109089928	0.914148917	Not DE	hatch	0.026078196464538	62.46999087	62.9210034	60.14749234	0.484654731457801
TCM_01771	-0.550543135	0.729789493	Not DE	hatch	NA	17.01931463	4.272594866	6.334903502	0.459546925566343
TCM_01772	0.11107505	0.92274444	Not DE	hatch	0.11375407679478	182.0737379	219.9020627	210.0719335	0.517316017316017
TCM_01773	0.02382771	0.995052869	Not DE	hatch	NA	15.50120042	13.47848299	13.36239808	0.47204641350211
TCM_01774	-0.155708748	0.860660744	Not DE	hatch	NA	42.00846621	42.40662473	47.76267864	0.515923566878981
TCM_01775	-0.14871734	0.907186691	Not DE	hatch	NA	83.26703884	61.10987251	69.65918731	0.498789346246973
TCM_01776	-0.123415353	0.940069579	Not DE	hatch	0.0607107440193441	1.931473635	3.214883626	3.570049137	0.47229326513214
TCM_01777	0.07992749	0.958649396	Not DE	hatch	0.0496447845005919	32.68913008	14.11305709	13.4659415	0.471098265895954
TCM_01778	0.111130114	0.958649396	Not DE	hatch	0.240871048783833	27.16201923	22.55273361	20.98048033	0.439393939393939
TCM_01779	0.270921176	0.817113127	Not DE	hatch	NA	8.790329039	8.552601747	7.113290121	0.417840375586854
TCM_01780	0.155765711	0.838462867	Not DE	hatch	0.0673234781115741	64.72898768	71.94978004	65.8471188	0.415929203539823
TCM_01781	0.084657375	0.936353439	Not DE	hatch	NA	20.77687034	27.80418493	26.80113579	0.468824940047962
TCM_01782	-0.852518256	0.713484274	Not DE	hatch	0.421217479273902	4.074540784	0.387947943	0.73209569	0.401129943502825
TCM_01783	0.361173873	0.712636403	Not DE	hatch	NA	29.51564098	34.69501301	27.545961	0.413530465949821
TCM_01784	-0.040964244	0.974827518	Not DE	hatch	0.0520934251130248	199.6893384	125.7999528	130.5909102	0.437303087586641
TCM_01785	-0.085750989	0.950319955	Not DE	hatch	0.0396732986108658	17.69538799	14.16889734	15.45544022	0.47673314339981
TCM_01786	0.178555944	0.906066614	Not DE	hatch	NA	23.95922554	63.35907376	55.83518143	0.525959367945824
TCM_01787	-0.110786511	0.941043411	Not DE	hatch	0.136013438684424	31.69794887	30.74856875	33.8373562	0.49901768172888
TCM_01788	-0.286657755	0.950319955	Not DE	hatch	NA	36.36493571	35.36626014	42.0731293	0.485347985347985
TCM_01789	-0.030140336	0.987594935	Not DE	hatch	0.181376706729806	26.07929605	11.7130658	12.09943694	0.392767633369137
TCM_01790	0.140479186	0.91127656	Not DE	hatch	NA	39.36160668	51.43089912	47.06983569	0.57172131147541
TCM_01791	0.07255237	0.934042081	Not DE	hatch	0.160904270154789	82.18629427	114.3915612	110.9702979	0.447137087194108
TCM_01792	-0.412403124	0.790437733	Not DE	hatch	NA	755.1226787	756.1254765	1051.653841	0.536423269463145
TCM_01793	0.208112432	0.785178341	Not DE	hatch	0.0882560791221976	152.0662511	174.6573455	154.795053	0.448765432098765
TCM_01794	0.169108381	0.824950823	Not DE	hatch	0.0717679279861925	126.4169512	115.9528488	105.9825983	0.431129476584022
TCM_01795	-0.095038347	0.920631591	Not DE	hatch	0.018076435275629	49.88334748	63.72167599	69.37975201	0.457430097392397
TCM_01796	0.613709664	0.733292018	Not DE	hatch	0.203484275583098	82.12468226	153.5695374	101.5364465	0.460005947071068
TCM_01797	0.022339767	0.995052869	Not DE	hatch	NA	3.843495345	3.786138154	3.818982336	0.48695652173913
TCM_01798	0.684651669	0.648820196	Not DE	hatch	NA	172.2137227	301.7772636	191.9971057	0.482573726541555
TCM_01799	-0.349749751	0.838462867	Not DE	hatch	NA	3.130270558	2.413809534	3.126968559	0.445468509984639
TCM_01800	0.42966431	0.785178341	Not DE	hatch	NA	8.743503991	9.417912782	7.19912281	0.45385450597177
TCM_01801	0.242145154	0.751568445	Not DE	hatch	NA	42.99650125	47.3101897	40.54122117	0.4606135986733
TCM_01802	0.186856003	0.809901203	Not DE	hatch	0.127723989097785	123.3479286	163.5234222	145.2296809	0.469879518072289
TCM_01804	-0.008164297	0.996357127	Not DE	hatch	0.116053780003917	36.34878945	30.87290543	31.48519627	0.438775510204082
TCM_01805	0.307551493	0.785178341	Not DE	hatch	0.419850758439909	13.2747951	18.83263575	15.30266238	0.422157149829185
TCM_01806	-0.080368714	0.949000326	Not DE	hatch	NA	5.751059819	9.014913616	9.730303476	0.498009950248756
TCM_01807	0.250422265	0.809901203	Not DE	hatch	0.414255677157753	55.60296215	65.82176722	56.60804653	0.442028985507246
TCM_01808	-0.248559015	0.876582892	Not DE	hatch	0.253956880477888	38.49271649	42.109533	50.15394636	0.395833333333333
TCM_01809	0.169259106	0.886719135	Not DE	hatch	0.279538891163098	74.92182743	54.91680156	49.5932934	0.469308469308469
TCM_01810	0.12983893	0.903589433	Not DE	hatch	NA	16.01980047	27.92999801	26.05956289	0.48
TCM_01811	-0.01730031	0.995052869	Not DE	hatch	0.0706815038791344	23.57634809	35.86138307	36.85104141	0.549965059399022
TCM_01812	-0.381598482	0.831382011	Not DE	hatch	NA	47.92384324	31.42749929	40.15359826	0.428380187416332
TCM_01813	-0.156568219	0.889186483	Not DE	hatch	0.257579876469428	15.3865234	20.13584508	22.80970236	0.445278820748157
TCM_01814	0.328486847	0.736216784	Not DE	hatch	0.0083054314617964	13.38442566	14.30769833	11.65979966	0.443438914027149
TCM_01815	0.284026215	0.762597062	Not DE	hatch	0.0824181532497335	14.78158004	21.93641001	18.652587	0.439205955334988
TCM_01816	-0.028472725	0.995052869	Not DE	hatch	NA	2.241094788	1.181482843	1.216115758	0.468233246301131
TCM_01817	0.125359159	0.892619356	Not DE	hatch	0.0832172221666977	56.63496528	56.21376518	52.81721779	0.476190476190476
TCM_01818	-0.19790114	0.862958713	Not DE	hatch	0.0217607859206199	251.8075393	282.8943931	329.6700133	0.565939771547248
TCM_01819	-0.711647067	0.640034592	Not DE	hatch	NA	4.3715123	4.705796641	7.771026655	0.549653579676674
TCM_01820	-0.607900995	0.63545065	Not DE	hatch	NA	4.4411822	5.107039145	7.79203	0.653005464480874
TCM_01821	-0.193613254	0.889578892	Not DE	hatch	NA	25.61217931	24.7890001	28.69673692	0.613053613053613
TCM_01822	-0.140986384	0.913270339	Not DE	hatch	0.0815344885024865	32.2681403	29.24089884	33.561546	0.546236559139785
TCM_01823	-0.334904901	0.713484274	Not DE	hatch	NA	12.11889938	16.22852482	20.93822328	0.58875816993464
TCM_01824	-0.192404289	0.896696681	Not DE	hatch	NA	4.281579004	3.307752058	3.863886071	0.490971205466081
TCM_01826	0.026759066	0.994430436	Not DE	hatch	0.0267585230591001	73.36479756	131.5191299	128.1443445	0.520166898470097
TCM_01828	0.034172588	0.986710109	Not DE	hatch	0.0573893784602871	9.172578058	7.624919065	7.564976197	0.447154471544715
TCM_01831	0.189038878	0.891352808	Not DE	hatch	0.0180568292007758	86.87074824	150.6801886	134.6092172	0.454068241469816
TCM_01832	-0.147790028	0.920031842	Not DE	hatch	0.173701690326721	4.39476576	3.89561374	4.432239311	0.447658402203857
TCM_01833	0.175898938	0.899682459	Not DE	hatch	NA	3.58304091	3.913511529	3.577547634	0.465277777777778
TCM_01834	0.021861572	0.989952099	Not DE	hatch	0.0524065413801638	15.23564422	20.48150728	20.5826401	0.486979166666667
TCM_01835	-0.306020105	0.857604601	Not DE	hatch	0.234456272620141	13.96697825	10.04064454	12.52722059	0.441202475685234
TCM_01836	0.107269818	0.910304109	Not DE	hatch	0.1778648906722	114.7598755	111.3758692	106.208698	0.468065268065268
TCM_01837	0.126217359	0.935523654	Not DE	hatch	NA	11.52380103	13.4466949	12.71916832	0.391076115485564
TCM_01838	-0.310467556	0.913270339	Not DE	hatch	0.204754653520411	579.9539231	128.3516322	162.8666545	0.544095665171898
TCM_01839	0.120078533	0.952661811	Not DE	hatch	0.242235221477778	589.1755236	540.5469288	523.9051249	0.472808251289264
TCM_01840	0.064623982	0.958649396	Not DE	hatch	0.045552435400261	489.1616379	435.430538	422.3129798	0.433333333333333
TCM_01841	0.106357986	0.937337583	Not DE	hatch	0.090086606494948	50.43039785	79.06693731	74.74457836	0.434365781710914
TCM_01842	-0.327898532	0.816119508	Not DE	hatch	NA	6.282652715	6.351149298	8.253519131	0.5625
TCM_01843	-0.279979201	0.875127414	Not DE	hatch	NA	3.55094507	4.312802339	5.260421305	0.513857677902622
TCM_01844	-0.481353365	0.665440658	Not DE	hatch	0.163566484813219	20.50112153	19.10363769	27.41453364	0.543018335684062
TCM_01845	-0.050318377	0.968956364	Not DE	hatch	0.160391929698792	189.064546	194.2914705	208.2169897	0.547325102880658
TCM_01848	0.163042387	0.929031962	Not DE	hatch	NA	32.49398135	48.67405561	44.54628674	0.499758803666184
TCM_01849	0.075219844	0.954943024	Not DE	hatch	NA	64.03464219	76.25017554	73.49870769	0.518518518518518
TCM_01851	-0.489379497	0.814482891	Not DE	hatch	NA	3.424415701	5.196531266	7.640577175	0.519586894586895
TCM_01852	0.128993629	0.943270003	Not DE	hatch	0.0227996227381582	2.833638408	4.922456198	4.668802436	0.461128860489883
TCM_01853	0.644024955	0.807467517	Not DE	hatch	NA	19.16444939	26.41785289	17.49201606	0.490732159406858
TCM_01854	-0.046467797	0.982603224	Not DE	hatch	NA	26.34352441	28.93612276	30.15376132	0.384747847478475
TCM_01855	-0.166407284	0.903589433	Not DE	hatch	NA	10.97466416	16.26048376	18.29563339	0.520424836601307
TCM_01856	0.118215845	0.915470263	Not DE	hatch	NA	9.992575756	13.75808629	12.89902105	0.453993055555556
TCM_01857	-0.407808542	0.793204825	Not DE	hatch	NA	6.895258376	4.556875156	6.236286032	0.527318295739348
TCM_01858	-0.273129072	0.881385641	Not DE	hatch	NA	57.97337746	49.38531056	62.2774999	0.548589699668836
TCM_01859	0.773755583	0.619818234	Not DE	hatch	NA	3.277942877	2.62847059	1.563116901	0.451441102756892
TCM_01863	-0.027984497	0.981441801	Not DE	hatch	0.0658304209835872	167.0661592	148.4537885	156.3427836	0.497591522157996
TCM_01864	0.153805419	0.914805575	Not DE	hatch	0.0489314980929361	57.53327736	81.66477786	75.20701053	0.502669039145907
TCM_01865	-0.294003149	0.752913775	Not DE	hatch	0.031421868237084	89.45003995	81.6833833	101.3379863	0.535583684950774
TCM_01866	0.124433056	0.917277077	Not DE	hatch	0.0539976790119264	30.47708225	32.53614258	30.24111266	0.478102189781022
TCM_01867	-0.336151387	0.686724759	Not DE	hatch	0.408849575289424	34.51128478	38.72261107	49.9596272	0.505031246689969
TCM_01868	0.251140081	0.815764275	Not DE	hatch	0.020708827779005	37.9051058	57.13201614	48.91512555	0.47638326585695
TCM_01869	-0.463200159	0.741760419	Not DE	hatch	NA	80.21987294	61.57881288	85.90564363	0.577960676726109
TCM_01870	0.15346632	0.896722861	Not DE	hatch	NA	24.63068978	33.36141685	30.17361105	0.440030441400304
TCM_01871	-0.009053431	0.996501828	Not DE	hatch	0.0463793271802809	4.546823789	7.677246904	7.818515521	0.441647597254005
TCM_01872	0.431898066	0.801471482	Not DE	hatch	NA	0.526920977	0.927653336	0.681721341	0.460850111856823
TCM_01873	0.126660402	0.913572733	Not DE	hatch	0.0977010923332499	13.95216782	12.16042735	11.62508789	0.427262313860252
TCM_01874	0.234028328	0.842431568	Not DE	hatch	0.241200571342168	24.09579415	16.29161602	14.24955357	0.431046431046431
TCM_01875	0.129929256	0.929207221	Not DE	hatch	NA	31.72293977	22.20930472	20.58989863	0.417840375586854
TCM_01876	0.195228984	0.897937314	Not DE	hatch	NA	34.60903505	49.77619936	43.30353664	0.489224137931034
TCM_01877	-0.188873779	0.913576119	Not DE	hatch	NA	0.940322778	1.450402041	1.671676521	0.561282932416953
TCM_01878	0.091359363	0.979040056	Not DE	hatch	NA	1.262572402	1.099932445	1.030341413	0.503703703703704
TCM_01879	0.232574521	0.844406554	Not DE	hatch	0.116950714222785	29.73772819	40.48165082	35.08385052	0.465626413387607
TCM_01880	0.2834943	0.83093327	Not DE	hatch	NA	7.455170696	12.96459501	10.71835869	0.416810592976396
TCM_01881	-0.077166436	0.976515359	Not DE	hatch	NA	0.559448966	1.137836887	1.226062524	0.467836257309941
TCM_01882	-0.577957697	0.751588038	Not DE	hatch	NA	0.670056031	0.863883102	1.339438669	0.487179487179487
TCM_01884	-0.34673894	0.817113127	Not DE	hatch	NA	0.898561726	1.232632744	1.595568792	0.466380543633763
TCM_01885	-0.084462404	0.96462308	Not DE	hatch	NA	1.241660375	1.516760774	1.655885337	0.511111111111111
TCM_01887	-0.346363781	0.874998549	Not DE	hatch	0.0800495078615721	0.426479167	0.593421864	0.762554087	0.565412186379928
TCM_01888	0.175885427	0.897967472	Not DE	hatch	0.223242900389068	31.06288133	22.76474808	20.50299133	0.46031746031746
TCM_01889	0.078517628	0.924797791	Not DE	hatch	0.241632205358977	70.94586025	74.07579868	71.67414903	0.491377867068475
TCM_01890	-0.652772375	0.630376321	Not DE	hatch	0.0445029301626473	27.58331544	29.16788631	47.45504365	0.503892427459306
TCM_01891	-0.577915246	0.653502201	Not DE	hatch	NA	5.807957717	4.224770907	6.560468254	0.532330827067669
TCM_01892	0.42192122	0.793204825	Not DE	hatch	NA	61.3273245	91.34699985	72.0122093	0.457564575645756
TCM_01893	-0.383044765	0.909447249	Not DE	hatch	NA	3.148764039	1.03645306	1.413703056	0.518518518518518
TCM_01894	-0.334793426	0.889186483	Not DE	hatch	NA	71.34645541	18.01748719	23.92195257	0.449074074074074
TCM_01895	-0.302351157	0.785178341	Not DE	hatch	0.203528337144897	10.34748195	9.062093333	11.53534015	0.459193706981318
TCM_01896	-0.077189276	0.948079821	Not DE	hatch	0.0576598715753553	26.16941931	28.31368499	30.14121374	0.429012345679012
TCM_01898	0.208263203	0.876582892	Not DE	hatch	0.0826712050370275	34.33779174	46.57007914	41.87920783	0.507285974499089
TCM_01899	0.191050578	0.876582892	Not DE	hatch	0.370477859332227	81.74696469	78.24766582	69.65388154	0.443757725587145
TCM_01900	0.098852301	0.96394486	Not DE	hatch	NA	40.42284991	34.67848625	33.26839108	0.503267973856209
TCM_01901	-0.691151434	0.714319131	Not DE	hatch	NA	238.7207942	172.1778819	294.8942383	0.507658202337767
TCM_01902	0.208645352	0.903589433	Not DE	hatch	0.0281173439350774	50.63580176	75.90848065	67.94771298	0.51952580195258
TCM_01903	0.277417015	0.873082185	Not DE	hatch	0.397006239384512	144.5718625	122.5769611	102.0520595	0.410789980732177
TCM_01904	0.042246728	0.982603224	Not DE	hatch	NA	38.25893706	30.33327061	30.25697656	0.519699812382739
TCM_01905	0.091356549	0.937927189	Not DE	hatch	NA	47.79951188	40.12363388	38.47042978	0.492753623188406
TCM_01906	0.258113047	0.883578396	Not DE	hatch	0.353446869765622	536.2728453	976.6983518	831.3276586	0.430193129883532
TCM_01907	0.219833828	0.901175826	Not DE	hatch	NA	10.07273652	9.184478428	8.111645328	0.448466566113625
TCM_01908	-0.179623264	0.913254546	Not DE	hatch	NA	1125.115651	733.2930564	870.6282571	0.54691231661549
TCM_01909	0.337255643	0.753537241	Not DE	hatch	NA	26.67141463	20.7054433	16.60451926	0.49244142101285
TCM_01910	-0.078708359	0.950319955	Not DE	hatch	0.158137971512005	10.10606362	9.263012336	9.999206586	0.550607287449393
TCM_01911	-0.815771809	0.649447279	Not DE	hatch	NA	5.84273428	1.47210524	2.67775636	0.526508226691042
TCM_01912	-0.854252211	0.738294004	Not DE	hatch	NA	0.646222814	0.242455016	0.461810871	0.552225249772934
TCM_01913	-0.244121946	0.763438325	Not DE	hatch	0.0506047295202109	29.53215402	48.0888221	58.22980861	0.549716640906749
TCM_01914	0.131674303	0.927593516	Not DE	hatch	0.411096515306533	15.96121833	15.68989676	14.83770361	0.530201342281879
TCM_01915	0.003257524	0.998989344	Not DE	hatch	NA	2.623117259	0.568426141	0.57696839	0.555555555555556
TCM_01918	-0.212121465	0.924718667	Not DE	hatch	NA	10.74479176	8.845090813	10.26629106	0.527960012496095
TCM_01919	-0.082940365	0.969400801	Not DE	hatch	0.168794416853186	48.94344648	34.19437	38.29490042	0.484787018255578
TCM_01920	-0.122704315	0.908111447	Not DE	hatch	0.0289644971230385	19.90846104	22.86885281	25.51887554	0.444752658344891
TCM_01921	-0.177457975	0.896564547	Not DE	hatch	0.354025002872364	7.971801739	5.237685702	6.023306578	0.474046278924328
TCM_01922	0.109541618	0.920631591	Not DE	hatch	0.269317163741778	48.70795416	51.67579669	49.45388179	0.534722222222222
TCM_01923	0.143377282	0.86968644	Not DE	hatch	0.0446551471089196	417.2845319	443.4541998	409.2807057	0.420479302832244
TCM_01924	0.211939494	0.844406554	Not DE	hatch	0.0526984386888081	71.91318069	107.8341079	94.83427686	0.540555555555556
TCM_01925	-0.006909027	0.996357127	Not DE	hatch	0.175456196621655	102.1591875	116.5288309	119.9272361	0.446938775510204
TCM_01926	0.074576696	0.966757375	Not DE	hatch	NA	12.17665121	8.946766253	8.865524736	0.458049886621315
TCM_01927	-0.371121761	0.726135602	Not DE	hatch	NA	60.99558823	83.60758601	111.1251714	0.457807681525091
TCM_01928	-0.12472682	0.909447249	Not DE	hatch	NA	21.14148556	18.26637756	20.41441271	0.466029723991507
TCM_01929	0.032243481	0.981259525	Not DE	hatch	0.0200884714062546	149.8471399	162.5274751	164.5254014	0.470987070324819
TCM_01930	0.257715842	0.816119508	Not DE	hatch	NA	43.30297386	35.99620087	30.98032927	0.467630421118793
TCM_01931	-0.576881207	0.640034592	Not DE	hatch	0.0293855460373133	19.55331685	18.89345969	28.45793551	0.52113108959582
TCM_01932	-0.304506045	0.745975294	Not DE	hatch	0.118835542120078	16.39451225	22.60945014	28.07241775	0.535223367697594
TCM_01933	-0.222390637	0.903589433	Not DE	hatch	NA	294.5693433	196.8913434	234.124934	0.496376811594203
TCM_01934	0.02151233	0.991237463	Not DE	hatch	NA	6.798394459	7.777297336	7.740428022	0.49625468164794
TCM_01935	0.255823793	0.820569847	Not DE	hatch	0.0937782319004175	8.721032348	12.74367464	10.88002083	0.508021390374332
TCM_01936	-0.116769167	0.924344605	Not DE	hatch	0.228738018108986	26.09004691	27.69256018	31.57494108	0.536635706914345
TCM_01938	-0.848755794	0.762190534	Not DE	hatch	0.130730466274625	9.667487308	7.233192744	13.12768766	0.553362573099415
TCM_01939	0.391112417	0.753217537	Not DE	hatch	0.24828429688485	2.162690047	2.896821424	2.301015159	0.476190476190476
TCM_01941	-0.111642057	0.950319955	Not DE	hatch	0.0948478866580219	15.26610899	16.88471947	18.77770075	0.505917159763314
TCM_01942	-0.030728406	0.988078086	Not DE	hatch	0.0548385636638841	33.18866511	55.84092348	59.96000455	0.510862818125388
TCM_01943	0.052136622	0.964797311	Not DE	hatch	0.0427761409033573	82.06358691	69.05726948	68.33734196	0.483333333333333
TCM_01944	-0.146147291	0.912379624	Not DE	hatch	0.126221971644928	27.45355337	15.27939408	17.12471162	0.488970588235294
TCM_01945	0.031692173	0.983267807	Not DE	hatch	0.107873552181884	47.47950883	36.5224816	36.84289011	0.534351145038168
TCM_01946	0.458128134	0.77988398	Not DE	hatch	NA	11.92195154	12.00036126	8.915960285	0.419733750978857
TCM_01947	-0.387781815	0.889578892	Not DE	hatch	0.234883795158371	544.7434693	1.055129137	1.447995247	0.464545454545455
TCM_01949	0.413028355	0.793204825	Not DE	hatch	0.096312834603018	66.98849037	62.61876608	46.3418664	0.51010101010101
TCM_01950	0.27012025	0.75711316	Not DE	hatch	0.246086700333951	187.2061874	211.2086207	175.2394467	0.458937198067633
TCM_01951	0.072855647	0.949764644	Not DE	hatch	NA	27.89295648	34.05073086	32.86880822	0.504232164449819
TCM_01952	0.137204712	0.889578892	Not DE	hatch	NA	18.12829322	18.57459408	17.3838083	0.463804713804714
TCM_01954	-0.224320987	0.871758132	Not DE	hatch	0.218827647596493	9.046779166	5.921295949	7.161764351	0.434456928838951
TCM_01955	0.515003747	0.633690674	Not DE	hatch	0.160907305041086	85.8708031	109.5838117	79.30915015	0.425624321389794
TCM_01956	-0.156955122	0.885966195	Not DE	hatch	0.0855195802443611	85.77094194	21.95590914	24.97190082	0.512141280353201
TCM_01957	0.63686389	0.686724759	Not DE	hatch	0.305484422255891	43.0275028	63.59252277	40.42990314	0.391608391608392
TCM_01958	-0.61850126	0.726135602	Not DE	hatch	NA	3.173762489	3.54618911	5.420957376	0.494354442808051
TCM_01960	-0.182941548	0.914092773	Not DE	hatch	NA	15.77085042	28.34367321	32.17329228	0.518962075848303
TCM_01961	-0.28434222	0.831320352	Not DE	hatch	0.258473429756665	32.22543392	44.82320463	54.4670987	0.46031746031746
TCM_01962	-0.063433026	0.95747948	Not DE	hatch	0.162657629306986	27.1273361	25.42332947	26.84391117	0.452912280701754
TCM_01966	-0.179075489	0.956603621	Not DE	hatch	NA	60.2381848	50.46256801	55.91069498	0.477707006369427
TCM_01967	-0.107351589	0.96462308	Not DE	hatch	NA	3.164686143	6.746934289	7.286658039	0.51937984496124
TCM_01968	-0.536836631	0.77988398	Not DE	hatch	NA	1.059312868	1.625502138	2.309253118	0.538847117794486
TCM_01969	-0.077121776	0.941995329	Not DE	hatch	NA	9.861909652	11.61762964	12.46253755	0.490393412625801
TCM_01970	0.011681173	0.996586107	Not DE	hatch	NA	2.005018409	1.437097625	1.447898993	0.503432003432003
TCM_01971	-0.006496528	0.997694142	Not DE	hatch	NA	46.67018167	86.09080704	88.12515203	0.55917667238422
TCM_01973	0.279223564	0.790459255	Not DE	hatch	0.101800636333721	36.2477299	37.11095998	31.73976443	0.421481481481481
TCM_01974	-0.042027222	0.978897316	Not DE	hatch	NA	282.4870833	336.0037555	355.4332721	0.51921387790953
TCM_01975	0.155750223	0.923992845	Not DE	hatch	NA	43.20823497	50.8799458	46.71693934	0.363979023271059
TCM_01976	0.001227125	0.998989344	Not DE	hatch	NA	23.82805342	22.63443386	23.24354259	0.4880174291939
TCM_01977	0.013601053	0.995052869	Not DE	hatch	NA	13.96153865	13.22208134	13.31691804	0.516049382716049
TCM_01978	0.114846067	0.924797791	Not DE	hatch	NA	39.33679916	20.04736467	18.90753006	0.476831091180867
TCM_01979	0.022625072	0.994430436	Not DE	hatch	NA	18.72579039	40.47212929	40.51389616	0.47284162378502
TCM_01980	0.067114006	0.978885319	Not DE	hatch	NA	5.527905328	10.55410365	10.12819128	0.417621385706492
TCM_01981	0.621900728	0.659068561	Not DE	hatch	NA	9.997209218	1.827239321	1.219600629	0.462423312883436
TCM_01982	-0.05277561	0.981112724	Not DE	hatch	0.138635493488928	3.229834991	4.349808734	4.54920436	0.446707399864223
TCM_01983	0.002984495	0.998989344	Not DE	hatch	NA	2.689399426	0.656061251	0.643105473	0.460258780036969
TCM_01984	-0.494613562	0.751568445	Not DE	hatch	NA	1.999212456	2.570101399	3.557446386	0.498275862068966
TCM_01985	-0.389525135	0.713564941	Not DE	hatch	0.0950261589219021	3.999911149	5.550256679	7.547203591	0.527240773286467
TCM_01987	-0.377461984	0.752913775	Not DE	hatch	NA	35.73320862	53.73596529	71.83718948	0.527887571365832
TCM_01988	0.123450955	0.962607022	Not DE	hatch	NA	0.71482465	1.060670995	0.97647925	0.475308641975309
TCM_01989	-1.626611483	0.758902373	Not DE	hatch	0.0736869509157167	23.06196609	4.370049404	12.43802859	0.56010101010101
TCM_01990	-0.08692837	0.941953109	Not DE	hatch	0.0829471432794318	42.59735408	47.80712105	51.40563805	0.513888888888889
TCM_01991	-0.382002507	0.726135602	Not DE	hatch	NA	16.03083094	19.66018695	25.94963131	0.461081627495577
TCM_01992	-0.275850116	0.726135602	Not DE	hatch	NA	43.04306754	54.27159186	67.14720689	0.522714833059661
TCM_01994	-0.168141386	0.913254546	Not DE	hatch	0.0576635323538964	510.6579281	579.630921	680.4195102	0.498675145733969
TCM_01995	0.29362	0.815793216	Not DE	hatch	NA	3.844526975	3.754301445	3.134000541	0.531481481481481
TCM_01996	0.581436217	0.713564941	Not DE	hatch	NA	1.352990989	1.58576069	1.073355825	0.485943775100402
TCM_01998	0.325096024	0.739750753	Not DE	hatch	NA	42.4086304	35.96235961	29.15257429	0.47061882475299
TCM_02001	0.198825838	0.900817004	Not DE	hatch	NA	1.327232873	2.148962412	1.903007863	0.47172619047619
TCM_02003	-0.067728892	0.964797311	Not DE	hatch	0.140701404450002	4.968673589	8.070343495	8.597510365	0.440549828178694
TCM_02004	-0.302956139	0.726135602	Not DE	hatch	0.086793437610846	65.01561101	39.57510499	50.67725391	0.549640287769784
TCM_02005	0.125701566	0.947272021	Not DE	hatch	0.112462799361165	4225.559721	3960.933796	3831.411501	0.513667425968109
TCM_02006	1.108107224	0.659068561	Not DE	hatch	NA	2.391844205	0.854197887	0.393899711	0.513866231647635
TCM_02007	-0.520750686	0.665440658	Not DE	hatch	NA	365.5949026	131.5183083	198.9956994	0.465553235908142
TCM_02008	-0.455123996	0.785178341	Not DE	hatch	0.346166662152323	30.8784484	30.90279601	44.02973353	0.498519834221433
TCM_02009	0.055402139	0.966481242	Not DE	hatch	NA	186.4102943	239.0183139	237.6739013	0.46914399469144
TCM_02010	0.255228314	0.853203256	Not DE	hatch	1e-04	6.595906426	6.31306721	5.528750857	0.531073446327684
TCM_02011	0.287290838	0.773597367	Not DE	hatch	0.0750043826105126	4.742098269	4.797343571	4.038304379	0.482323232323232
TCM_02012	-0.043171544	0.982603224	Not DE	hatch	NA	18.04591252	14.80936284	15.70899138	0.489495139542176
TCM_02013	0.6879529	0.724532517	Not DE	hatch	0.382111250984422	5.778876494	4.546998251	2.880957749	0.393901936547178
TCM_02014	-0.047262281	0.979254328	Not DE	hatch	NA	3.130811319	4.516362957	4.723783379	0.485185185185185
TCM_02015	-0.206799878	0.91127656	Not DE	hatch	NA	8.562877657	2.099697973	2.504032646	0.507210548001648
TCM_02016	-1.096321636	0.695115687	Not DE	hatch	NA	5.862399586	1.209966472	2.44309422	0.510974539069359
TCM_02017	0.044725484	0.98455356	Not DE	hatch	NA	3.209172441	7.015590319	6.984750657	0.475289169295478
TCM_02018	0.270477439	0.748946695	Not DE	hatch	NA	24.434319	53.67517067	45.03803693	0.453959484346225
TCM_02021	-0.379896681	0.713564941	Not DE	hatch	0.123987668160753	3.514873064	4.898021732	6.496238029	0.507984031936128
TCM_02022	0.089985499	0.941043411	Not DE	hatch	NA	33.24558181	36.8123881	35.4594899	0.536618754277892
TCM_02023	0.093683423	0.950319955	Not DE	hatch	NA	28.80079179	24.277366	22.97744328	0.587476979742173
TCM_02024	0.146121906	0.875000593	Not DE	hatch	0.0589838997660087	13.58660331	14.40653318	13.4130774	0.520191649555099
TCM_02025	-0.228082432	0.885868438	Not DE	hatch	0.0782840205099541	24.73526178	16.99188811	20.80883873	0.536408864767074
TCM_02026	-0.450900949	0.842431568	Not DE	hatch	NA	1.049569373	0.812778841	1.131224874	0.478494623655914
TCM_02027	0.047058874	0.978512625	Not DE	hatch	NA	27.58169357	27.67149252	27.08749825	0.452551263710062
TCM_02028	0.076695684	0.940950966	Not DE	hatch	0.138339290833746	30.66120283	42.2199613	41.03161241	0.48676844783715
TCM_02029	0.053041853	0.975541559	Not DE	hatch	NA	15.40474046	11.31673927	11.03557525	0.44636678200692
TCM_02030	0.120297854	0.942420424	Not DE	hatch	0.157748158588473	11.24646923	7.342570371	6.839240118	0.417777777777778
TCM_02031	0.6501133	0.619818234	Not DE	hatch	NA	23.15650628	9.454335821	6.055615368	0.435028248587571
TCM_02032	0.34050096	0.770801091	Not DE	hatch	0.105896938969314	23.15308568	45.53828346	36.28352332	0.500954562810233
TCM_02033	0.654000993	0.87368225	Not DE	hatch	NA	13.35149207	18.92414913	11.51827701	0.490794573643411
TCM_02034	0.565121623	0.924718667	Not DE	hatch	NA	4.475617292	8.041958859	5.136118136	0.390804597701149
TCM_02035	0.227237942	0.802354144	Not DE	hatch	NA	51.98299913	54.93444494	47.79925845	0.458974358974359
TCM_02036	-0.391224505	0.766910096	Not DE	hatch	NA	8.055773827	9.328533662	12.18343706	0.415578132559265
TCM_02037	-0.003859157	0.998989344	Not DE	hatch	NA	70.9419365	78.67540809	79.71033915	0.474564926372155
TCM_02038	-0.305846129	0.834132082	Not DE	hatch	NA	81.03974802	49.41209126	64.12291907	0.539419087136929
TCM_02039	0.012433793	0.996357127	Not DE	hatch	0.0284013224935579	64.87385881	55.34937799	57.49385346	0.614325068870523
TCM_02040	-0.416983059	0.747369523	Not DE	hatch	0.218623728234182	42.59159144	38.11254264	52.53370226	0.490696941028067
TCM_02041	-0.043448998	0.989146413	Not DE	hatch	NA	2.6613026	1.85469484	1.929220291	0.543443411349792
TCM_02042	0.095989176	0.95330964	Not DE	hatch	NA	6.015301091	4.527178214	4.240937316	0.556149732620321
TCM_02043	-0.046492728	0.979894112	Not DE	hatch	NA	13.26445236	11.37989841	12.14504327	0.534063260340633
TCM_02044	-0.078464354	0.971762149	Not DE	hatch	NA	11.39296332	9.476042327	10.4291328	0.559796437659033
TCM_02045	0.371716702	0.665440658	Not DE	hatch	NA	219.497225	223.5409794	175.3930907	0.493589743589744
TCM_02046	-1.235926163	0.524875547	Not DE	hatch	0.0733513243972137	25.73776821	15.52325718	37.2349351	0.514627965906473
TCM_02047	-0.356549433	0.892619356	Not DE	hatch	NA	1.261842472	0.661992554	0.879818145	0.51610305958132
TCM_02048	0.258214691	0.807333205	Not DE	hatch	NA	46.48557841	54.75315873	46.79886858	0.413802978235968
TCM_02049	0.262499232	0.753217537	Not DE	hatch	0.183406244683708	45.66537319	36.92362241	31.18257624	0.427518427518428
TCM_02050	0.273117043	0.786011497	Not DE	hatch	0.126451916987141	7.758354876	10.92431539	9.262626787	0.415384615384615
TCM_02051	0.143766235	0.902888731	Not DE	hatch	0.5196421971674	27.63591556	32.7587016	30.24676171	0.367765567765568
TCM_02052	0.14737819	0.885966195	Not DE	hatch	0.106310134182155	56.21051725	63.14045568	57.60019612	0.407636738906089
TCM_02053	0.070811347	0.950319955	Not DE	hatch	NA	9.496557148	14.59136736	14.16435793	0.469194312796209
TCM_02054	0.065286523	0.972482993	Not DE	hatch	NA	9.655282504	9.085521961	8.682157204	0.447848285922684
TCM_02055	0.004602289	0.997737078	Not DE	hatch	NA	19.64466031	19.23687244	19.55334821	0.487264673311185
TCM_02056	-0.021955146	0.991659084	Not DE	hatch	0.136018339162844	26.35532116	24.48404352	25.21981588	0.452232606438214
TCM_02057	-0.573296102	0.715578981	Not DE	hatch	NA	16.15195924	18.87757479	29.3008876	0.554251156172181
TCM_02058	-0.160643251	0.838462867	Not DE	hatch	NA	150.9455132	174.9504184	198.4600312	0.534398034398034
TCM_02059	-0.039666023	0.982603224	Not DE	hatch	0.209818843986588	44.39087101	77.73869311	81.75622219	0.52386278896346
TCM_02060	0.219262311	0.876582892	Not DE	hatch	0.14443458760575	320.002721	361.2841973	319.6112283	0.480225988700565
TCM_02061	-0.016166419	0.994016418	Not DE	hatch	0.15260617458288	26.49864639	29.98186699	31.54695598	0.492633517495396
TCM_02062	-0.002666981	0.998989344	Not DE	hatch	0.0608530135128333	139.4964949	196.7132457	198.4775105	0.498237367802585
TCM_02063	0.413391938	0.810635482	Not DE	hatch	NA	12.40339317	18.83657244	14.55551042	0.495726495726496
TCM_02064	0.684331167	0.619818234	Not DE	hatch	NA	9.695997668	15.38074339	9.686621077	0.505524861878453
TCM_02065	0.020339335	0.990993674	Not DE	hatch	0.0428021876493345	74.91280309	72.98571827	73.9897778	0.52541315871531
TCM_02066	-0.40558978	0.786011497	Not DE	hatch	0.222478180024964	3.658812179	2.295017821	3.101186638	0.561918746940773
TCM_02067	0.229431238	0.788431623	Not DE	hatch	0.225175679605495	22.93732507	19.2152479	16.91272603	0.487387387387387
TCM_02071	-0.565868219	0.762597062	Not DE	hatch	NA	5.706251112	1.870029101	2.730512873	0.47758945386064
TCM_02072	0.193727584	0.854067178	Not DE	hatch	0.0405096469481867	110.9848179	127.9839286	112.3556157	0.42825361512792
TCM_02073	-0.584493204	0.753537241	Not DE	hatch	NA	6.412532187	2.624885641	4.211724772	0.528846153846154
TCM_02074	-0.186158397	0.897237823	Not DE	hatch	0.148897125393368	216.125492	201.5928463	238.8311867	0.495867768595041
TCM_02076	0.25730148	0.765854193	Not DE	hatch	NA	26.2498257	26.66876446	23.10173366	0.476851851851852
TCM_02077	-0.044612817	0.978315584	Not DE	hatch	NA	87.45201575	91.28996519	95.86673218	0.433734939759036
TCM_02078	0.109957022	0.941865162	Not DE	hatch	0.108603918774819	44.17532029	51.33766014	47.58443951	0.511024643320363
TCM_02079	0.467594497	0.665440658	Not DE	hatch	NA	27.90514613	47.33960323	34.68458081	0.441734417344173
TCM_02080	0.124188274	0.903589433	Not DE	hatch	0.170667285014139	112.2887688	175.9252264	164.4012558	0.490990990990991
TCM_02081	0.091456001	0.936149248	Not DE	hatch	NA	46.89840824	53.13135187	51.45580222	0.505165289256198
TCM_02083	0.382211902	0.659068561	Not DE	hatch	0.230906519722796	14.71236534	30.59953279	24.21775265	0.505050505050505
TCM_02084	-0.202737295	0.884439809	Not DE	hatch	NA	9.059005913	9.963468206	11.66620486	0.490775840283043
TCM_02085	-0.213908215	0.881716178	Not DE	hatch	NA	7.384861582	9.101230331	10.74200809	0.496206373292868
TCM_02086	0.250175447	0.837426362	Not DE	hatch	NA	6.718801564	6.456344397	5.579495384	0.483601669648181
TCM_02087	0.438592176	0.7588732	Not DE	hatch	NA	4.133068925	2.225575552	1.66565312	0.517374517374517
TCM_02088	0.071027825	0.966481242	Not DE	hatch	NA	16.50124815	16.80723755	16.19382283	0.434408602150538
TCM_02089	0.026411655	0.991204924	Not DE	hatch	NA	16.39781766	18.3057197	18.27348896	0.45531914893617
TCM_02090	-0.058144746	0.970557383	Not DE	hatch	NA	4.603896048	8.01149308	8.409100012	0.456862745098039
TCM_02091	0.379839958	0.810923969	Not DE	hatch	NA	0.69824087	1.153321701	0.918517514	0.432234432234432
TCM_02092	0.063070992	0.966926887	Not DE	hatch	NA	13.99985615	20.42385932	19.57354871	0.400091449474166
TCM_02093	-0.479433226	0.63545065	Not DE	hatch	0.0382864641670475	35.06461257	37.43165519	53.70770643	0.535982814178303
TCM_02094	-0.082437403	0.962686392	Not DE	hatch	0.0630222448285598	3.070834186	3.65524107	4.028575791	0.4644128113879
TCM_02095	0.253146957	0.842234546	Not DE	hatch	NA	57.17667558	59.4506107	50.69751226	0.421487603305785
TCM_02096	-0.235774644	0.866647523	Not DE	hatch	NA	285.5261121	247.7823379	305.1706049	0.505376344086022
TCM_02097	-0.152655676	0.912379624	Not DE	hatch	0.17144036227667	5.878604183	4.054399838	4.573721822	0.495652173913044
TCM_02098	0.002701023	0.998989344	Not DE	hatch	0.111004423763016	137.5607791	187.663099	191.6372875	0.500093580385551
TCM_02099	0.255107344	0.778821442	Not DE	hatch	0.0165831742455185	14.47989679	20.23849634	17.49728104	0.453900709219858
TCM_02100	0.373196228	0.694624903	Not DE	hatch	NA	34.13099517	47.20830972	37.16532634	0.526570048309179
TCM_02101	0.029955958	0.983620935	Not DE	hatch	NA	47.18526762	64.00385193	63.77717599	0.469047619047619
TCM_02102	0.472921512	0.601850416	Not DE	hatch	0.172768423145891	30.33606198	45.74567418	33.85951014	0.423728813559322
TCM_02103	0.017505773	0.995052869	Not DE	hatch	NA	10.53398786	13.57199244	13.76244206	0.475524475524476
TCM_02104	-0.822438478	0.619818234	Not DE	hatch	NA	0.735854423	0.969800306	1.744957972	0.4913112164297
TCM_02105	-0.594867615	0.665440658	Not DE	hatch	0.0407300344998203	5.791954361	5.96692418	9.274776226	0.523066104078762
TCM_02106	0.087168862	0.943434318	Not DE	hatch	0.0257180516132607	45.15355906	44.85782522	43.11345596	0.467391304347826
TCM_02107	0.071832384	0.958649396	Not DE	hatch	0.015380943232478	756.1276731	803.0763207	790.3580708	0.512598992080634
TCM_02108	0.162315123	0.86379945	Not DE	hatch	0.103424603795154	78.49897498	116.8839295	106.2263495	0.566983122362869
TCM_02109	0.248746164	0.751568445	Not DE	hatch	0.066212325262337	53.09986628	61.59524343	53.62457255	0.512236286919831
TCM_02110	0.234858956	0.831765296	Not DE	hatch	0.0267540079974054	19.2057984	27.02841628	23.98259015	0.490990990990991
TCM_02111	0.063225738	0.955784672	Not DE	hatch	0.0772048589619123	5983.226793	7203.96479	7023.315458	0.471655328798186
TCM_02112	-0.116707443	0.913270339	Not DE	hatch	0.191301727963652	29.36254801	25.34152806	27.97764843	0.43993993993994
TCM_02113	-0.12383953	0.91127656	Not DE	hatch	0.0543623286478503	38.5085911	33.15514517	37.58305116	0.471264367816092
TCM_02114	-0.261848042	0.796291969	Not DE	hatch	0.0435814238788281	82.52519705	66.88231328	81.36705137	0.526748971193416
TCM_02115	-0.099715711	0.941043411	Not DE	hatch	0.0176152834326602	25.08094913	33.8950322	37.93942699	0.465185185185185
TCM_02116	-0.05809323	0.975538377	Not DE	hatch	0.0603290506529342	30.15773971	50.54084205	53.79223179	0.547309027777778
TCM_02117	-0.281885369	0.821380053	Not DE	hatch	0.0584298699305132	68.87504911	72.08293	90.55605627	0.563778580024067
TCM_02118	-0.173458723	0.868227521	Not DE	hatch	0.105334237619943	38.1317196	73.70345866	84.40168615	0.564762971257932
TCM_02121	0.268483479	0.751588038	Not DE	hatch	0.165471878343403	48.87899738	40.98185963	34.68921699	0.482828282828283
TCM_02122	0.035703058	0.988078086	Not DE	hatch	0.319342595344169	2.393599251	2.987565544	2.962879653	0.422310756972112
TCM_02123	-0.357439259	0.753217537	Not DE	hatch	NA	6.713421343	6.43929765	8.458491874	0.50314465408805
TCM_02124	-0.527757084	0.753217537	Not DE	hatch	NA	8.081047439	5.012049789	7.495406232	0.572483841181902
TCM_02125	0.004633848	0.998989344	Not DE	hatch	0.119659647297743	3.178291969	3.426967598	3.564481909	0.533003300330033
TCM_02126	-0.366509252	0.778821442	Not DE	hatch	NA	2.30159504	1.994057538	2.62688498	0.526984126984127
TCM_02128	-0.489588113	0.741760419	Not DE	hatch	NA	36.34334816	36.08588778	52.56321332	0.595252343905845
TCM_02129	0.08316733	0.935523654	Not DE	hatch	0.072643419393261	96.03182922	122.7274291	117.9256597	0.551601423487544
TCM_02130	0.085131574	0.936149248	Not DE	hatch	NA	37.12414051	41.91841409	40.38505611	0.518151815181518
TCM_02131	0.356813608	0.745400495	Not DE	hatch	NA	11.78719491	15.95826171	12.68649665	0.514693534844668
TCM_02132	-0.137898777	0.931368174	Not DE	hatch	0.0512290531286155	32.66518031	40.9609498	46.58747709	0.567094932191292
TCM_02133	0.103752745	0.947272021	Not DE	hatch	NA	14.83581198	17.23523415	16.06510352	0.532808398950131
TCM_02134	0.261653858	0.726135602	Not DE	hatch	0.0566133535633216	36.90662837	52.54250212	44.44112864	0.580976863753213
TCM_02135	-0.226598344	0.878138182	Not DE	hatch	NA	3.203256008	4.397440035	5.27054003	0.485333333333333
TCM_02136	0.286011311	0.85010903	Not DE	hatch	NA	21.61903356	38.09949031	32.06510723	0.501960784313725
TCM_02137	0.096083286	0.950319955	Not DE	hatch	NA	13.30388998	14.79015862	13.98630608	0.479208361129642
TCM_02138	-0.088750099	0.958649396	Not DE	hatch	0.233246252892744	82.90740202	52.3156335	58.61303858	0.390292223873205
TCM_02140	-0.239222869	0.773597367	Not DE	hatch	0.0549976290832939	18.72960073	27.18996002	32.59759956	0.526771336553945
TCM_02141	0.095273387	0.941043411	Not DE	hatch	0.210383536155383	20.33128438	22.19728118	21.24781609	0.43010752688172
TCM_02142	0.345125758	0.778821442	Not DE	hatch	0.0239532023110921	782.5045575	1114.993817	890.7526849	0.472663139329806
TCM_02143	-0.162413513	0.935113191	Not DE	hatch	NA	173.6252975	20.75780233	23.80475046	0.485943775100402
TCM_02144	-0.296130511	0.749363352	Not DE	hatch	0.16648360876422	29.67365713	34.63468781	43.11838874	0.4778972520908
TCM_02145	-0.393783663	0.702553706	Not DE	hatch	NA	453.8038589	162.108299	217.8137664	0.458563535911602
TCM_02146	0.371353835	0.706518144	Not DE	hatch	0.0223658186699914	95.82638902	123.6779632	98.0185574	0.501718213058419
TCM_02147	0.209525265	0.831320352	Not DE	hatch	NA	39.18315525	49.47708869	44.24223584	0.510532837670384
TCM_02148	-0.027591509	0.990449759	Not DE	hatch	0.125290064338131	30.27748887	35.80869177	36.91027212	0.441666666666667
TCM_02149	0.317491763	0.735224303	Not DE	hatch	0.343920977460057	7.514814915	9.074109096	7.390722927	0.430555555555556
TCM_02150	0.013278803	0.995301514	Not DE	hatch	NA	28.38404455	31.91453866	32.13525737	0.4844567559249
TCM_02151	0.536560764	0.686724759	Not DE	hatch	0.173880880804806	26.10931049	25.64263628	17.77330477	0.375
TCM_02152	0.242069133	0.884439809	Not DE	hatch	NA	15.34456353	14.87033535	12.49729835	0.416286149162861
TCM_02153	1.536259578	0.591026869	Not DE	hatch	0.0289759983448858	14.24271789	25.72785034	9.331240765	0.452054794520548
TCM_02154	0.521199842	0.665440658	Not DE	hatch	0.0732606862031387	23.52763801	24.06974467	17.15982764	0.395698924731183
TCM_02155	-0.093674965	0.966926229	Not DE	hatch	NA	10.37953634	7.055161431	7.745325172	0.534
TCM_02156	0.027292149	0.988312484	Not DE	hatch	NA	60.34738294	50.05644864	50.31066142	0.527485380116959
TCM_02157	-0.175901869	0.892619356	Not DE	hatch	0.183152373361421	7.219895207	11.25150681	12.86524704	0.470035633300939
TCM_02158	0.936386983	0.71545439	Not DE	hatch	NA	6.700256732	12.22046946	6.341790345	0.414398064125832
TCM_02159	-0.037345223	0.995052869	Not DE	hatch	NA	17.38331306	8.674555435	8.89374375	0.626760563380282
TCM_02160	0.308324269	0.790746712	Not DE	hatch	0.412293050878072	26.70024027	21.00100106	16.99805396	0.485195797516714
TCM_02161	0.328960495	0.685800009	Not DE	hatch	NA	103.8058566	106.9122293	87.00315856	0.420879572544184
TCM_02162	0.222138383	0.892619356	Not DE	hatch	0.168889735594508	37.58424553	27.51621415	23.35116697	0.484004127966976
TCM_02163	0.255244399	0.766418694	Not DE	hatch	NA	21.66517575	16.74603092	14.49576343	0.46129541864139
TCM_02164	-1.402202832	0.591026869	Not DE	hatch	NA	0.854304808	0.539935651	1.457598001	0.591125198098257
TCM_02165	0.290134919	0.77988398	Not DE	hatch	0.129554144661053	30.77285094	46.74716363	39.21518747	0.476323119777159
TCM_02166	-0.265076518	0.795595474	Not DE	hatch	NA	209.3871527	239.9633281	293.2996267	0.504171011470282
TCM_02167	-0.477519832	0.640034592	Not DE	hatch	0.0452856176540863	11.17162324	12.20935715	17.61785257	0.548085901027078
TCM_02168	0.382117996	0.889578892	Not DE	hatch	NA	0.904264001	1.440082279	1.160144208	0.47948717948718
TCM_02169	0.204703271	0.838462867	Not DE	hatch	NA	53.86765819	37.64310835	33.48294056	0.49079754601227
TCM_02170	0.117323452	0.927593516	Not DE	hatch	0.146369402371104	12.20385914	9.258518476	8.864269159	0.500754147812971
TCM_02171	-0.215834512	0.876582892	Not DE	hatch	NA	5.868762406	5.661425743	6.84746394	0.513605442176871
TCM_02172	-0.027306141	0.989146413	Not DE	hatch	NA	12.88254959	12.05690953	12.73678924	0.542178542178542
TCM_02173	0.168024795	0.935113191	Not DE	hatch	0.202574295365096	5.364786676	7.800165693	7.302836223	0.582959641255605
TCM_02174	-0.384604108	0.760377845	Not DE	hatch	NA	13.47628179	10.59986503	14.3357923	0.552699228791774
TCM_02176	-0.467597924	0.762597062	Not DE	hatch	0.137668631841514	2.936555277	2.412872201	3.401042513	0.530353200883002
TCM_02177	-0.058388045	0.969455486	Not DE	hatch	0.0313544267488853	8.676522532	15.87061124	16.79857156	0.631455399061033
TCM_02178	0.169491802	0.841506478	Not DE	hatch	0.31494409090126	43.9339541	45.66400698	41.87733222	0.434210526315789
TCM_02179	-0.150695762	0.919669319	Not DE	hatch	0.0153969029536124	3.037440021	4.182952334	4.793056621	0.551088777219431
TCM_02181	0.559313272	0.681536501	Not DE	hatch	0.0936372274320184	13.71520847	16.68599634	11.59077999	0.436225699383594
TCM_02182	0.217860611	0.841546028	Not DE	hatch	0.0929783274231752	37.9380735	44.84502069	39.19667889	0.460616438356164
TCM_02183	0.172129681	0.846635453	Not DE	hatch	0.00468157165753061	1115.740298	1367.318185	1237.990982	0.439645625692137
TCM_02184	-0.043621837	0.970557383	Not DE	hatch	0.194787457461178	40.4412938	39.96679572	41.82672975	0.425806451612903
TCM_02188	0.036571322	0.995571239	Not DE	hatch	0.133146825823443	24.00886097	3.656061493	3.575272259	0.483671171171171
TCM_02189	-0.372846674	0.762597062	Not DE	hatch	0.158641960848388	123.5574581	23.52893036	31.94688687	0.46078431372549
TCM_02190	0.23979771	0.914922024	Not DE	hatch	0.0379365926761348	302.7085461	533.9515637	459.1646852	0.470572057205721
TCM_02191	-0.128765586	0.916821549	Not DE	hatch	NA	49.36375468	30.00506545	33.46480074	0.475806451612903
TCM_02192	-0.062816877	0.954943024	Not DE	hatch	0.0651320383540629	75.81205226	71.81427786	77.09638483	0.488916771225429
TCM_02193	0.641016049	0.61438745	Not DE	hatch	0.181100992663883	20.92875048	32.61646752	21.71597034	0.444444444444444
TCM_02194	0.312292287	0.726135602	Not DE	hatch	0.204105946351611	32.28916901	35.18529031	28.72576439	0.455882352941176
TCM_02196	-0.237722957	0.937281731	Not DE	hatch	0.118960426330292	3.834813429	5.340480872	6.202377922	0.4604125083167
TCM_02197	-0.429859982	0.876582892	Not DE	hatch	NA	1.99077691	2.117083161	2.787669457	0.490196078431373
TCM_02198	-0.198048695	0.83093327	Not DE	hatch	0.138456660961822	21.14524037	20.36659509	24.04691753	0.473663975394079
TCM_02199	-0.052988978	0.971742016	Not DE	hatch	NA	17.26477583	18.74567968	19.33532957	0.513950073421439
TCM_02200	-0.092750142	0.972505564	Not DE	hatch	NA	0.873093113	0.862443117	0.910987686	0.515046296296296
TCM_02201	-0.463893924	0.741741198	Not DE	hatch	NA	11.51077906	11.89391204	16.0043499	0.485941816999837
TCM_02203	0.155117081	0.876582892	Not DE	hatch	0.0297396093567429	89.4223442	103.005498	94.44196894	0.454308093994778
TCM_02204	0.160902938	0.872164819	Not DE	hatch	0.0669584355876525	104.7323666	105.0555168	96.73207524	0.467462039045553
TCM_02205	0.054413395	0.964452949	Not DE	hatch	NA	13.60471596	11.86275912	11.54910667	0.41044776119403
TCM_02206	-0.137496813	0.878138182	Not DE	hatch	0.0725369315659121	72.9404156	63.7398926	71.58762256	0.449275362318841
TCM_02207	0.153820625	0.924797791	Not DE	hatch	0.185983664952763	57.23817899	84.69332248	78.33534842	0.487378640776699
TCM_02208	0.18655076	0.885858399	Not DE	hatch	NA	175.8873323	178.388707	159.1953743	0.515603799185889
TCM_02209	0.084046225	0.964797311	Not DE	hatch	0.114147814574394	69.81010453	63.70342547	61.75112093	0.566416040100251
TCM_02210	0.014266909	0.995052869	Not DE	hatch	0.0669750829600037	37.67462307	37.46629503	37.78122253	0.47041847041847
TCM_02211	-0.209688825	0.853743978	Not DE	hatch	NA	12.24474516	16.74755923	19.83266037	0.480214621059691
TCM_02212	-0.086248594	0.966922146	Not DE	hatch	0.0765276967327986	24.82602466	14.94803698	16.12373969	0.521164021164021
TCM_02213	-0.247436592	0.838847757	Not DE	hatch	0.125001039626328	13.21521555	14.10297447	16.7139595	0.501683501683502
TCM_02214	-0.342575958	0.881397622	Not DE	hatch	0.0849762039606075	0.625364535	0.623999376	0.806505947	0.568475452196382
TCM_02215	-0.454331875	0.753217537	Not DE	hatch	NA	21.53272772	3.693778425	5.151146882	0.48469212246302
TCM_02216	-0.354932697	0.732181901	Not DE	hatch	0.0920923489373166	101.4184297	145.4258169	191.8625601	0.485298975883713
TCM_02217	-0.056037332	0.979040056	Not DE	hatch	NA	13.58406547	22.94065615	24.62296827	0.512307692307692
TCM_02218	0.253371917	0.950319955	Not DE	hatch	NA	2.914009585	2.555013605	2.016316888	0.370098039215686
TCM_02219	0.022626476	0.988078086	Not DE	hatch	NA	91.54844289	86.93230512	87.41064962	0.460207612456747
TCM_02220	0.074998841	0.941997337	Not DE	hatch	NA	29.76369444	28.25686444	27.53239966	0.449275362318841
TCM_02221	-0.440404611	0.713564941	Not DE	hatch	NA	4.955581204	4.434334218	6.118157897	0.485952923310554
TCM_02222	-0.568908468	0.713564941	Not DE	hatch	0.0704048558522393	56.54910866	71.48702981	107.5532028	0.478518518518519
TCM_02223	0.219709686	0.762597062	Not DE	hatch	0.122405030430025	36.28316672	42.49943902	37.4660359	0.404320987654321
TCM_02224	-0.186638737	0.876582892	Not DE	hatch	0.0880771055263645	20.87845864	27.8894197	32.05463181	0.506381381381381
TCM_02225	0.563887637	0.591026869	Not DE	hatch	0.204562560386841	38.15742707	45.81783701	31.80237494	0.415595544130249
TCM_02226	0.261448683	0.805290957	Not DE	hatch	0.163707215720442	20.64576465	28.8218416	24.5639197	0.39968152866242
TCM_02227	0.26617114	0.778821442	Not DE	hatch	0.107708413967668	25.99293247	22.78038646	19.56619774	0.43030303030303
TCM_02229	-0.583622396	0.816119508	Not DE	hatch	NA	7.810332194	2.536039933	3.673669467	0.461111111111111
TCM_02230	-0.785814902	0.762597062	Not DE	hatch	NA	34.94801776	15.26847619	25.57529889	0.494252873563218
TCM_02231	-1.07638311	0.640034592	Not DE	hatch	NA	6.4151385	2.517837732	5.236396252	0.546875
TCM_02232	0.122925098	0.892619356	Not DE	hatch	NA	460.9722863	495.8256297	469.6114184	0.461685823754789
TCM_02233	-0.114095639	0.902805473	Not DE	hatch	0.0381058231427326	46.67835671	37.29739511	41.35998769	0.439080459770115
TCM_02234	0.566075838	0.665440658	Not DE	hatch	NA	5.805603383	7.102525528	4.908160443	0.419871794871795
TCM_02235	0.159135126	0.862958713	Not DE	hatch	NA	49.73069072	55.44754321	51.32795584	0.489925158318941
TCM_02237	-0.216690455	0.835295709	Not DE	hatch	0.04457373831018	69.09945327	86.99484159	103.0188827	0.519130434782609
TCM_02238	-0.15750172	0.903960676	Not DE	hatch	NA	15.81681971	5.615263023	6.325510128	0.538461538461538
TCM_02239	0.164527537	0.850747289	Not DE	hatch	0.110285039198523	73.37040758	85.55005577	77.19495518	0.420289855072464
TCM_02240	0.139426013	0.922562424	Not DE	hatch	NA	136.8675682	256.161119	236.8087911	0.482439537329127
TCM_02241	0.162078488	0.879118707	Not DE	hatch	1e-04	235.5137408	222.8220724	203.8811157	0.466666666666667
TCM_02242	0.523542234	0.640034592	Not DE	hatch	NA	28.0319182	36.51238987	26.00866293	0.41965811965812
TCM_02243	0.16906615	0.817113127	Not DE	hatch	NA	42.62722686	56.59909591	51.11636743	0.46931659693166
TCM_02244	0.599929016	0.668762767	Not DE	hatch	NA	11.61582395	7.933615504	5.346340161	0.462097611630322
TCM_02245	0.080291893	0.924088441	Not DE	hatch	NA	72.14807782	82.99246335	79.75536119	0.504920838682071
TCM_02246	-0.089369117	0.949911764	Not DE	hatch	0.121115909465883	40.48723919	50.4791044	55.33200592	0.483682983682984
TCM_02247	0.729595902	0.678222335	Not DE	hatch	0.188189309688924	6.490911497	3.376869146	2.066806543	0.400113186191285
TCM_02248	0.083410524	0.970013053	Not DE	hatch	0.596842168418445	23.32918342	6.015074963	5.605802491	0.429539295392954
TCM_02249	0.340387351	0.723343266	Not DE	hatch	NA	52.43816781	78.23631949	62.66211843	0.416046319272126
TCM_02250	-0.216835555	0.868227521	Not DE	hatch	0.191031717019247	17.51317983	21.37631378	25.22792356	0.501362397820163
TCM_02251	0.223244863	0.807333205	Not DE	hatch	NA	55.21437403	57.66789511	50.66976431	0.512930011862396
TCM_02252	0.698601968	0.606319158	Not DE	hatch	0.653925799480998	5.557100737	7.810390559	4.933724643	0.419922562478001
TCM_02253	0.403111362	0.74483216	Not DE	hatch	NA	43.14937323	40.74241294	31.01256461	0.449135504624045
TCM_02254	0.248159875	0.842431568	Not DE	hatch	0.355449615129875	22.24287743	28.81212324	24.48902332	0.433455433455433
TCM_02255	0.179124281	0.892619356	Not DE	hatch	NA	24.48822888	20.08315671	17.93091844	0.424398625429553
TCM_02256	0.477056938	0.665440658	Not DE	hatch	NA	43.5595182	58.49354404	42.77879073	0.452515279736718
TCM_02257	0.06523226	0.96728503	Not DE	hatch	NA	4.434210082	5.274230965	5.174032461	0.446078431372549
TCM_02258	-0.182109294	0.883578396	Not DE	hatch	0.324968975788018	5.568160278	6.106791153	7.214744844	0.457023060796646
TCM_02259	0.298974795	0.809901203	Not DE	hatch	NA	39.65736576	61.10614405	49.27362481	0.51766953199618
TCM_02260	0.41872473	0.77988398	Not DE	hatch	0.482815776275582	12.97300275	17.5710469	13.07546902	0.360560093348891
TCM_02261	0.630503041	0.736216784	Not DE	hatch	NA	1.037234104	1.018480019	0.697341891	0.454828660436137
TCM_02263	-0.062628413	0.959340407	Not DE	hatch	0.080060983448041	70.87701562	80.17502655	88.01593365	0.504876649454963
TCM_02264	0.340610982	0.744010908	Not DE	hatch	NA	54.30482743	89.99291144	73.4444587	0.467583497053045
TCM_02266	-0.01824829	0.996357127	Not DE	hatch	NA	0.897228695	1.272066365	1.304674344	0.425287356321839
TCM_02267	0.540737325	0.753217537	Not DE	hatch	NA	10.61606941	20.02044298	14.17363984	0.450064850843061
TCM_02268	-0.131035246	0.897943744	Not DE	hatch	NA	47.479504	71.94284856	79.09561867	0.460134486071085
TCM_02269	0.167832978	0.844406554	Not DE	hatch	0.0372149156864622	131.7806203	103.3981432	94.36276063	0.486873508353222
TCM_02270	-0.001856359	0.998989344	Not DE	hatch	0.33084806646554	12.70393697	15.52376803	15.60345136	0.423470880889669
TCM_02271	-0.239968193	0.879702639	Not DE	hatch	NA	131.4135647	24.22304785	29.64727216	0.432374866879659
TCM_02272	0.192329674	0.818214789	Not DE	hatch	0.0982615375963911	95.56606048	140.2436	126.588696	0.433537832310838
TCM_02273	0.288087526	0.856538533	Not DE	hatch	0.285421987457118	584.8370069	392.1072704	327.8722733	0.490316004077472
TCM_02274	0.021886986	0.991204924	Not DE	hatch	NA	129.7104033	159.3257204	162.4335418	0.410810810810811
TCM_02275	0.113704187	0.906595095	Not DE	hatch	NA	19.28684065	29.14582602	27.06418739	0.382034632034632
TCM_02276	0.096777221	0.921176558	Not DE	hatch	0.177038757857799	38.22761095	35.15326586	33.59735173	0.444126074498567
TCM_02277	0.471128955	0.737102577	Not DE	hatch	0.162220077241278	3.790703122	3.957846393	2.854924161	0.454545454545455
TCM_02278	0.058921805	0.957105787	Not DE	hatch	0.137425251701108	38.6100483	41.19412436	40.41825413	0.537162162162162
TCM_02279	-0.799721351	0.659163594	Not DE	hatch	0.0492437862774424	1.424246953	1.499472646	2.591343285	0.542056074766355
TCM_02280	-0.402137854	0.726135602	Not DE	hatch	NA	75.3388472	64.76741772	88.77396749	0.544110042403558
TCM_02281	-0.481682248	0.764711275	Not DE	hatch	0.18991175451887	931.1090623	465.6060412	667.2582646	0.498508575689784
TCM_02282	-0.169852759	0.947308941	Not DE	hatch	0.137732249623207	1147.256451	543.5256703	651.712484	0.520547945205479
TCM_02283	0.216392382	0.838462867	Not DE	hatch	NA	36.69432264	28.74823491	25.13703555	0.413084112149533
TCM_02284	0.084267388	0.93278549	Not DE	hatch	NA	243.3991665	234.2946013	226.4992047	0.448979591836735
TCM_02285	-0.535488213	0.665440658	Not DE	hatch	NA	6.39646119	6.953799305	10.23981897	0.489402697495183
TCM_02286	0.279646685	0.815793216	Not DE	hatch	0.270152557217578	11.66639858	9.640054857	8.186502789	0.472477064220183
TCM_02287	0.329130687	0.728510474	Not DE	hatch	0.111162388397112	151.6524345	151.6653935	123.521691	0.483610690872416
TCM_02288	-0.033438736	0.994169171	Not DE	hatch	0.478070412920587	84.40551785	11.66360099	11.96004974	0.493550577053632
TCM_02289	-0.095581133	0.943297432	Not DE	hatch	NA	8.966779142	12.37156418	13.53699716	0.490533562822719
TCM_02290	-0.308059932	0.831320352	Not DE	hatch	0.0258485980311354	22.46363882	38.43066099	49.22638353	0.51002744352966
TCM_02292	-0.395995944	0.786011497	Not DE	hatch	NA	1.121168033	2.1695933	2.919869119	0.504761904761905
TCM_02293	-0.402878931	0.758650682	Not DE	hatch	NA	6.209974345	11.42703204	15.26687338	0.48689138576779
TCM_02294	-0.005014421	0.997737078	Not DE	hatch	0.00209064920581694	176.2309504	218.6398689	224.2353821	0.510204081632653
TCM_02295	-0.49854963	0.713564941	Not DE	hatch	NA	1.489874725	2.118285394	3.07106623	0.542124542124542
TCM_02296	-0.316481355	0.770801091	Not DE	hatch	NA	9.410301061	10.37201609	13.30798145	0.502587991718426
TCM_02297	-0.072744033	0.936654855	Not DE	hatch	0.0398288912127467	51.24940474	61.74301117	66.07644509	0.511990407673861
TCM_02298	-0.713787957	0.701409191	Not DE	hatch	NA	12.36252064	15.96832471	26.06094607	0.479033404406539
TCM_02299	-0.113443661	0.899682459	Not DE	hatch	0.0950661506151052	100.9086312	88.49670633	96.31524217	0.483221476510067
TCM_02300	-0.346904807	0.866019828	Not DE	hatch	0.122417700667681	1.68186716	1.856072057	2.437793333	0.536231884057971
TCM_02301	0.120415849	0.896564547	Not DE	hatch	NA	77.78755826	90.51677608	84.71840448	0.396135265700483
TCM_02302	0.16994426	0.909447249	Not DE	hatch	NA	129.1052469	105.7544079	97.38509758	0.473180076628352
TCM_02303	-0.109115674	0.913270339	Not DE	hatch	NA	93.90996904	88.82295525	98.4348484	0.383401360544218
TCM_02304	-0.220734409	0.840250029	Not DE	hatch	0.0412347533982366	57.49483087	51.96746385	63.07496579	0.487900078064012
TCM_02305	0.47318721	0.713484274	Not DE	hatch	0.0418984294977149	549.6584291	849.6944992	624.4149776	0.471565678269589
TCM_02306	-0.713677114	0.721557566	Not DE	hatch	0.143016006963036	56.44331385	60.66110224	103.5686195	0.55091103965702
TCM_02307	-0.125552316	0.958075071	Not DE	hatch	0.106234261096346	701.8391987	803.6752553	885.1323088	0.560924915562484
TCM_02308	0.939931078	0.665440658	Not DE	hatch	0.174348907920197	116.7339891	236.9346805	126.038461	0.525252525252525
TCM_02309	-0.313624357	0.811289624	Not DE	hatch	NA	36.44134837	28.6422199	35.67801667	0.454918809629115
TCM_02310	0.190952681	0.850738136	Not DE	hatch	0.118872389123035	5.174232877	5.134940648	4.595816344	0.444444444444444
TCM_02311	0.333271666	0.842296685	Not DE	hatch	NA	9.729570523	17.26860528	13.92305246	0.436480186480186
TCM_02313	0.431314204	0.713473466	Not DE	hatch	0.0279525158459421	50.36706912	84.67493559	64.67863681	0.452698412698413
TCM_02314	0.158148479	0.899682459	Not DE	hatch	0.0180076421968033	111.0713514	132.5357142	119.7045483	0.432999523128278
TCM_02315	0.34437462	0.805558624	Not DE	hatch	NA	1.131746609	1.459232721	1.171460697	0.51304347826087
TCM_02316	0.165036065	0.882860981	Not DE	hatch	0.0731107154855284	13.99721153	17.61543537	15.90563462	0.462222222222222
TCM_02317	0.703891714	0.805290957	Not DE	hatch	NA	0.535386022	1.24473955	0.7840486	0.511494252873563
TCM_02319	0.177001052	0.914092773	Not DE	hatch	0.299365981512126	56.13033304	89.12329151	79.83264173	0.476935749588138
TCM_02320	0.002427854	0.998989344	Not DE	hatch	0.0920939575496641	42.24864088	42.62350137	43.67015667	0.461689587426326
TCM_02321	-0.025157919	0.993105084	Not DE	hatch	0.0318205716336939	738.6362906	1072.218956	1119.269545	0.485671191553544
TCM_02322	0.04602187	0.974164142	Not DE	hatch	0.106845197668247	165.2835213	122.4313583	121.2364796	0.432367149758454
TCM_02323	0.191700493	0.913254546	Not DE	hatch	0.0861400083281765	1.123992943	1.495979971	1.344525554	0.406727828746177
TCM_02324	-0.087995351	0.94266632	Not DE	hatch	0.0589554047085197	9.165996699	8.759691006	9.522276404	0.495757575757576
TCM_02325	0.241061127	0.753217537	Not DE	hatch	0.0545218347218473	32.01165138	33.40636831	28.99459591	0.392465426800191
TCM_02326	-0.226846556	0.762597062	Not DE	hatch	0.0418689158333571	83.25211683	105.6687471	126.3886543	0.520237338419157
TCM_02327	0.976407488	0.879017684	Not DE	hatch	0.226914309247304	2365.565646	435.9299218	214.0494412	0.544015825914936
TCM_02328	0.158213282	0.845488684	Not DE	hatch	0.272750782258724	32.1538242	29.07950852	26.53464686	0.387323943661972
TCM_02329	0.100980561	0.935113191	Not DE	hatch	0.0290602454418249	71.89091487	50.90247578	47.88637559	0.402380952380952
TCM_02330	0.061410847	0.964575925	Not DE	hatch	0.475595826638278	108.8122413	136.1081277	131.3365274	0.419431682831377
TCM_02331	0.048855699	0.962607022	Not DE	hatch	0.0912467670057008	23.30128372	30.478387	30.15761845	0.41025641025641
TCM_02332	0.351807748	0.708685593	Not DE	hatch	0.368672615494986	55.5716027	39.2286201	31.42881978	0.397031539888683
TCM_02333	-0.12722316	0.929031962	Not DE	hatch	NA	9.441503666	15.15964049	16.71351286	0.465389784946237
TCM_02334	-0.296124824	0.862958713	Not DE	hatch	0.062984391165104	1.398204697	1.953140463	2.421989233	0.573419078242229
TCM_02335	-0.342575855	0.785178341	Not DE	hatch	0.0643124815157038	55.24371277	74.5146347	96.34997572	0.461516034985423
TCM_02337	-0.340480512	0.848770668	Not DE	hatch	0.0154991591076326	1.578729511	1.285985076	1.629340113	0.476190476190476
TCM_02338	-0.620697186	0.640034592	Not DE	hatch	NA	1.534607029	2.116215953	3.354997271	0.517361111111111
TCM_02339	-0.105051299	0.964797311	Not DE	hatch	NA	5.536201384	5.990836782	6.584186233	0.52191894127378
TCM_02340	0.243509496	0.785178341	Not DE	hatch	0.0232618789046884	17.94963802	14.2439669	12.2793778	0.522571819425445
TCM_02341	0.330835558	0.801476893	Not DE	hatch	0.129673341065767	21.64703487	20.73963155	17.04210129	0.470017636684303
TCM_02342	0.436901601	0.665440658	Not DE	hatch	NA	68.88611761	77.55396341	58.59928983	0.421455938697318
TCM_02343	0.000971851	0.998989344	Not DE	hatch	NA	24.98722355	24.3941892	24.96390112	0.469034608378871
TCM_02344	0.064295572	0.950596329	Not DE	hatch	0.0745159944759814	21.75765105	25.38918586	24.92899446	0.489479512735327
TCM_02345	-0.105407478	0.914092773	Not DE	hatch	NA	704.5542886	1068.311527	1173.235434	0.502048131080389
TCM_02347	-0.154406626	0.892619356	Not DE	hatch	NA	3.861971048	5.890837063	6.738364848	0.522388059701492
TCM_02348	-0.196711427	0.844406554	Not DE	hatch	0.153043395769211	152.0662813	151.469137	176.0958667	0.441848781713137
TCM_02349	-0.065026923	0.966481242	Not DE	hatch	0.459173777614787	27.75902265	29.85666708	32.01328189	0.439784946236559
TCM_02350	0.249613612	0.833879047	Not DE	hatch	0.0387705609479908	17.07178264	26.51819249	22.6555698	0.451086956521739
TCM_02351	0.162830204	0.909447249	Not DE	hatch	NA	6.250875836	9.23676193	8.405593393	0.447761194029851
TCM_02352	-0.080941528	0.952661811	Not DE	hatch	NA	51.72387012	32.69120805	34.46867769	0.529931972789116
TCM_02353	0.028535839	0.995052869	Not DE	hatch	NA	37.86062074	10.67628418	10.46619667	0.470675575352635
TCM_02354	1.290608052	0.619818234	Not DE	hatch	NA	0.961435697	1.626574986	0.642734135	0.508602150537634
TCM_02355	0.768481882	0.713564941	Not DE	hatch	NA	8.55946713	11.00923901	6.643951097	0.417233560090703
TCM_02356	0.463329941	0.726135602	Not DE	hatch	NA	14.88885999	19.49900272	14.54825093	0.451086956521739
TCM_02357	0.075502656	0.968806741	Not DE	hatch	NA	6.837960331	10.11610747	9.600178596	0.428455284552846
TCM_02358	0.438610476	0.674671582	Not DE	hatch	0.105080119979552	70.1461009	83.7882564	63.80471213	0.446691176470588
TCM_02360	3.119248748	0.602902443	Not DE	hatch	NA	12937.71614	5.800019576	0.676593307	0.433347147396049
TCM_02361	-0.464195954	0.630376321	Not DE	hatch	NA	48.39680894	79.50434079	111.8827149	0.541474147414741
TCM_02362	0.391693676	0.735224303	Not DE	hatch	NA	6.478178211	6.047444103	4.618087672	0.414239482200647
TCM_02363	0.143095974	0.913254546	Not DE	hatch	NA	12.5968091	20.76119451	19.03537357	0.552188552188552
TCM_02364	0.226303884	0.832025891	Not DE	hatch	0.2222034708222	64.88178577	81.96786266	71.13947501	0.426065162907268
TCM_02365	-0.04139991	0.979872732	Not DE	hatch	NA	24.74876834	42.65424852	44.46213269	0.509229098805646
TCM_02367	-0.32759231	0.793204825	Not DE	hatch	NA	3.51069808	4.490540133	5.815504668	0.506501182033097
TCM_02368	-0.539338681	0.676026311	Not DE	hatch	NA	8.523792488	13.76571066	20.02159552	0.484183344092963
TCM_02369	0.026081834	0.996357127	Not DE	hatch	NA	0.320134203	0.572942888	0.574465012	0.483870967741935
TCM_02370	0.040249353	0.973253506	Not DE	hatch	NA	160.81745	184.894093	184.3382399	0.501522070015221
TCM_02371	0.176994049	0.817113127	Not DE	hatch	0.23933933089896	37.39274547	33.38050763	30.3040426	0.391585760517799
TCM_02372	-0.517824232	0.713484274	Not DE	hatch	NA	7.958665203	10.21730852	14.88847717	0.557602022390755
TCM_02373	-0.930509432	0.665440658	Not DE	hatch	NA	3.47051868	3.193658022	6.237853299	0.549019607843137
TCM_02374	-1.155527187	0.63545065	Not DE	hatch	NA	2.089556329	1.420369474	3.24229934	0.57703081232493
TCM_02375	0.058178062	0.980778588	Not DE	hatch	0.283726302348217	202.6831379	260.7168711	264.8247465	0.495812395309883
TCM_02376	-0.337694044	0.77988398	Not DE	hatch	0.152690325229263	13.48024682	10.30314687	13.04329999	0.554476806903991
TCM_02377	-0.269470011	0.8968016	Not DE	hatch	NA	5.99266323	2.334935661	2.960257866	0.470319634703196
TCM_02378	-0.322791914	0.785621785	Not DE	hatch	NA	161.6724303	153.2279162	197.9617511	0.436834094368341
TCM_02379	-0.248596414	0.917277077	Not DE	hatch	NA	11.17267998	7.895356979	9.47548543	0.414802065404475
TCM_02380	-0.062420918	0.950319955	Not DE	hatch	0.075247829330192	32.47391698	48.32128982	50.94611526	0.500508905852417
TCM_02381	-0.568658571	0.775363247	Not DE	hatch	NA	2.752915592	1.834170719	2.678817954	0.521885521885522
TCM_02382	-0.387709537	0.653502201	Not DE	hatch	0.160977784110955	20.27842118	24.44230925	32.94677272	0.525150421179302
TCM_02383	-0.179008621	0.840250029	Not DE	hatch	NA	65.23262539	99.29955077	114.3260054	0.531684027777778
TCM_02384	-0.05968347	0.970651627	Not DE	hatch	0.113030271444131	33.58399884	42.80328327	46.181117	0.542641915523271
TCM_02385	-0.034599919	0.988770953	Not DE	hatch	0.055508945874511	4.470470153	3.731694813	3.950205746	0.532928064842959
TCM_02386	-0.423786648	0.713564941	Not DE	hatch	NA	5.513247266	7.40058155	10.18291184	0.593507087334248
TCM_02387	-0.299275615	0.712342971	Not DE	hatch	NA	20.51928991	29.70674122	37.41945589	0.545598731165741
TCM_02388	-0.064275643	0.984007161	Not DE	hatch	NA	1.923356414	0.844289641	0.862101297	0.486772486772487
TCM_02389	0.395609776	0.762597062	Not DE	hatch	0.0584146382966829	249.0691476	161.8553969	125.7425977	0.53030303030303
TCM_02390	-0.032037028	0.982603224	Not DE	hatch	0.119540990810934	33.24768856	31.38380832	32.73343895	0.504365345869711
TCM_02391	-0.295761658	0.848273684	Not DE	hatch	NA	1.376967626	1.806782646	2.307578454	0.52816091954023
TCM_02393	-0.362654576	0.778821442	Not DE	hatch	0.0280134798598791	1.844023871	3.213120689	4.264060077	0.601851851851852
TCM_02394	0.631315333	0.724532517	Not DE	hatch	0.395304698329849	1209.053565	821.5836527	543.1215129	0.433333333333333
TCM_02395	0.371635723	0.878580307	Not DE	hatch	0.103413592947361	11.00960373	16.42644506	13.25254462	0.493042952208106
TCM_02396	0.060066737	0.958649396	Not DE	hatch	NA	96.64502902	89.11914824	85.36652011	0.456343463579354
TCM_02398	0.239562206	0.840250029	Not DE	hatch	0.0307948540889508	57.43861219	57.32254754	49.4533541	0.562009419152276
TCM_02399	-0.287691736	0.796937989	Not DE	hatch	0.101035576777659	11.8177473	17.70135178	22.02874021	0.52586542201478
TCM_02400	-0.08869267	0.943270003	Not DE	hatch	NA	4.27893715	5.142786802	5.650459566	0.445919370698132
TCM_02401	0.171072475	0.860836735	Not DE	hatch	0.153064487060665	10.64846452	11.4572002	10.50051309	0.506849315068493
TCM_02402	-0.063146005	0.970651627	Not DE	hatch	0.174622456248248	29.74806672	24.55969875	26.91655208	0.483113069016153
TCM_02403	-0.184333757	0.891352808	Not DE	hatch	0.256921130391192	20.77130706	29.32612111	33.53696948	0.450980392156863
TCM_02404	-0.404979263	0.83093327	Not DE	hatch	NA	3.177980592	1.220005928	1.621014457	0.548423423423423
TCM_02405	-0.110531328	0.925936767	Not DE	hatch	NA	19.78059149	22.2553327	24.34927039	0.465264499681326
TCM_02406	0.246003449	0.885858399	Not DE	hatch	0.0357638113758425	13.48116811	18.34306025	15.73744666	0.577060931899642
TCM_02408	-0.164018451	0.954924802	Not DE	hatch	0.104154759903651	2.448657149	0.376979381	0.439121453	0.569156293222683
TCM_02409	2.246988295	0.517295956	Not DE	hatch	0.223952167437706	0.439550196	0.663486363	0.141715062	0.480568011958146
TCM_02410	2.720839938	0.042253975	F_biased	hatch	NA	0.604323912	1.188461521	0.186102186	0.489096573208723
TCM_02411	0.06593337	0.951348479	Not DE	hatch	0.0795735554263793	43.82413154	59.22087632	58.18935795	0.521921921921922
TCM_02412	0.16448064	0.902689157	Not DE	hatch	NA	27.41133494	41.38324191	37.61910141	0.462068965517241
TCM_02413	-0.496843721	0.741760419	Not DE	hatch	NA	1.111853985	1.801289142	2.649475945	0.560041407867495
TCM_02414	-0.640901679	0.706518144	Not DE	hatch	NA	1.628752446	2.231252802	3.53154492	0.567307692307692
TCM_02415	-0.167681969	0.927606347	Not DE	hatch	0.146088386641458	95.4865185	71.91365048	83.02634902	0.467889908256881
TCM_02416	-0.135843037	0.896564547	Not DE	hatch	NA	174.6620872	157.8417718	178.9846754	0.473292765382015
TCM_02417	-1.135227487	0.524875547	Not DE	hatch	NA	53.15400503	50.8807319	113.1927645	0.510643077787138
TCM_02418	-0.269656355	0.778821442	Not DE	hatch	0.00348656226087267	20.54868895	32.51412191	39.90269175	0.550260610573343
TCM_02419	-0.112373648	0.937281731	Not DE	hatch	0.109851181007528	10.96230471	11.00157984	12.17230354	0.514465408805031
TCM_02420	0.163542277	0.892619356	Not DE	hatch	0.225312424052982	114.8464535	128.171242	114.5637715	0.450131233595801
TCM_02421	0.016582928	0.994169171	Not DE	hatch	0.124864000886115	17.33804395	20.71915813	20.940566	0.515561015561016
TCM_02423	0.297787071	0.771869101	Not DE	hatch	0.140850147437613	15.47762028	12.47509728	10.25555835	0.427609427609428
TCM_02424	0.354024718	0.77988398	Not DE	hatch	0.123377179981003	13.81062726	16.61374331	13.20410928	0.436005625879044
TCM_02425	0.757034421	0.63545065	Not DE	hatch	NA	8.502396521	11.61678148	7.006516841	0.358208955223881
TCM_02426	-0.016945741	0.995052869	Not DE	hatch	0.0241384787155044	88.11367125	139.1294624	144.867347	0.494949494949495
TCM_02427	-0.247831443	0.785178341	Not DE	hatch	NA	25.87305058	41.40929237	49.53905516	0.542772861356932
TCM_02428	-0.10069197	0.935113191	Not DE	hatch	NA	44.55008536	42.7655874	46.61662614	0.50521609538003
TCM_02429	-0.714022886	0.685800009	Not DE	hatch	NA	22.07437245	12.15876426	21.52867055	0.405349794238683
TCM_02430	-0.395092222	0.816929013	Not DE	hatch	0.198009211016752	15.67698491	10.1200426	14.04687279	0.437190900098912
TCM_02431	0.264942845	0.868227521	Not DE	hatch	NA	124.3398182	24.95517234	21.71452916	0.458995946367321
TCM_02432	-0.02747327	0.995301514	Not DE	hatch	NA	17.16720349	2.07472755	2.199294031	0.486725663716814
TCM_02433	0.047185475	0.986710109	Not DE	hatch	NA	17.18091945	15.13100648	15.16391383	0.537208278291502
TCM_02434	-0.034289513	0.976515359	Not DE	hatch	NA	34.32347411	31.2979512	32.30550624	0.49670282918528
TCM_02435	-0.511170901	0.665440658	Not DE	hatch	NA	12.11645765	10.79514243	15.76450374	0.536363636363636
TCM_02436	-0.038808508	0.967329566	Not DE	hatch	NA	66.66775984	65.81676741	69.29546199	0.513035381750466
TCM_02437	-0.329665353	0.763510233	Not DE	hatch	NA	31.2792162	60.26529038	76.19522649	0.550724637681159
TCM_02438	-0.440806621	0.831320352	Not DE	hatch	NA	6.344818317	13.3940291	18.10927876	0.526315789473684
TCM_02439	-0.598630241	0.713484274	Not DE	hatch	NA	2.784485223	4.860852933	7.394336813	0.514492753623188
TCM_02440	-0.404787597	0.766198042	Not DE	hatch	NA	1.142390675	2.006614688	2.657809977	0.490990990990991
TCM_02441	-0.303198813	0.844406554	Not DE	hatch	0.2680548958377	4.441696525	8.527584203	10.44887061	0.487972508591065
[truncated: 34,284 more rows]
