# Supplementary material for: Dynamics of sex-biased gene expression during development in the stick insect Timema californicum
Source: Heredity (Edinb). 2022 May 17;129(2):113–22. doi: 10.1038/s41437-022-00536-y (PMC9338061; doi:10.1038/s41437-022-00536-y)
Supplement: Supplementary file 7 — Supplemental table 15 D. melanogaster mapped read counts [file 41437_2022_536_MOESM7_ESM.csv]

Gene_name	FL.H94.2_1	FA.H74.3_1	FA.H8.3_1	MP.H163.2_1	MA.H75.3_1	FP.H8.2_1	MP.H184.3_1	ML.H8.1_1	FP.H94.3_1	FA.H184.3_1	MP.H196.3_1	ML.H75.2_1	ML.H55.3_1	FL.H74.3_1	FP.H75.3_1	MA.H55.3_1	FL.H60.3_1	MA.H75.1
FBgn0000003	4	12	3	3	13	8	2	5	2	6	10	6	9	4	0	5	8	2
FBgn0000008	78	447	639	461	204	338	392	86	305	548	484	129	122	110	624	197	149	392
FBgn0000014	459	56	57	222	127	270	220	173	317	32	252	345	466	362	285	85	528	220
FBgn0000015	90	22	19	81	110	81	129	53	67	13	100	67	80	95	61	115	114	129
FBgn0000017	159	890	1410	355	444	316	390	154	410	1282	375	225	202	155	697	354	227	390
FBgn0000018	39	263	310	39	96	57	48	90	25	264	54	62	60	35	38	81	47	48
FBgn0000022	2	0	0	0	0	0	0	4	0	0	2	1	5	1	0	0	6	0
FBgn0000024	117	270	171	844	567	519	715	237	812	150	690	355	228	133	226	707	172	715
FBgn0000028	1	5	9	35	33	10	25	3	14	6	34	1	5	3	5	31	3	25
FBgn0000032	131	860	806	97	193	154	202	153	151	589	184	182	218	107	92	165	170	202
FBgn0000036	23	24	51	426	128	131	160	49	187	44	294	35	19	72	87	156	52	160
FBgn0000037	7	16	20	113	42	61	68	8	62	10	87	10	12	22	63	64	4	68
FBgn0000038	13	44	83	282	123	127	158	11	197	42	199	7	10	13	39	180	15	158
FBgn0000039	6	29	13	70	39	73	53	17	55	6	83	11	8	6	28	31	12	53
FBgn0000042	12682	19404	16909	6847	7124	14147	25512	21182	19193	12778	9991	14004	21389	13131	13595	8847	10064	25512
FBgn0000043	1212	2423	1651	1219	1175	2103	2674	2141	2004	1137	1824	1353	2018	1141	1100	1109	1396	2674
FBgn0000044	59722	3514	2081	22927	4296	39126	34358	60292	20940	932	27988	58071	56632	57933	1928	4574	108482	34358
FBgn0000045	0	4484	1708	20255	10556	20139	34191	3	27805	900	28503	0	0	0	2621	9831	48	34191
FBgn0000046	4808	1222	804	19277	2462	27757	20213	5197	13339	330	23146	3817	6308	3167	1591	2508	5778	20213
FBgn0000047	2	8508	1545	31967	33299	46034	75287	1	121256	872	47391	0	2	1	3369	3846	47	75287
FBgn0000052	567	4007	2211	729	1359	1189	1412	912	1222	1518	1120	373	643	314	561	3009	516	1412
FBgn0000053	245	5509	2538	1053	847	2262	2503	426	2414	1478	2139	1217	359	301	391	2687	235	2503
FBgn0000055	0	0	0	0	0	0	0	0	0	0	0	0	0	0	0	0	0	0
FBgn0000056	0	0	0	0	0	0	0	0	0	0	0	0	0	0	0	0	0	0
FBgn0000057	72	408	392	155	343	182	244	120	155	387	212	90	178	42	93	312	91	244
FBgn0000061	12	0	1	10	5	18	13	14	17	1	15	40	28	17	36	1	17	13
FBgn0000063	10	169	328	24	36	2	28	31	5	251	19	12	20	12	5	24	12	28
FBgn0000064	15398	19887	9904	9433	44856	11247	15125	15570	24077	6653	11525	13479	14201	13334	2823	34756	25207	15125
FBgn0000071	44	2	0	312	14	702	246	75	278	1	708	73	78	36	546	1	87	246
FBgn0000075	17	389	184	6	16	5	28	18	22	6	5	14	35	13	152	9	21	28
FBgn0000077	31	274	252	38	73	70	49	30	55	242	49	36	28	30	42	81	23	49
FBgn0000078	41	5696	2112	2	4831	6	22	61	104	1306	10	873	46	33	1	4409	20	22
FBgn0000079	9	5982	2611	3	4383	6	51	91	104	1988	2	568	79	23	1	5538	10	51
FBgn0000083	1219	3118	1619	1221	2147	2791	3848	1615	2940	1144	2040	1482	1915	1172	1600	2179	1636	3848
FBgn0000084	67	675	471	252	603	534	421	70	381	420	381	103	99	69	48	488	97	421
FBgn0000092	1	13	5	7	23	14	9219	3	13053	2	10	1	2	1	6	3	2	9219
FBgn0000094	0	3	2	0	5224	0	534	0	0	3	0	0	0	0	0	5163	26	534
FBgn0000097	156	541	1070	122	420	161	3811	233	7564	1008	134	301	231	195	595	345	182	3811
FBgn0000100	5878	19724	15780	3871	6502	7196	5659	7907	7247	11866	5509	8402	7628	5594	4293	4897	7516	5659
FBgn0000108	105	210	340	1071	625	570	936	140	951	171	794	103	90	170	316	652	232	936
FBgn0000109	81	269	201	103	83	153	196	156	211	135	92	121	131	79	21	150	63	196
FBgn0000114	269	7217	9371	2436	2149	1663	2197	306	2588	8386	2413	493	363	405	941	1652	507	2197
FBgn0000115	196	669	525	120	258	245	179	376	144	472	245	268	329	174	75	282	184	179
FBgn0000116	30175	12332	7745	8901	29246	16995	7828	33311	8423	5347	11600	32856	38165	29766	11016	22486	49320	7828
FBgn0000117	695	3632	3914	1283	1356	1750	1209	751	1228	3766	1586	893	1026	632	1876	1127	959	1209
FBgn0000119	435	687	912	545	523	532	470	342	501	806	576	481	446	419	363	513	686	470
FBgn0000120	8	2332	959	217	4074	735	2047	27	1315	786	472	8	6	11	0	4678	49	2047
FBgn0000121	1	4164	1841	861	8170	1787	4430	0	2923	1285	1154	3	2	0	53	8232	46	4430
FBgn0000137	6	0	0	0	0	0	2	14	1	0	0	7	6	10	0	1	9	2
FBgn0000139	69	534	440	165	266	205	158	130	154	329	200	113	132	65	90	211	127	158
FBgn0000140	92	1401	3066	108	200	24	174	149	50	2940	148	98	130	71	17	140	155	174
FBgn0000146	3	1044	1386	21	64	44	47	37	103	684	26	21	29	6	6	42	12	47
FBgn0000147	18	545	727	52	133	8	105	37	8	688	65	27	50	15	7	100	24	105
FBgn0000150	2612	14996	10937	1281	3153	3399	2514	5747	3545	9495	2087	4449	4475	2506	1019	3972	2470	2514
FBgn0000152	96	200	230	54	127	99	214	84	170	172	106	116	136	83	15	80	220	214
FBgn0000153	7	373	293	232	1487	174	3852	7	6014	256	224	2	3	0	9	900	26	3852
FBgn0000157	48	51	32	139	130	89	163	35	144	27	92	43	48	46	97	113	117	163
FBgn0000158	1	385	313	5	15	4	6	13	10	266	5	6	5	1	1	11	0	6
FBgn0000163	246	1489	1517	479	979	604	916	292	1153	1544	547	395	342	234	563	762	302	916
FBgn0000166	0	587	961	0	2	2	0	0	8	838	0	0	0	0	0	0	0	0
FBgn0000173	615	1493	1295	529	717	978	684	753	795	753	722	751	792	509	410	761	800	684
FBgn0000179	161	61	123	159	108	84	91	58	209	46	82	104	91	210	143	81	341	91
FBgn0000180	24	34	14	21	30	18	24	24	22	12	31	31	41	25	48	14	41	24
FBgn0000181	1925	10446	8814	1668	2842	2794	2946	2911	2859	7979	2488	2584	2541	1792	1221	2465	2333	2946
FBgn0000182	0	0	0	0	0	0	0	0	0	0	0	0	0	0	0	0	0	0
FBgn0000183	454	1633	2135	460	685	531	666	648	527	1861	553	544	562	365	450	709	358	666
FBgn0000206	0	72	34	124	104	118	215	0	182	23	104	0	0	1	42	130	2	215
FBgn0000212	262	391	1233	237	308	266	160	238	167	1056	246	274	340	274	285	221	483	160
FBgn0000216	14	0	0	0	0	5	0	32	0	1	1	18	24	12	0	0	29	0
FBgn0000221	11	115	109	15	35	19	30	33	22	88	16	20	30	15	16	50	22	30
FBgn0000227	0	0	0	0	0	0	0	0	0	0	0	0	0	0	0	0	0	0
FBgn0000228	180	824	1269	206	404	264	331	191	372	1018	255	302	248	172	168	381	270	331
FBgn0000229	126	341	292	296	363	339	315	313	260	164	372	291	266	165	92	358	173	315
FBgn0000233	13	3	0	3	1	4	4	2	8	0	7	3	3	4	5	6	12	4
FBgn0000239	473	1925	2038	607	671	668	850	520	1067	1926	636	445	747	379	159	662	488	850
FBgn0000241	5	18	18	170	73	7	103	2	25	4	324	6	14	2	41	59	3	103
FBgn0000244	239	562	330	399	592	747	635	298	404	243	540	365	345	266	116	602	379	635
FBgn0000246	11	149	67	27	173	28	119	39	31	140	121	37	16	48	33	37	30	119
FBgn0000247	197	771	1120	275	685	285	450	226	360	986	333	310	285	210	179	525	301	450
FBgn0000250	577	2145	2303	685	1110	791	2763	634	2658	2065	736	595	701	682	473	1157	746	2763
FBgn0000251	173	979	1487	82	190	61	140	126	115	1214	78	124	231	187	11	247	135	140
FBgn0000253	2617	2673	2620	4559	3075	3149	6167	3666	6075	3109	4230	3569	4206	3134	866	4336	2493	6167
FBgn0000256	189	384	465	555	931	139	959	180	261	327	765	211	387	152	114	1380	220	959
FBgn0000257	76	450	471	71	149	90	216	102	219	495	103	90	113	56	82	130	88	216
FBgn0000259	426	910	1198	638	470	645	612	563	584	1046	650	430	470	385	225	514	502	612
FBgn0000261	2491	5117	2360	3175	6526	4566	3352	3394	3238	1819	5092	5929	4119	1934	4998	7684	2942	3352
FBgn0000273	1284	1004	1408	2697	1462	2221	1505	1081	1693	1121	2574	1328	1381	1437	415	1426	2244	1505
FBgn0000274	0	10	17	105	217	0	210	27	0	11	152	5	22	0	0	259	1	210
FBgn0000276	2	94	23	10	252	0	120	3	0	10	5	2	5	3	2	435	2	120
FBgn0000277	1	86	7	3	14	0	3	10	2	8	8	2	0	2	0	11	0	3
FBgn0000278	1	10	0	3	2	3	0	0	1	0	4	3	0	0	13	3	2	0
FBgn0000279	0	41	1	12	3	9	3	2	2	0	8	1	6	0	15	1	7	3
FBgn0000280	0	0	0	0	1	0	0	0	0	0	0	0	0	0	0	0	0	0
FBgn0000281	0	0	0	0	0	0	0	0	0	0	0	0	0	0	0	0	0	0
FBgn0000283	312	727	1825	339	394	360	366	395	401	1767	366	398	383	319	222	356	470	366
FBgn0000286	185	360	651	230	351	265	282	126	253	530	262	233	238	189	133	332	302	282
FBgn0000287	21	36	22	143	193	50	184	27	193	14	131	34	37	33	89	140	67	184
FBgn0000289	309	1740	2460	491	626	520	639	380	730	2178	485	395	411	321	295	581	471	639
FBgn0000299	5815	3459	1651	9168	4411	10939	9063	3692	9147	1387	12533	4200	7172	7005	1790	1745	7305	9063
FBgn0000303	6	66	37	124	138	123	245	16	204	22	121	17	11	20	10	94	20	245
FBgn0000307	0	0	0	0	0	0	0	0	0	0	0	0	0	0	0	0	0	0
FBgn0000308	1904	2642	2049	1892	1177	3184	2694	2489	2270	1387	2494	2704	2860	1628	833	1595	2355	2694
FBgn0000316	153	888	903	148	172	248	137	282	203	702	198	186	206	184	80	147	163	137
FBgn0000317	403	839	1540	331	625	380	482	445	554	1434	341	512	655	380	299	571	438	482
FBgn0000318	306	1131	960	435	932	922	668	820	438	999	709	586	607	346	172	946	305	668
FBgn0000319	2363	6081	6039	2784	4361	4032	3242	3044	3625	4605	3377	2996	3725	2130	2801	3551	2752	3242
FBgn0000320	44	209	143	95	140	114	161	60	154	109	105	51	53	49	65	155	65	161
FBgn0000326	105	226	194	84	187	121	91	153	99	182	98	147	180	124	54	140	139	91
FBgn0000330	64	261	278	67	110	114	88	85	83	236	112	58	99	66	36	83	80	88
FBgn0000337	1	4	3	3	1	3	3	3	0	0	2	0	4	5	28	4	2	3
FBgn0000339	201	841	580	186	440	331	435	373	330	566	300	365	365	205	51	465	193	435
FBgn0000346	12	216	105	378	593	363	809	85	444	92	410	39	58	24	49	556	32	809
FBgn0000351	1	544	681	2	7	3	5	6	5	697	3	5	2	1	0	4	5	5
FBgn0000352	97	621	845	138	154	167	131	117	129	1087	186	78	112	68	151	107	122	131
FBgn0000355	0	117540	46568	9	46	0	11	3	1	32383	15	1	0	0	0	36	42	11
FBgn0000356	0	15827	4918	2	5	1	0	0	0	1470	2	0	0	0	0	4	7	0
FBgn0000357	1	28910	12876	0	10	1	2	0	0	2318	3	1	0	1	0	11	9	2
FBgn0000358	0	21633	11960	0	3	0	1	0	0	3757	0	0	0	0	0	3	8	1
FBgn0000359	1	54388	28329	0	12	0	0	0	1	5842	2	0	0	0	0	8	7	0
FBgn0000360	0	52691	31767	0	5	2	2	0	0	4461	0	1	0	0	0	7	6	2
FBgn0000370	850	1608	1209	1380	1717	1579	1611	1268	1517	796	1890	1392	1142	733	323	1785	953	1611
FBgn0000376	29	381	831	42	85	47	48	25	62	848	29	53	36	31	52	61	46	48
FBgn0000377	78	373	327	78	157	115	88	94	92	314	109	106	115	72	121	98	123	88
FBgn0000382	242	1533	1613	910	1007	859	2298	238	2087	1410	923	300	342	232	375	855	413	2298
FBgn0000384	266	559	684	289	256	316	332	283	338	569	282	314	275	224	229	238	357	332
FBgn0000392	0	0	0	0	0	0	0	0	0	0	0	0	0	0	0	0	0	0
FBgn0000394	83	430	332	128	247	298	291	104	302	477	177	73	76	99	90	192	97	291
FBgn0000395	179	133	141	287	189	248	332	94	335	75	240	176	182	115	140	213	246	332
FBgn0000404	136	8506	9575	90	208	71	165	223	202	8346	126	151	204	90	37	235	221	165
FBgn0000405	110	17676	22332	187	349	95	255	170	344	21093	167	131	214	92	31	317	219	255
FBgn0000406	741	5515	2920	159	7340	496	1351	1962	1637	2063	166	1383	799	1759	54	8693	705	1351
FBgn0000411	36	16	6	35	53	38	47	33	27	6	32	29	36	50	23	46	30	47
FBgn0000412	436	2139	1946	331	563	401	464	775	359	1971	467	486	680	326	261	600	530	464
FBgn0000414	151	549	1137	344	438	338	277	113	319	1033	336	190	149	126	325	340	276	277
FBgn0000416	2749	6776	5876	6402	7340	8992	4423	2881	4718	4101	8354	4534	4549	2326	3679	7936	3167	4423
FBgn0000422	70	169	80	730	404	1168	3411	91	1815	71	986	45	109	53	18	399	54	3411
FBgn0000426	89	757	773	37	126	102	68	195	93	731	109	138	140	59	65	104	84	68
FBgn0000427	3	15697	8382	4	4	20	3	1	22	1618	1	1	1	0	11	12	6	3
FBgn0000439	6	15	12	14	46	21	39	5	21	3	19	4	5	4	5	24	14	39
FBgn0000442	104	36	21	37	97	92	101	55	59	13	53	49	95	78	2	121	90	101
FBgn0000447	179	684	564	296	736	206	631	341	198	566	479	254	308	173	116	725	197	631
FBgn0000448	1	5	4	123	15	42	8	1	12	4	67	1	2	0	47	14	3	8
FBgn0000449	6	36	24	3	3	1	1	4	2	8	1	5	12	4	1	0	3	1
FBgn0000451	36	19	17	257	66	49	9	32	46	26	99	47	32	27	1406	27	31	9
FBgn0000454	872	3944	4103	1136	796	1983	950	1880	1340	3206	1492	1611	2706	988	1425	882	691	950
FBgn0000455	251	752	497	262	487	474	510	478	574	459	393	423	643	177	319	416	193	510
FBgn0000459	17	15	17	15	68	23	26	13	34	16	13	7	15	16	10	33	18	26
FBgn0000463	131	631	1192	241	93	228	87	101	238	1182	222	134	163	160	315	63	216	87
FBgn0000464	67	106	145	258	127	159	107	59	153	96	193	102	71	72	98	134	99	107
FBgn0000473	0	0	0	0	0	0	0	0	0	0	0	0	0	0	0	0	0	0
FBgn0000477	508	454	237	1000	448	1433	630	591	613	176	1735	525	646	562	480	704	433	630
FBgn0000479	1179	776	1359	1402	941	857	776	561	865	1224	1061	860	715	1290	296	1097	1833	776
FBgn0000482	71	278	264	98	132	132	134	88	114	221	126	99	147	64	88	87	93	134
FBgn0000489	182	438	190	386	500	239	679	161	535	229	434	97	168	212	191	576	264	679
FBgn0000490	159	140	94	367	284	213	288	94	245	56	336	145	123	188	241	179	246	288
FBgn0000492	45	50	34	51	113	61	61	31	59	21	79	34	58	39	81	225	66	61
FBgn0000499	64	470	560	147	273	93	264	71	170	648	172	91	85	54	107	234	91	264
FBgn0000500	2	12	15	10	46	10	15	4	14	5	9	1	1	1	19	74	4	15
FBgn0000504	130	237	201	415	1054	295	764	84	940	301	367	115	180	153	383	1123	268	764
FBgn0000520	27	244	304	29	52	48	22	36	30	369	42	52	46	22	48	42	36	22
FBgn0000524	87	804	1161	59	97	138	73	57	103	1155	83	90	82	69	104	75	116	73
FBgn0000527	11	90	63	319	386	404	3990	6	9098	43	350	4	19	9	38	343	16	3990
FBgn0000529	0	4	2	9	8	1	3	0	5	1	4	0	3	0	3	3	3	3
FBgn0000533	84	383	347	40	75	47	24	94	22	357	26	107	126	104	22	71	105	24
FBgn0000535	10	36	70	275	81	120	116	9	140	47	145	11	6	27	22	131	24	116
FBgn0000536	144	1568	1043	654	1101	1033	1242	286	1140	710	1051	219	292	197	152	1084	161	1242
FBgn0000541	706	1325	5799	1136	1025	838	989	744	1030	6898	996	933	789	805	558	890	1014	989
FBgn0000542	205	134	97	562	207	499	244	149	426	60	484	212	217	193	922	117	339	244
FBgn0000543	77	434	405	138	241	178	170	113	160	373	138	77	109	48	193	174	103	170
FBgn0000546	1217	878	1293	2377	599	1475	465	1056	610	1319	1649	1495	2146	963	803	661	1903	465
FBgn0000547	583	1226	2179	1786	818	1333	882	476	1199	2022	1547	536	583	581	1704	672	1037	882
FBgn0000551	3	0	1	10	4	28	2	1	0	0	9	0	1	1	6	0	3	2
FBgn0000552	0	0	0	0	0	0	1	0	1	0	0	0	0	0	0	0	0	1
FBgn0000557	109	688	332	4165	2099	4090	3031	120	4341	203	5098	93	145	98	5703	1651	209	3031
FBgn0000559	26316	46314	39944	15754	26482	24179	23528	25998	26452	31843	22579	29701	27067	21270	14276	21562	34640	23528
FBgn0000560	1	2	12	21	28	21	32	6	10	2	24	3	5	0	45	12	7	32
FBgn0000562	502	1309	1826	511	673	518	578	436	906	1431	508	607	600	365	228	661	537	578
FBgn0000564	4	6	0	7	1	10	32	4	334	0	6	3	6	3	1	1	6	32
FBgn0000565	252	606	447	89	483	491	455	506	284	470	196	704	1241	169	125	327	459	455
FBgn0000566	613	1085	1001	388	451	519	562	1249	536	770	552	783	1083	539	246	919	389	562
FBgn0000567	536	405	444	2531	339	3088	5053	425	2895	204	2547	715	904	282	2354	348	535	5053
FBgn0000568	788	960	1078	3173	1069	2381	7165	836	4308	985	2504	854	1610	760	4280	1212	911	7165
FBgn0000575	281	495	473	557	415	683	670	267	762	401	537	310	372	234	414	469	362	670
FBgn0000576	15	5	1	7	14	7	9	10	9	2	7	15	14	11	5	9	17	9
FBgn0000577	18	3	1	15	25	26	29	13	12	1	33	11	23	15	12	38	28	29
FBgn0000578	184	506	703	384	223	393	1806	164	1529	582	352	153	150	126	167	229	187	1806
FBgn0000579	10675	15487	11892	4309	26810	8305	10483	10260	15069	10567	6744	10661	12473	10663	2096	17525	19158	10483
FBgn0000581	342	1541	3351	551	588	434	593	337	574	3051	521	458	438	340	408	504	459	593
FBgn0000588	0	0	0	0	0	0	0	0	0	0	0	0	0	0	0	0	0	0
FBgn0000591	6	1	0	0	0	0	0	7	1	0	0	4	11	2	0	0	11	0
FBgn0000592	113	2424	708	98	7386	176	302	242	231	735	184	84	372	331	37	12457	138	302
FBgn0000594	1	2	1	1	11	0	2	2	0	3	1	6	7	0	0	18	4	2
FBgn0000606	1	0	0	1	0	0	0	0	1	0	0	1	1	0	0	0	0	0
FBgn0000611	461	1646	1623	564	786	885	738	598	755	1397	756	639	659	407	429	696	681	738
FBgn0000615	49	6640	7316	2451	4935	74	4484	961	76	5939	2952	429	747	38	32	4083	69	4484
FBgn0000617	30	206	196	27	49	39	39	52	39	127	36	35	43	18	21	36	35	39
FBgn0000618	47	246	230	30	94	72	52	55	46	219	51	67	50	36	30	74	57	52
FBgn0000625	7	8	4	24	27	18	35	8	30	5	19	5	5	7	25	31	20	35
FBgn0000629	93	639	669	111	154	137	114	130	126	596	137	163	152	78	27	149	142	114
FBgn0000633	31	44	63	359	139	184	307	62	327	65	227	115	35	75	118	201	71	307
FBgn0000635	796	689	575	1074	809	1184	1029	495	1576	499	1112	666	740	979	809	911	950	1029
FBgn0000636	729	789	623	1907	583	1765	488	661	600	433	1693	681	902	622	1743	661	980	488
FBgn0000639	2186	337	34	124118	1518	141865	90360	37	63605	285	143293	167	243	79	39660	0	130	90360
FBgn0000640	38931	96	9	17654	326	25119	18363	3885	16214	28	21249	6666	8697	16115	6595	3	22611	18363
FBgn0000644	0	1661	540	11	4	40	3	5	5	0	38	6	2	2	4	4	5	3
FBgn0000658	116	14	5	220	46	313	318	93	99	6	232	124	142	98	164	24	162	318
FBgn0000659	124	36	33	79	112	129	105	71	133	36	85	79	116	106	100	150	113	105
FBgn0000662	157	771	1047	279	288	296	247	177	285	929	275	218	214	172	150	260	220	247
FBgn0000667	4442	2845	1889	6298	8378	8272	11466	4264	14114	1528	7557	3749	3864	4685	805	2848	9609	11466
FBgn0000709	159	408	772	135	187	163	89	199	162	721	117	183	206	134	118	121	171	89
FBgn0000711	255	595	675	521	575	475	969	244	901	550	504	275	266	287	245	641	356	969
FBgn0000715	3	22	9	9	43	18	29	6	13	6	11	14	8	11	4	27	6	29
FBgn0000719	248	973	1250	417	245	438	444	157	492	1018	451	201	190	196	345	256	357	444
FBgn0000721	1034	3610	4082	1267	1944	1610	3148	860	3450	3500	1531	926	1444	993	933	1995	1032	3148
FBgn0000723	188	345	262	530	483	460	460	274	420	131	513	323	361	203	335	474	297	460
FBgn0000808	3	98	112	1	6	1	1	3	1	92	2	4	3	3	1	3	2	1
FBgn0000810	61	191	281	100	87	82	84	63	62	323	92	92	71	69	62	70	77	84
FBgn0000826	1	271	441	2	3	4	2	2	10	505	2	1	4	1	5	3	0	2
FBgn0000927	1	1984	2534	1	4	7	2	0	45	2410	2	3	1	0	0	3	1	2
FBgn0000928	2	21	6	5	19	7	8	15	13	6	9	5	11	0	2	23	6	8
FBgn0000964	7	585	376	13	22	18	11	4	54	236	8	1	5	2	9	20	4	11
FBgn0000996	105	1142	1705	44	48	65	81	92	88	1568	34	113	103	80	25	49	75	81
FBgn0001075	598	44	57	912	206	1078	411	369	469	39	877	504	574	541	961	157	1020	411
FBgn0001077	0	0	0	2	3	0	7	0	0	0	1	1	0	0	0	8	0	7
FBgn0001078	134	883	1307	2560	380	3741	408	100	487	1117	2922	83	113	161	157	290	247	408
FBgn0001079	44	405	518	63	104	73	95	31	79	456	75	63	54	29	64	66	57	95
FBgn0001083	249	59	27	405	145	583	189	141	177	23	503	109	239	170	537	85	312	189
FBgn0001084	19	158	204	22	32	17	36	23	23	229	30	22	34	20	38	24	21	36
FBgn0001085	166	453	881	541	214	305	447	185	519	852	396	242	219	248	516	210	347	447
FBgn0001086	52	1148	1507	39	114	15	101	87	28	1487	62	58	102	33	7	97	86	101
FBgn0001087	254	781	1074	196	244	208	281	227	324	1039	217	285	233	218	135	260	325	281
FBgn0001089	45	194	91	127	509	198	175	187	194	140	195	177	235	23	561	644	34	175
FBgn0001090	158	117	102	289	424	564	387	91	383	73	368	107	159	50	146	297	125	387
FBgn0001091	9424	17558	11687	6568	36964	12974	15852	10910	20981	7457	10490	12522	13034	9060	2510	22517	17200	15852
FBgn0001092	12536	16645	15680	3258	11098	6464	5034	10203	5511	13052	4944	10547	12069	10867	2395	9134	21126	5034
FBgn0001098	4260	2503	2288	2773	2904	3693	1976	6482	1725	1340	3342	4658	5595	4013	592	5115	3108	1976
FBgn0001099	0	8	12	16	26	2	22	4	1	8	24	5	5	1	0	41	0	22
FBgn0001104	147	1539	1463	194	243	348	253	279	377	1689	259	240	237	170	143	296	203	253
FBgn0001105	917	2342	2585	1716	1226	1751	1547	1033	1627	2529	1967	989	1193	997	1181	1312	1245	1547
FBgn0001108	302	1425	1517	391	763	443	544	432	534	1358	506	417	545	291	255	565	401	544
FBgn0001112	360	105	19	830	812	1077	241	406	65	26	1096	294	535	218	652	1158	414	241
FBgn0001114	1885	949	585	3229	1418	4853	5212	1209	5323	483	5584	1052	1891	2528	1957	2332	2424	5212
FBgn0001120	0	2519	2196	0	1	18	0	0	68	2462	0	0	0	0	1	0	1	0
FBgn0001122	229	357	526	851	467	538	850	278	874	578	648	214	264	267	224	574	269	850
FBgn0001123	380	249	131	387	461	532	596	514	527	78	573	409	422	333	150	434	480	596
FBgn0001124	1384	3347	2085	684	2428	912	1841	1890	1296	1579	1101	1762	2064	1607	259	4923	2572	1841
FBgn0001125	1689	4633	3408	752	1782	1707	1904	2074	2726	2816	1042	1882	2185	1737	418	4720	1839	1904
FBgn0001128	1304	8805	4441	1430	11088	2993	15844	1829	20676	3300	2454	1654	2907	2448	252	14002	2456	15844
FBgn0001133	61	363	317	83	164	154	108	86	128	311	117	94	86	34	49	125	66	108
FBgn0001134	0	9	6	53	28	23	37	0	29	7	27	0	0	1	4	25	2	37
FBgn0001137	46	145	119	157	111	162	164	84	120	113	181	63	38	46	24	99	70	164
FBgn0001138	184	25	16	92	59	64	88	203	100	7	60	331	479	107	95	52	195	88
FBgn0001139	280	1191	1521	309	372	344	279	314	372	1571	316	324	341	256	174	312	314	279
FBgn0001142	0	0	0	0	0	0	0	0	0	0	0	0	0	0	0	0	0	0
FBgn0001145	1200	1983	1004	1161	4957	1804	14885	1670	7885	583	1475	1032	2209	2034	462	5453	1414	14885
FBgn0001147	8	1	1	7	31	1	36	2	4	1	11	7	1	5	3	28	5	36
FBgn0001148	1	0	0	3	5	0	8	0	0	0	6	0	5	3	0	17	2	8
FBgn0001149	3189	7635	4121	2090	3084	3579	1310	5394	1064	3459	2826	4651	6898	1923	1837	5295	2530	1310
FBgn0001150	0	0	5	5	7	3	3	0	2	1	0	1	1	3	3	7	2	3
FBgn0001168	419	278	161	194	714	355	394	355	338	106	285	307	421	358	97	1206	399	394
FBgn0001169	185	545	1165	204	179	182	158	129	171	1082	191	182	164	136	163	120	194	158
FBgn0001170	2	4	3	4	7	1	5	2	11	0	4	3	5	3	4	3	2	5
FBgn0001174	0	0	0	0	2	0	0	0	1	0	0	0	0	0	0	0	0	0
FBgn0001179	0	0	0	0	0	0	0	0	0	0	0	0	0	0	0	0	0	0
FBgn0001180	0	424	1114	27	27	20	67	1	65	1158	35	1	0	3	2	43	0	67
FBgn0001185	40	104	122	39	95	53	70	48	71	130	74	50	49	45	30	74	66	70
FBgn0001186	370	1816	1585	469	2867	508	1552	834	2709	1160	541	1093	613	590	344	2066	586	1552
FBgn0001187	58	1393	620	54	2129	178	1975	376	2486	574	105	29	112	266	4	2843	16	1975
FBgn0001189	171	377	390	224	350	330	254	205	323	320	283	207	252	162	254	269	261	254
FBgn0001197	411	3217	3745	182	314	275	309	640	443	2514	266	472	633	324	121	369	455	309
FBgn0001202	88	493	414	172	227	235	258	130	238	408	237	138	142	91	95	250	108	258
FBgn0001206	39	277	598	45	57	37	30	47	18	642	45	51	37	31	42	56	57	30
FBgn0001208	509	1875	672	1724	1598	2722	1265	647	892	419	2994	1389	608	530	213	2348	844	1265
FBgn0001215	593	1876	2606	761	935	628	1044	635	516	2399	849	505	543	509	354	786	573	1044
FBgn0001216	4	361	220	1151	1621	1132	2007	10	2193	122	1285	9	23	4	8	1208	9	2007
FBgn0001217	1	2	3	675	1061	303	1249	93	10	2	900	51	97	2	1	1169	9	1249
FBgn0001218	9725	6499	7157	2593	4576	3300	3600	10724	2056	5192	3669	4739	12770	4711	3794	6161	11746	3600
FBgn0001220	1023	4276	3603	1795	2535	2427	2506	1626	2037	2860	2276	981	1093	913	1110	2827	758	2506
FBgn0001222	182	1389	1667	265	359	361	254	208	244	1552	428	195	245	141	256	422	187	254
FBgn0001223	0	0	0	0	0	0	0	0	0	0	0	0	0	0	0	0	0	0
FBgn0001224	106	417	132	7308	641	12422	5346	204	4341	133	9046	139	330	59	10087	580	263	5346
FBgn0001225	10	4545	10189	894	972	491	644	366	151	12959	617	180	563	12	2097	1915	56	644
FBgn0001226	45	892	1336	344	128	447	303	212	132	1210	449	89	246	23	482	201	86	303
FBgn0001227	28	29	22	27	55	24	23	43	18	12	29	14	37	17	288	64	53	23
FBgn0001228	0	0	0	3	38	1	18	1	0	0	16	0	3	0	0	26	1	18
FBgn0001229	11	43	27	148	21	131	24	10	18	6	173	12	15	9	262	84	12	24
FBgn0001230	478	185	68	2251	751	1051	425	544	113	49	1177	194	892	413	613	1083	934	425
FBgn0001233	1757	28049	29220	8663	10379	7079	5125	7298	3722	22234	4973	2721	4457	2645	2665	10123	6712	5125
FBgn0001234	3952	5206	10238	16663	10045	6642	10275	2331	14939	8308	10360	4407	4023	4757	5603	19991	8568	10275
FBgn0001235	1119	383	390	1362	1338	847	942	673	1178	395	1024	1250	1151	1238	815	989	1555	942
FBgn0001247	240	554	611	479	780	459	593	422	617	480	492	372	373	267	145	685	319	593
FBgn0001248	2012	5946	4339	2336	7508	3789	5642	5246	3513	3483	3181	3914	3152	2962	1681	7520	1743	5642
FBgn0001250	1172	928	619	2164	1404	3126	1790	789	1572	374	2488	834	1034	1341	490	1347	1754	1790
FBgn0001253	33	2	4	40	16	32	4	24	9	0	28	28	40	19	536	6	37	4
FBgn0001254	2	1	0	29	8	27	6	12	1	1	20	0	2	3	1487	0	3	6
FBgn0001255	0	0	0	0	0	0	0	0	0	0	0	0	0	0	0	0	0	0
FBgn0001256	1	1	0	5	11	5	2	6	2	1	36	5	0	1	894	1	0	2
FBgn0001257	233	403	434	325	611	305	467	379	706	197	324	108	538	338	247	831	279	467
FBgn0001258	2824	74	60	65	207	490	345	2599	614	48	77	1977	2533	2213	148	284	4853	345
FBgn0001259	21	18	8	18	48	17	37	33	80	5	15	33	33	30	52	36	36	37
FBgn0001263	0	219	112	277	391	356	437	1	279	54	340	2	0	0	20	488	0	437
FBgn0001269	102	15	32	106	97	102	133	54	62	21	92	78	73	117	80	167	163	133
FBgn0001276	17	162	143	18	49	40	37	30	23	110	44	30	27	16	35	43	31	37
FBgn0001280	84	461	373	182	334	195	312	184	115	329	261	170	174	68	15	351	94	312
FBgn0001281	1	0	0	411	1200	2	1191	72	1	0	841	28	48	0	0	1316	8	1191
FBgn0001285	2780	64	73	0	76	74	0	3538	10	18	1	1164	2033	3326	2	157	284	0
FBgn0001291	109	525	435	254	607	207	577	252	221	347	432	177	227	99	76	638	127	577
FBgn0001296	85	1004	582	279	190	277	384	100	771	238	312	130	68	67	140	139	51	384
FBgn0001297	487	1437	1126	1010	2146	1151	1636	553	2624	676	1145	609	589	540	216	2707	950	1636
FBgn0001301	218	719	791	318	330	313	560	289	466	696	398	407	391	167	324	383	332	560
FBgn0001308	557	1785	1940	535	888	834	1001	689	1232	1897	733	559	906	631	390	776	594	1001
FBgn0001311	981	21	24	928	140	1006	768	856	1641	10	1084	1416	1184	1030	2256	63	1678	768
FBgn0001313	0	4	1	152	131	1	243	12	0	3	106	7	9	1	0	1	0	243
FBgn0001316	1098	2327	3229	1635	1277	1232	2151	1094	2715	2371	1457	1376	1433	1175	2194	1236	1615	2151
FBgn0001319	25	10	14	32	46	19	36	22	16	8	26	20	25	33	14	22	34	36
FBgn0001320	8	31	7	35	56	69	61	13	57	15	74	16	13	18	68	33	18	61
FBgn0001321	134	21	13	111	33	129	492	122	524	10	122	80	121	105	353	25	123	492
FBgn0001323	47	40	33	149	115	133	169	30	157	28	139	55	39	45	128	110	68	169
FBgn0001324	160	463	612	204	381	205	196	138	207	577	207	217	242	148	280	259	289	196
FBgn0001325	339	1	1	24	11	49	44	204	28	0	36	245	289	444	13	4	159	44
FBgn0001330	41	371	490	38	51	65	56	51	65	453	47	20	34	59	45	31	34	56
FBgn0001341	116	638	743	65	66	149	119	174	162	567	86	71	104	94	82	79	45	119
FBgn0001404	212	725	840	466	684	464	489	370	555	868	556	230	295	238	375	653	229	489
FBgn0001491	94	450	437	93	191	142	159	128	118	380	144	99	101	81	46	200	93	159
FBgn0001565	231	1621	1448	269	673	323	351	213	421	1203	286	291	240	163	215	398	423	351
FBgn0001612	86	305	631	116	137	112	107	137	110	602	139	60	145	70	58	106	114	107
FBgn0001624	660	942	1217	1962	1419	1440	2364	498	3145	1289	1817	647	526	676	391	1164	1144	2364
FBgn0001941	380	1841	1565	155	617	250	268	704	330	1392	233	763	604	364	135	713	381	268
FBgn0001942	5508	16116	12424	5725	8173	8435	9590	7001	9871	10816	7598	7234	7225	5109	2931	7720	7084	9590
FBgn0001961	451	619	564	325	494	470	357	920	355	536	454	866	911	422	268	435	443	357
FBgn0001965	108	411	686	166	246	142	160	104	183	645	184	143	158	97	158	190	155	160
FBgn0001967	8	0	1	141	6	197	44	4	38	1	171	2	14	0	432	2	2	44
FBgn0001970	37	272	341	41	79	58	62	30	46	361	62	42	44	22	77	78	35	62
FBgn0001977	75	499	439	135	287	197	233	176	179	454	210	152	187	61	119	291	95	233
FBgn0001978	223	1219	2005	199	573	198	366	277	261	1518	343	180	284	200	207	430	213	366
FBgn0001981	22	2	3	46	39	51	41	32	23	3	51	37	39	41	83	24	52	41
FBgn0001983	8	0	0	0	0	2	0	10	0	0	1	11	15	13	0	0	13	0
FBgn0001986	104	760	848	105	195	133	122	177	159	683	116	105	137	110	72	161	121	122
FBgn0001987	235	595	377	660	374	937	371	487	386	314	939	567	596	249	267	549	280	371
FBgn0001989	319	1395	747	494	1952	1135	1581	514	1583	550	924	574	513	408	218	1370	369	1581
FBgn0001990	38	258	249	44	63	64	99	42	72	209	60	61	50	26	27	95	43	99
FBgn0001991	160	237	245	1754	826	902	917	211	1372	177	1398	144	115	251	181	929	235	917
FBgn0001992	2	1	0	5	8	5	6	0	9	0	3	1	1	0	549	1	1	6
FBgn0001994	294	689	1067	447	385	372	286	287	372	881	370	385	372	349	383	407	483	286
FBgn0001995	89	512	443	135	234	192	136	193	173	370	188	124	134	72	101	164	89	136
FBgn0002021	61	362	339	136	166	184	161	153	168	270	200	89	138	80	103	130	76	161
FBgn0002022	572	779	662	398	595	652	463	749	288	523	535	835	828	529	291	636	704	463
FBgn0002023	63	27	22	71	92	56	83	70	38	18	97	90	132	61	13	65	130	83
FBgn0002031	429	1998	1912	519	732	625	560	793	518	1673	628	492	636	504	411	547	314	560
FBgn0002036	34	286	173	255	869	149	574	52	276	172	376	41	60	31	43	732	42	574
FBgn0002044	323	1382	1918	405	572	542	564	276	503	1602	478	313	364	278	324	538	410	564
FBgn0002069	1143	1675	1584	472	580	928	687	1234	1054	1149	640	1124	1329	998	721	549	998	687
FBgn0002121	1228	1931	3174	1225	1082	1753	589	1966	772	3441	1397	2264	1764	1382	521	975	1382	589
FBgn0002174	148	702	1064	403	587	244	751	241	310	768	504	111	126	189	158	670	84	751
FBgn0002183	319	1748	2192	148	330	185	188	436	278	1958	170	348	427	234	75	289	387	188
FBgn0002283	43	553	562	59	126	57	80	56	64	599	83	48	66	48	46	115	58	80
FBgn0002284	292	1864	1549	382	866	686	991	594	686	1047	638	609	509	269	267	912	358	991
FBgn0002306	821	99	49	1365	330	1816	736	665	982	40	1440	393	747	799	1554	290	779	736
FBgn0002354	25	268	204	49	138	79	111	66	90	197	89	55	48	36	17	127	29	111
FBgn0002413	274	3365	3745	480	491	559	868	316	852	3917	558	328	349	254	429	489	380	868
FBgn0002431	1066	1668	4695	1235	1632	1024	1301	1196	1153	4207	1300	1335	1216	958	716	1528	1065	1301
FBgn0002440	958	0	0	47	5	127	285	1196	331	0	29	977	1808	1169	9	0	1486	285
FBgn0002441	124	705	1046	254	329	255	332	122	262	841	292	85	144	92	214	293	155	332
FBgn0002466	120	477	1310	33	55	26	52	213	33	1389	26	134	160	93	20	51	230	52
FBgn0002521	229	955	1262	372	547	378	502	330	455	1243	488	292	353	193	177	391	274	502
FBgn0002522	46	5	6	10	27	8	18	10	12	7	10	47	64	46	13	26	25	18
FBgn0002524	347	1083	1127	143	307	253	208	620	232	1024	175	389	527	375	88	390	349	208
FBgn0002525	306	1394	1702	296	368	356	243	414	277	1613	341	291	420	254	303	309	379	243
FBgn0002526	4860	1311	1177	11354	2573	10918	4260	2771	4299	727	12638	2134	5042	3849	6060	1094	3908	4260
FBgn0002531	7085	1	1	0	48	272	8	2731	14	0	2	6023	15278	346	72	7	2321	8
FBgn0002533	8348	0	0	2	33	184	2	4948	11	0	2	8043	17821	917	49	0	4121	2
FBgn0002534	53704	1	0	0	83	2272	3	55113	35	0	0	39272	101549	47898	284	2	34757	3
FBgn0002535	54584	0	0	18	162	2799	18	86200	50	1	26	69419	159125	43384	485	0	34652	18
FBgn0002542	74	1388	1876	83	146	45	115	180	60	1814	93	97	160	59	49	133	119	115
FBgn0002543	205	57	50	325	87	298	216	163	359	37	351	135	184	189	692	63	490	216
FBgn0002552	78	440	769	90	133	75	98	48	93	698	73	73	65	70	105	96	89	98
FBgn0002561	1	0	0	0	0	0	0	4	0	0	0	0	3	2	1	0	4	0
FBgn0002562	174993	191	42	17953	627	26975	21624	64640	26332	93	35009	101855	133053	75699	12386	603	130624	21624
FBgn0002563	262523	2285	2866	39826	1241	51135	43414	153150	42634	394	73389	202831	300451	217456	24448	3039	353205	43414
FBgn0002564	333342	241	26	36580	976	46701	37466	189531	25071	164	57709	121788	345609	225242	13567	1	364151	37466
FBgn0002565	145552	16676	9121	56512	4444	77573	54067	59419	38692	7557	97527	114438	161718	15744	84115	23032	188175	54067
FBgn0002566	330	805	794	487	780	588	748	379	655	645	616	397	447	350	192	748	453	748
FBgn0002567	189	1280	1327	535	440	573	1229	295	563	981	868	247	384	155	298	531	156	1229
FBgn0002569	23	652	437	12	564	44	132	122	258	317	19	188	73	47	15	998	20	132
FBgn0002570	33	5064	3587	0	5638	23	2151	1586	3496	2478	5	1638	862	54	4	10946	27	2151
FBgn0002571	260	871	351	8	789	30	34	2028	107	286	14	2069	737	750	0	1282	35	34
FBgn0002573	57	2	1	10	18	3	6	8	3	1	9	37	103	21	1	8	57	6
FBgn0002576	30	12	10	7	19	18	11	7	7	8	7	59	13	26	6	17	48	11
FBgn0002577	0	44	7	5	11	3	8	1	12	8	0	0	2	1	513	11	0	8
FBgn0002578	838	159	67	5	120	63	53	892	41	43	14	813	1313	652	7	104	932	53
FBgn0002579	6490	25206	17504	5331	8674	11649	8937	9680	9970	16010	8073	11330	9191	5740	3202	7934	7016	8937
FBgn0002590	6328	13562	8150	4172	5555	8862	7041	8220	7906	5450	6883	8804	7859	5504	1353	5087	7423	7041
FBgn0002592	8	1	0	16	13	46	5	12	11	1	35	6	12	7	37	8	24	5
FBgn0002593	6921	24147	14798	3259	7190	7908	6492	8127	6951	11199	6288	10309	7484	5856	3090	6490	8074	6492
FBgn0002609	22	39	16	39	21	68	9	13	57	19	47	23	33	8	57	11	28	9
FBgn0002622	4909	16167	11241	3465	4947	6542	5826	7478	6580	9108	5548	6853	6439	4157	2625	4435	5467	5826
FBgn0002626	4660	15973	11017	3316	4784	7487	5289	7154	6288	8114	5021	7094	5995	3922	1957	4529	4906	5289
FBgn0002629	11	0	0	0	0	2	0	12	1	0	0	13	21	10	0	0	30	0
FBgn0002631	2	0	0	0	0	0	0	2	0	0	0	1	1	3	0	0	3	0
FBgn0002632	3	0	0	0	2	1	0	2	0	0	0	3	3	2	0	0	7	0
FBgn0002633	8	6	0	4	5	3	0	4	2	2	2	5	10	4	8	2	12	0
FBgn0002638	214	3037	3528	154	251	175	273	374	322	3447	178	288	297	228	79	213	230	273
FBgn0002641	80	510	549	57	173	70	92	164	105	580	73	154	169	97	46	219	96	92
FBgn0002643	285	823	898	892	406	550	802	159	990	805	670	269	316	313	878	341	535	802
FBgn0002645	901	1401	2082	911	1459	1089	916	613	1168	2004	1029	1190	1251	817	1644	1112	1303	916
FBgn0002673	3	684	1030	162	356	5	328	67	5	846	238	25	77	2	4	252	11	328
FBgn0002707	25	328	338	19	33	38	15	29	35	354	18	39	44	38	22	32	46	15
FBgn0002709	0	6	6	1	3	2	1	5	1	13	2	2	3	1	0	5	5	1
FBgn0002715	11	199	238	121	245	26	243	53	10	197	155	31	61	9	14	170	16	243
FBgn0002716	0	0	0	0	0	0	0	0	0	0	0	0	0	0	0	0	0	0
FBgn0002719	2437	10675	6371	1068	6311	1857	5440	3424	3384	4392	1901	2803	4088	3537	997	9573	4279	5440
FBgn0002723	85	280	247	114	187	127	154	103	180	215	113	114	88	63	44	173	100	154
FBgn0002732	7	2	1	4	2	4	1	11	1	0	5	9	26	2	14	3	37	1
FBgn0002733	29	41	13	57	33	84	21	29	30	9	87	34	57	27	105	22	41	21
FBgn0002734	8	0	0	1	0	0	0	6	0	0	0	5	9	3	1	1	16	0
FBgn0002735	6	1	0	0	0	4	0	11	0	1	0	15	22	10	0	1	26	0
FBgn0002736	212	1336	1053	123	207	226	156	336	219	1076	197	264	334	168	72	202	169	156
FBgn0002772	12777	6355	1961	18037	16798	32729	45553	13745	43261	1020	29936	12065	13525	13568	490	6783	22481	45553
FBgn0002773	43721	22254	7564	68456	64953	114655	176458	44541	198763	5324	108643	42248	52314	42636	4940	25225	66482	176458
FBgn0002774	134	394	434	179	238	185	210	170	160	348	175	159	140	117	184	254	143	210
FBgn0002775	41	488	548	62	104	61	79	83	41	629	73	79	79	23	32	79	42	79
FBgn0002778	317	911	838	86	143	104	90	116	123	714	101	72	227	137	133	128	181	90
FBgn0002780	1168	2607	3188	430	493	870	816	1771	1102	2449	566	789	873	778	341	472	573	816
FBgn0002781	256	2153	2511	284	401	356	281	270	310	2382	310	326	325	227	271	391	431	281
FBgn0002783	280	1470	2099	160	271	247	162	279	189	1741	197	298	345	230	253	260	360	162
FBgn0002787	265	1448	1239	319	659	579	994	519	785	1160	545	398	496	226	257	663	346	994
FBgn0002789	9047	2160	1039	3540	2312	9805	8520	10525	10903	637	5219	6951	9528	9351	108	2515	11704	8520
FBgn0002791	80	370	450	109	239	78	162	169	67	331	153	115	163	54	44	207	105	162
FBgn0002838	1	0	0	21	41	0	39	8	0	0	26	3	2	0	0	41	0	39
FBgn0002842	0	0	0	40	112	0	66	59	0	0	60	17	39	1	0	108	2	66
FBgn0002855	0	0	0	1	2953	1	444	0	4	3	1	0	0	0	0	4458	25	444
FBgn0002856	0	0	0	15	1379	0	335	0	0	0	99	0	0	0	0	1933	10	335
FBgn0002862	9	1	1	1661	7656	76	4863	309	31	2	3157	106	278	2	17	5720	39	4863
FBgn0002863	0	1	6	47	28889	4	6126	8	3	7	161	4	6	0	0	29318	123	6126
FBgn0002865	0	0	0	806	1745	0	1629	115	0	0	1092	35	84	0	0	1821	10	1629
FBgn0002868	1907	8342	823	753	23219	5012	4095	775	3889	1231	2854	1141	3486	829	129	18627	1255	4095
FBgn0002869	17	133	41	388	92	1694	84	152	165	13	562	47	21	30	306	54	5	84
FBgn0002872	51	322	735	44	88	48	76	95	67	683	60	66	80	29	16	87	74	76
FBgn0002873	107	504	2297	346	479	46	391	303	58	2477	381	205	222	87	13	508	148	391
FBgn0002878	63	841	1137	39	68	48	56	55	61	1264	47	45	57	54	49	52	56	56
FBgn0002887	36	152	279	83	97	39	85	91	39	313	82	64	56	40	22	94	53	85
FBgn0002891	50	234	510	72	129	44	54	127	35	519	81	135	108	62	24	124	83	54
FBgn0002899	44	493	643	21	38	14	35	65	51	765	22	33	65	40	6	22	29	35
FBgn0002901	25	230	297	50	74	26	57	59	31	273	54	47	44	22	12	97	24	57
FBgn0002905	32	467	572	98	91	48	108	150	75	333	53	58	53	20	59	107	84	108
FBgn0002906	52	270	757	96	55	43	105	75	42	719	53	32	43	35	35	51	44	105
FBgn0002909	0	0	0	0	0	0	0	0	0	0	0	0	0	0	0	0	0	0
FBgn0002914	175	677	892	304	426	268	307	263	257	714	328	256	253	132	178	378	245	307
FBgn0002917	7	63	60	216	138	133	151	26	140	31	159	20	15	29	49	154	24	151
FBgn0002921	2339	6961	8166	8804	11615	7749	14546	2242	13306	6723	7820	2386	2842	2501	1862	8745	3197	14546
FBgn0002922	6	9	6	20	21	42	37	9	27	3	36	3	4	8	15	23	15	37
FBgn0002924	53	673	778	35	78	34	59	96	60	887	37	66	104	49	16	75	78	59
FBgn0002926	1	845	894	8	4	6	4	0	19	441	4	0	0	0	0	3	0	4
FBgn0002930	143	699	316	417	846	501	2479	113	1126	212	473	137	177	219	281	1025	210	2479
FBgn0002931	38	30	10	83	102	131	47	37	77	29	95	28	48	34	80	22	63	47
FBgn0002932	77	425	584	154	184	158	147	106	198	578	154	141	129	91	424	207	95	147
FBgn0002933	0	0	0	0	0	0	0	0	0	0	0	0	0	0	0	0	0	0
FBgn0002936	1	45	16	130	109	127	34	4	34	14	158	1	1	0	2	58	1	34
FBgn0002937	0	33	33	52	140	64	90	0	74	26	58	0	0	1	8	138	1	90
FBgn0002938	0	1115	634	2623	1726	2760	3360	4	2516	344	2512	3	1	2	133	2290	18	3360
FBgn0002939	361	401	158	1099	910	1936	1204	4543	1539	134	3086	4698	5717	203	452	1372	71	1204
FBgn0002940	0	5832	2852	2746	8936	3706	5679	0	3989	1994	2934	0	1	0	0	11762	61	5679
FBgn0002941	1	5	1	9	4	8	7	7	5	2	10	4	2	4	2	19	7	7
FBgn0002945	190	151	190	309	221	173	288	148	256	83	229	279	143	173	351	220	375	288
FBgn0002948	14	931	1057	8	25	16	15	30	29	1144	20	12	27	7	9	30	23	15
FBgn0002962	0	4702	5161	4	17	19	10	3	18	6693	9	6	4	0	8	5	3	10
FBgn0002973	350	1013	1111	514	449	463	629	283	787	947	493	380	398	305	245	521	371	629
FBgn0002985	26	26	8	18	127	27	41	34	23	13	27	34	55	28	24	118	49	41
FBgn0002989	21	205	237	24	49	32	26	35	29	245	26	23	24	25	14	46	36	26
FBgn0003002	17	12	7	29	31	16	27	23	26	7	24	26	30	38	45	21	37	27
FBgn0003008	54	327	257	68	127	102	115	101	66	151	112	104	110	40	28	133	59	115
FBgn0003009	0	0	1	39	143	1	69	34	0	0	52	13	33	0	0	91	0	69
FBgn0003011	0	18	13	14	54	26	89	3	73	4	15	1	2	0	11	44	1	89
FBgn0003015	4	6338	9945	0	9	99	0	0	549	7700	0	0	0	0	3	1	4	0
FBgn0003016	341	594	1136	2082	658	1356	698	252	837	986	1653	298	343	337	2985	813	504	698
FBgn0003023	1	1792	3315	7	3	10	4	3	44	2356	5	0	2	0	2	4	0	4
FBgn0003028	219	2627	3424	309	207	530	188	108	273	3099	312	155	162	185	159	146	331	188
FBgn0003034	0	2	0	0	9014	2	1514	0	0	5	25	0	0	0	0	7626	21	1514
FBgn0003041	177	981	1662	105	244	163	481	183	322	1772	163	232	138	139	30	216	217	481
FBgn0003042	34	329	544	55	73	63	86	39	63	481	77	44	48	32	36	73	50	86
FBgn0003044	84	673	1474	137	139	104	98	129	92	1401	121	100	105	88	84	105	116	98
FBgn0003046	409	36	6	33	5	69	11	286	8	8	84	694	960	152	21	8	116	11
FBgn0003048	335	756	1723	479	534	406	661	250	651	1495	505	400	472	287	473	394	454	661
FBgn0003053	151	612	649	187	289	149	255	163	272	404	176	287	418	193	187	450	126	255
FBgn0003057	0	0	0	0	0	2	1	2	1	0	0	0	0	0	0	0	0	1
FBgn0003060	887	1	0	1	5	48	0	1387	0	0	0	2979	1347	1212	7	1	1865	0
FBgn0003062	188	1122	1020	68	81	144	104	192	172	803	90	100	119	129	86	63	105	104
FBgn0003065	0	1	1	1996	22	5153	22	1	23	9	2362	1	0	1	977	1	2	22
FBgn0003067	0	0	0	0	0	0	0	0	0	0	0	0	0	0	0	0	0	0
FBgn0003068	1	101	63	77	101	57	105	2	148	36	54	5	3	2	50	86	22	105
FBgn0003071	2075	3086	2232	2150	7977	2469	3680	2289	7107	1554	2654	1693	2161	1971	201	4325	4053	3680
FBgn0003074	3961	5830	4254	2013	10999	2715	5015	3171	5356	3141	2673	3324	4122	3175	957	11391	6937	5015
FBgn0003076	2093	4553	2771	1255	5222	2257	2124	1851	3299	2528	1636	1648	2383	1912	541	5536	4695	2124
FBgn0003079	111	565	724	132	172	195	168	119	165	683	201	145	449	114	88	166	143	168
FBgn0003082	5	213	218	10	13	7	8	17	9	314	8	6	20	8	9	13	11	8
FBgn0003086	224	0	0	0	2	16	0	872	0	0	0	273	611	370	0	0	215	0
FBgn0003087	27	787	1191	34	128	7	119	41	16	854	66	27	53	5	2	106	37	119
FBgn0003089	95	131	66	681	129	805	94	167	83	20	697	55	122	199	288	127	56	94
FBgn0003090	65	97	72	369	174	197	504	61	289	48	286	74	64	69	486	189	139	504
FBgn0003091	38	167	186	386	318	335	576	41	441	186	320	41	40	54	28	356	57	576
FBgn0003093	208	549	572	642	530	484	626	187	638	433	567	317	269	192	260	519	319	626
FBgn0003114	0	445	475	0	0	2	0	0	0	442	2	0	0	0	0	3	0	0
FBgn0003116	23	489	343	75	202	93	118	40	144	305	102	36	32	26	51	203	25	118
FBgn0003117	27	30	21	73	55	68	104	26	74	21	81	31	65	35	42	43	56	104
FBgn0003118	379	255	310	492	278	345	185	298	167	255	358	536	493	366	176	196	425	185
FBgn0003124	139	2556	3024	168	352	42	325	293	64	2925	239	199	235	93	19	357	221	325
FBgn0003129	18	29	29	36	45	49	43	7	38	16	48	8	10	14	93	29	18	43
FBgn0003130	15	0	1	3	0	2	2	3	3	0	5	2	5	5	0	2	18	2
FBgn0003132	0	0	0	0	0	0	0	0	0	0	0	0	0	0	0	0	0	0
FBgn0003134	173	1335	1202	384	1495	356	763	248	1001	1019	409	266	242	175	150	1172	188	763
FBgn0003137	3112	2762	1113	6114	3612	7935	12911	3169	9842	1043	9505	2275	2618	2336	1761	2975	3387	12911
FBgn0003139	136	785	734	127	181	203	182	209	191	753	172	208	212	164	71	150	165	182
FBgn0003140	0	0	0	64	203	0	162	11	0	0	123	4	24	0	0	124	0	162
FBgn0003141	262	323	254	367	222	1029	731	247	864	176	583	482	301	223	57	242	248	731
FBgn0003145	0	0	1	38	76	1	51	0	2	0	37	1	0	0	0	98	1	51
FBgn0003149	8396	3124	1739	8212	8917	9849	18265	4580	21315	920	9692	5246	6483	8170	943	5535	16240	18265
FBgn0003159	406	788	1517	525	723	372	595	482	407	1163	366	730	657	431	468	687	411	595
FBgn0003162	133	298	183	4636	827	5176	5050	225	2227	139	8129	220	293	114	89	632	87	5050
FBgn0003165	939	2357	3601	1964	1186	1176	1178	657	1639	3055	1554	839	877	1103	1456	1256	1324	1178
FBgn0003169	182	1132	1316	301	418	368	396	247	637	1203	331	379	270	209	167	393	262	396
FBgn0003174	105	171	125	257	17	172	32	57	13	34	217	104	105	79	439	18	166	32
FBgn0003175	592	792	1237	1102	799	769	784	382	933	907	987	700	911	681	465	746	787	784
FBgn0003187	15	707	1244	231	567	21	495	63	32	1233	362	23	27	8	413	582	29	495
FBgn0003189	597	1519	1882	270	534	372	497	480	494	1282	307	343	627	484	297	341	677	497
FBgn0003204	337	2557	2460	641	468	1477	607	376	702	2073	893	392	319	265	309	508	218	607
FBgn0003205	224	1063	984	346	270	495	292	367	340	827	440	312	383	206	246	383	285	292
FBgn0003206	317	408	376	279	324	527	416	326	377	303	424	322	416	308	158	336	527	416
FBgn0003209	362	1013	926	446	945	664	988	470	1067	697	538	512	665	354	248	840	493	988
FBgn0003210	0	0	0	0	0	0	0	0	0	0	0	0	0	0	0	0	0	0
FBgn0003218	137	1448	1499	678	804	443	1255	116	1409	1204	727	110	156	157	269	984	166	1255
FBgn0003227	14	249	189	5	13	43	10	25	13	523	43	34	34	15	16	51	38	10
FBgn0003231	625	3415	2928	689	3008	941	1056	1174	988	2257	988	1620	943	507	438	3214	890	1056
FBgn0003248	0	87	33	20	122	30	99	0	106	37	30	0	0	0	0	171	0	99
FBgn0003249	0	189	101	156	306	298	471	0	331	56	205	0	0	0	0	406	2	471
FBgn0003250	1	265	166	263	623	225	491	2	297	105	218	3	3	1	0	561	8	491
FBgn0003254	0	0	0	27	61	1	53	13	5	0	36	7	17	12	0	46	0	53
FBgn0003255	5	38	35	340	23	338	55	10	62	13	366	10	4	3	11	14	9	55
FBgn0003256	670	1275	1571	961	960	727	909	646	1029	1153	796	1169	766	668	558	852	1092	909
FBgn0003257	102	1258	950	46	99	121	59	133	158	806	77	66	94	73	33	50	60	59
FBgn0003261	1992	6053	6493	1561	1909	2038	1778	1334	2190	5612	1692	1742	1719	1787	1443	1675	2359	1778
FBgn0003267	2	0	1	1	2	0	1	1	0	0	0	2	1	0	0	0	3	1
FBgn0003268	77	793	1305	40	87	52	49	142	41	1367	35	85	96	54	22	63	141	49
FBgn0003270	0	0	0	2	1	9	0	0	0	0	5	0	0	0	15	0	0	0
FBgn0003274	4286	22153	14917	2160	4115	6471	5258	4100	8138	9167	5808	7083	6320	5122	4840	3937	6047	5258
FBgn0003275	96	624	476	100	261	135	173	180	98	483	180	95	142	91	52	265	71	173
FBgn0003277	574	1540	2978	467	643	498	372	447	449	2629	501	668	635	542	603	479	774	372
FBgn0003278	87	443	533	66	67	113	87	163	105	341	62	51	95	109	70	56	61	87
FBgn0003279	4918	12829	11519	2616	4400	5409	4542	5239	6330	7348	4257	5671	5515	3941	2470	3817	6315	4542
FBgn0003285	91	143	77	263	83	237	71	53	76	125	289	79	70	53	365	55	201	71
FBgn0003292	58	413	563	31	19	29	32	63	74	674	40	24	54	54	216	14	76	32
FBgn0003295	8	24	9	21	20	17	10	4	22	4	18	3	12	5	23	14	9	10
FBgn0003300	3	1	0	6	2	16	2	3	1	0	6	1	1	2	14	4	10	2
FBgn0003301	142	591	501	597	585	501	444	138	554	371	539	291	191	216	248	555	271	444
FBgn0003302	14	251	309	72	170	20	132	33	24	306	83	18	26	10	34	209	19	132
FBgn0003308	92	425	182	214	320	377	477	277	313	176	286	288	122	84	175	446	110	477
FBgn0003310	146	823	1020	312	342	238	225	156	287	846	315	180	164	163	218	276	219	225
FBgn0003312	36	31	31	21	7	19	3	22	8	19	20	10	33	8	23	4	35	3
FBgn0003313	0	0	0	0	0	0	0	0	0	0	0	0	0	0	0	0	0	0
FBgn0003317	80	792	822	151	312	215	193	141	223	714	253	145	132	79	96	271	144	193
FBgn0003319	4	3	0	92	7	63	13	5	25	1	90	8	8	2	95	3	7	13
FBgn0003321	201	917	1120	326	568	297	443	309	399	1092	402	333	314	194	167	486	303	443
FBgn0003326	43	9	4	40	33	25	32	47	37	4	50	40	33	33	58	35	90	32
FBgn0003328	576	1686	664	371	481	723	829	1218	1204	360	514	1394	1413	690	341	681	386	829
FBgn0003330	29	313	335	38	87	63	61	56	71	387	68	43	54	39	44	68	41	61
FBgn0003334	154	916	1285	240	429	227	253	189	287	1346	250	165	198	180	171	383	198	253
FBgn0003339	21	24	16	93	90	72	120	32	105	14	78	23	17	32	119	115	58	120
FBgn0003345	389	551	692	468	471	416	564	431	746	580	440	456	441	454	326	519	596	564
FBgn0003346	129	936	923	118	230	115	240	262	158	804	146	143	207	89	34	322	135	240
FBgn0003353	11	81	102	61	124	61	89	21	83	118	66	10	20	15	10	86	27	89
FBgn0003356	15484	8435	5177	0	9982	503	5	30524	29	1880	0	23807	37204	23367	40	11811	5605	5
FBgn0003357	17095	7448	5645	1	9271	485	0	30689	19	2219	1	21203	41500	20465	42	11936	5094	0
FBgn0003358	1038	1423	834	0	2077	42	0	2230	3	682	1	1732	3001	1346	1	4278	69	0
FBgn0003360	0	0	0	0	0	0	0	0	0	0	0	0	0	0	0	0	0	0
FBgn0003366	147	421	295	284	615	383	236	83	237	185	360	165	171	131	72	575	292	236
FBgn0003371	1490	1530	1754	1690	1698	1542	1844	553	2730	1251	1594	673	984	878	529	1864	1018	1844
FBgn0003372	1	0	0	0	3	16	0	0	1	0	0	25	0	8	9	1	46	0
FBgn0003373	2	1	0	0	6	48	1	2	4	0	0	51	0	31	13	0	460	1
FBgn0003374	0	0	0	0	0	0	0	0	0	0	0	0	0	0	0	0	0	0
FBgn0003375	108	0	0	0	19	80	0	10	6	0	0	100	268	67	13	0	854	0
FBgn0003377	244	0	0	0	31	156	1	8	14	0	0	281	435	162	34	0	7549	1
FBgn0003378	39	0	0	0	17	70	0	5	3	0	0	112	95	52	9	0	1911	0
FBgn0003380	139	253	520	2319	812	677	1569	77	2130	351	1281	132	89	230	206	839	245	1569
FBgn0003382	4	0	0	115	13	44	4	1	1	0	99	1	1	1	336	1	2	4
FBgn0003386	14	36	40	248	132	141	180	37	156	24	209	41	47	47	69	173	33	180
FBgn0003388	577	32	19	77	45	146	202	493	177	15	209	889	789	278	19	27	398	202
FBgn0003390	52	47	12	51	238	58	540	38	475	16	47	25	53	79	54	167	83	540
FBgn0003391	352	1410	1897	801	539	1060	702	404	930	1727	1032	390	514	287	827	498	520	702
FBgn0003392	400	1097	1252	1292	1496	1132	1874	662	1312	938	1418	686	659	410	273	1363	573	1874
FBgn0003396	745	564	1411	1116	1311	645	740	461	1586	1191	796	4774	700	780	738	945	3812	740
FBgn0003401	16	748	746	7	10	23	10	18	67	594	5	16	15	14	2	13	18	10
FBgn0003410	109	748	1192	273	337	261	365	143	292	1019	354	132	169	98	196	370	161	365
FBgn0003411	6	4	2	0	8	1	23	1	0	1	7	2	2	0	0	2	1	23
FBgn0003415	376	1321	3873	757	700	603	738	318	885	3371	658	477	473	359	650	662	564	738
FBgn0003416	157	556	848	137	232	165	214	170	212	828	189	224	193	134	163	155	162	214
FBgn0003423	623	2406	1964	1226	2282	1555	2233	657	1949	1737	1661	489	522	505	275	2246	690	2233
FBgn0003429	160	474	609	3593	1283	1468	1273	180	1472	432	2275	342	150	231	677	1255	164	1273
FBgn0003430	8	9	0	9	14	7	11	2	14	1	6	3	5	2	13	11	10	11
FBgn0003435	171	657	1110	5010	3135	1985	3688	651	1690	933	4279	421	597	234	1866	3384	276	3688
FBgn0003444	158	497	714	83	128	141	110	181	101	793	125	168	179	132	143	105	193	110
FBgn0003447	70	885	966	173	177	251	355	124	410	1105	202	115	125	63	1271	173	151	355
FBgn0003448	0	0	1	1	0	0	1	3	0	0	1	2	4	5	0	0	1	1
FBgn0003449	116	688	555	108	186	242	163	220	160	427	171	144	186	115	138	208	136	163
FBgn0003450	7	129	138	1	3	1	13	4	2	107	3	7	12	10	0	7	15	13
FBgn0003459	62	317	626	107	125	90	160	86	148	533	97	75	78	63	79	98	79	160
FBgn0003460	28	29	23	71	94	80	106	28	91	8	84	20	27	32	71	88	58	106
FBgn0003462	903	3877	2852	747	5051	1767	2424	1269	2187	2623	1366	1349	1481	761	604	4264	967	2424
FBgn0003463	219	274	189	468	696	551	638	170	868	187	504	253	175	342	449	527	467	638
FBgn0003464	93	1110	1345	155	242	230	262	96	312	1434	180	125	104	93	235	195	176	262
FBgn0003475	148	776	1350	615	886	447	954	216	555	1331	695	273	287	151	337	984	222	954
FBgn0003479	17	306	304	30	92	27	46	31	20	289	48	32	49	17	13	62	16	46
FBgn0003480	6	175	184	8	13	11	13	9	16	236	13	4	7	3	2	13	4	13
FBgn0003482	0	161	113	2	4	4	1	3	2	135	1	1	2	2	0	0	7	1
FBgn0003483	7	932	1660	22	69	34	47	69	83	1464	31	18	32	6	15	69	10	47
FBgn0003486	0	64	47	1	0	0	1	1	0	33	0	2	1	1	0	0	0	1
FBgn0003495	152	298	489	97	144	134	331	237	200	514	120	237	174	164	67	176	183	331
FBgn0003499	71	77	96	283	207	302	145	88	201	54	252	71	66	82	83	182	115	145
FBgn0003502	322	1486	1944	508	529	608	3768	374	5038	1768	646	398	373	348	415	386	567	3768
FBgn0003507	309	850	622	382	345	358	422	144	440	276	400	247	236	261	401	336	347	422
FBgn0003510	0	0	0	0	0	0	0	0	0	0	0	0	0	0	0	0	0	0
FBgn0003511	0	0	0	0	0	0	0	0	0	0	0	0	0	0	0	0	0	0
FBgn0003512	33	321	408	41	99	49	43	46	40	397	47	39	62	20	61	96	40	43
FBgn0003513	11	19	11	70	21	53	44	13	33	16	44	18	7	13	34	44	13	44
FBgn0003514	450	1596	987	778	672	1557	1075	684	907	810	1283	560	777	378	463	705	465	1075
FBgn0003515	60	89	45	51	205	42	83	63	104	45	38	84	83	65	51	141	39	83
FBgn0003517	7059	24336	19030	3369	7271	8034	5540	8087	7920	12781	5283	8921	7927	6258	4917	5610	8421	5540
FBgn0003520	177	629	1268	1123	522	1105	478	173	598	1335	1198	201	203	181	874	464	255	478
FBgn0003525	119	1443	2499	176	21	243	18	92	50	1810	192	95	118	83	51	23	201	18
FBgn0003527	0	220	183	29	85	4	49	29	13	144	29	17	27	0	1	76	0	49
FBgn0003545	33	515	591	57	95	11	165	70	13	497	77	31	59	24	4	123	46	165
FBgn0003557	295	1726	1824	387	730	501	543	492	678	1745	475	445	463	338	300	800	314	543
FBgn0003559	96	341	218	89	152	117	91	145	92	181	110	134	155	100	69	139	129	91
FBgn0003567	160	991	1235	156	259	255	239	237	189	1327	191	177	217	119	155	218	212	239
FBgn0003575	245	1029	1235	396	482	431	461	202	364	1013	435	293	283	209	327	433	393	461
FBgn0003598	120	959	1978	140	173	150	120	137	119	1751	139	169	158	103	162	151	196	120
FBgn0003607	283	1778	1609	185	331	291	199	450	238	1369	259	316	456	179	52	351	332	199
FBgn0003612	187	1130	1810	257	289	201	287	210	203	1662	320	200	229	156	156	276	243	287
FBgn0003638	192	761	783	683	569	714	717	173	1379	697	504	206	235	209	240	610	308	717
FBgn0003651	397	200	122	317	688	303	610	159	495	106	361	288	273	295	276	631	621	610
FBgn0003654	169	336	206	144	205	213	197	137	163	177	166	195	184	156	58	196	193	197
FBgn0003655	1	2470	2671	7	8	8	5	2	58	2308	4	0	5	0	0	8	2	5
FBgn0003656	222	1695	2237	552	1355	366	2953	493	4177	1740	633	298	427	510	209	1561	328	2953
FBgn0003660	529	1414	879	759	761	1101	730	832	635	677	896	755	879	486	193	929	522	730
FBgn0003676	562	3482	3632	414	407	838	322	911	593	3630	541	472	702	495	435	315	431	322
FBgn0003683	0	0	0	0	0	0	0	0	0	0	0	0	0	0	0	0	0	0
FBgn0003687	30	362	406	29	48	46	33	44	45	302	37	39	35	33	25	51	42	33
FBgn0003701	25	410	1128	34	64	8	47	79	14	1216	43	50	61	19	13	64	37	47
FBgn0003710	1	7	5	35	32	29	36	3	25	4	38	2	0	0	5	39	5	36
FBgn0003714	83	536	486	169	190	435	180	210	271	473	239	126	124	88	108	144	62	180
FBgn0003716	477	756	1111	583	896	634	633	422	656	807	583	788	701	470	759	748	699	633
FBgn0003719	20	71	51	11	10	10	63	48	52	6	10	23	35	23	15	17	39	63
FBgn0003720	3	0	0	1	0	2	0	2	1	0	0	2	3	4	1	1	7	0
FBgn0003721	10991	5979	4245	14144	9676	23406	24800	12478	25850	3091	20641	10862	13003	10977	974	5188	18432	24800
FBgn0003731	662	1201	958	1145	1425	1132	621	565	950	719	1167	728	673	955	815	1690	1345	621
FBgn0003733	4	548	765	12	45	13	9	6	16	815	17	4	6	2	4	67	3	9
FBgn0003741	13	98	62	17	31	52	25	13	33	37	30	21	13	11	14	37	15	25
FBgn0003742	70	574	628	104	187	79	169	147	77	542	118	107	134	59	20	167	76	169
FBgn0003744	88	855	776	234	410	323	343	158	338	677	307	140	187	97	209	368	157	343
FBgn0003747	0	0	1	0	1	1	0	0	0	1	1	0	0	0	0	0	0	0
FBgn0003748	537	3017	2207	1344	3591	1325	2489	1554	2593	1325	1620	1097	1444	500	237	4175	427	2489
FBgn0003751	0	60	59	3	3	0	2	3	4	23	3	0	1	0	0	4	1	2
FBgn0003861	1	999	587	2606	1869	2523	1551	9	1438	249	2059	0	3	3	112	1694	10	1551
FBgn0003862	556	861	2408	1281	1272	965	1423	523	1944	2007	1146	729	651	538	754	1043	804	1423
FBgn0003863	361	13445	7684	1	20797	12	431	3716	1555	4182	1	1375	721	63	11	14436	253	431
FBgn0003865	0	2	0	0	0	0	0	0	0	0	0	0	0	0	0	0	0	0
FBgn0003866	191	48	46	129	108	127	173	152	242	42	116	183	224	204	179	69	258	173
FBgn0003867	148	332	117	79	307	140	1592	154	1253	97	140	181	207	212	84	311	175	1592
FBgn0003870	328	1192	1721	936	632	692	654	326	742	1234	897	391	482	306	754	609	482	654
FBgn0003882	146	518	619	169	184	240	263	207	360	523	233	159	174	141	151	193	150	263
FBgn0003884	8743	15445	13504	11918	8726	20289	14187	13766	8868	11187	18475	9516	15002	7434	12666	8604	8844	14187
FBgn0003885	302	1191	929	587	1424	408	1264	469	736	709	839	381	483	286	325	1058	316	1264
FBgn0003886	86	7	3	327	162	282	453	210	187	8	423	118	118	114	276	199	155	453
FBgn0003888	142	805	398	988	580	1332	492	171	334	196	1226	115	184	105	5328	595	193	492
FBgn0003889	1	1	1	2143	6053	5	5753	497	6	5	3680	174	450	1	4	4711	25	5753
FBgn0003890	317	491	379	508	906	1010	1441	763	1818	251	658	624	576	519	219	849	256	1441
FBgn0003891	2736	1629	4300	3935	2726	3318	3819	2424	4178	3246	3548	2961	2998	2180	1914	3096	3991	3819
FBgn0003892	79	49	88	76	136	42	66	71	100	27	51	67	78	93	190	113	147	66
FBgn0003896	52	25	21	72	64	53	94	54	111	19	48	47	44	54	65	68	81	94
FBgn0003900	3	4	6	33	62	5	54	10	5	6	48	6	14	1	11	115	7	54
FBgn0003916	5	11	10	2	1	5	0	4	1	14	1	5	0	1	2	2	0	0
FBgn0003920	103	1017	892	73	166	67	47	126	284	1016	41	125	207	30	5	45	76	47
FBgn0003922	0	0	0	0	0	0	0	0	0	0	0	0	0	0	0	0	0	0
FBgn0003923	0	0	0	0	0	0	0	0	0	0	0	0	0	0	0	0	0	0
FBgn0003926	0	0	0	0	0	0	0	0	0	0	0	0	0	0	0	0	0	0
FBgn0003930	0	0	0	0	0	0	0	0	0	0	0	0	0	0	0	0	0	0
FBgn0003931	0	0	0	0	0	0	0	0	0	0	0	0	0	0	0	0	0	0
FBgn0003933	0	23	46	0	10	0	1	0	1	34	1	2	2	1	0	2	7	1
FBgn0003934	0	0	0	0	0	0	0	0	0	0	0	0	0	0	0	0	0	0
FBgn0003935	6	41	17	1	20	5	4	6	11	23	2	13	6	5	0	17	19	4
FBgn0003936	0	1	0	0	1	0	0	1	1	0	0	0	0	0	0	1	0	0
FBgn0003938	63	82	55	19	151	22	60	21	44	34	63	45	41	67	3	54	196	60
FBgn0003941	4067	12591	8637	3097	4172	8769	4492	6397	4720	5667	4181	6498	4864	3634	2084	4060	4781	4492
FBgn0003942	7778	28960	18763	5391	7280	11146	9052	11769	9864	13713	8488	12191	9645	6848	2011	7439	8406	9052
FBgn0003943	873	4538	3578	3455	7170	2815	7887	2177	6720	3232	4640	1787	2520	857	525	6899	1851	7887
FBgn0003944	255	145	201	222	268	133	198	81	316	130	159	183	140	259	161	250	398	198
FBgn0003950	0	39	19	13	30	1	18	10	4	48	17	8	9	1	8	49	7	18
FBgn0003961	1334	551	166	0	112	17	4	1780	7	107	0	1570	2299	706	13	243	901	4
FBgn0003963	401	417	527	180	203	129	197	96	231	362	168	176	287	330	194	146	561	197
FBgn0003964	0	0	0	0	0	0	0	0	0	0	0	0	0	0	0	0	0	0
FBgn0003965	245	447	205	74	349	167	143	336	160	98	165	393	189	214	7	400	123	143
FBgn0003969	154	878	1175	235	224	281	167	204	158	936	284	253	238	140	237	177	244	167
FBgn0003975	12	41	29	51	143	57	80	8	69	23	42	11	16	11	55	84	25	80
FBgn0003977	120	348	433	91	236	134	125	136	152	369	106	137	175	102	120	179	172	125
FBgn0003978	43	373	330	49	72	56	34	72	49	288	42	63	79	32	39	59	41	34
FBgn0003979	0	6382	3127	0	1	0	0	0	0	772	1	0	0	0	0	0	3	0
FBgn0003980	0	548	503	0	0	0	0	0	0	178	0	0	0	0	0	0	1	0
FBgn0003983	0	8577	4262	0	2	0	0	0	0	654	0	0	0	0	0	2	4	0
FBgn0003984	90	51	66	457	101	242	210	56	214	42	336	70	83	165	128	137	123	210
FBgn0003996	115	64	50	158	155	158	145	68	123	32	202	123	157	95	108	111	161	145
FBgn0003997	31	211	122	550	265	547	1811	28	2549	144	598	29	45	35	419	102	232	1811
FBgn0004003	36	131	62	66	201	75	215	83	126	32	76	43	92	16	59	321	17	215
FBgn0004034	2	2	0	902	3	770	9	0	12	3	1100	0	0	18	391	1	4	9
FBgn0004045	2	181213	62065	0	91	4	0	1	1699	27916	1	0	0	1	1	24	72	0
FBgn0004047	178	155064	53515	1	106	24	15	2	9549	26103	11	0	1	57	12	53	133	15
FBgn0004049	142	433	807	250	264	287	258	167	237	799	301	244	206	114	112	234	159	258
FBgn0004050	81	527	555	102	159	124	121	75	111	572	112	77	91	56	82	136	114	121
FBgn0004052	0	0	0	2	2	0	5	0	0	0	1	0	0	0	0	1	0	5
FBgn0004053	0	7	7	1	0	1	0	0	1	3	0	0	0	0	0	0	1	0
FBgn0004054	0	0	0	0	0	0	0	0	0	0	0	0	0	0	0	0	0	0
FBgn0004055	161	281	206	575	559	931	1414	226	1413	183	789	223	200	223	112	559	233	1414
FBgn0004057	98	197	219	87	409	169	672	114	611	171	85	152	292	117	96	592	86	672
FBgn0004066	312	2397	2199	267	745	602	767	604	878	2259	397	464	617	245	273	635	313	767
FBgn0004087	47	375	297	41	80	108	54	78	76	313	70	122	76	67	40	118	58	54
FBgn0004101	71	257	263	220	124	268	191	70	252	242	261	91	97	87	98	121	109	191
FBgn0004102	30	16	29	52	52	29	73	17	56	13	42	18	28	36	30	38	32	73
FBgn0004103	701	2191	1830	992	1091	1315	1195	998	1276	1466	1159	934	918	632	815	1022	771	1195
FBgn0004106	59	1200	1280	36	62	50	45	133	72	967	42	75	150	43	41	65	106	45
FBgn0004107	59	617	979	12	24	38	31	94	73	755	23	74	97	41	4	25	60	31
FBgn0004108	97	237	334	151	159	157	76	94	114	249	152	87	97	81	419	140	197	76
FBgn0004110	0	1	1	2	0	0	0	0	0	0	0	1	0	1	2	0	0	0
FBgn0004117	10062	3395	1199	12668	8968	17365	21034	12416	21458	711	14688	9627	11203	9597	765	4692	18332	21034
FBgn0004118	6	24	17	120	78	111	136	10	73	12	138	10	17	11	22	67	18	136
FBgn0004132	112	432	351	60	134	114	53	173	68	334	105	133	180	100	69	167	111	53
FBgn0004133	62	180	103	99	175	102	370	54	387	105	102	71	59	53	148	165	92	370
FBgn0004143	0	0	0	0	0	1	0	0	0	0	0	0	0	0	0	0	0	0
FBgn0004167	4303	2406	3476	3334	4313	3959	2488	4472	2504	2106	3487	6480	6826	4448	1820	3709	4872	2488
FBgn0004168	13	30	17	176	93	98	166	20	131	21	144	14	10	25	57	128	29	166
FBgn0004169	10426	3184	1156	14107	9138	22676	22452	13663	22287	653	19313	9481	10747	10754	516	5309	20806	22452
FBgn0004170	5	0	0	0	0	0	0	1	1	0	0	5	2	1	5	0	3	0
FBgn0004171	0	0	0	424	1158	2	1221	92	1	0	857	37	78	0	1	1411	7	1221
FBgn0004172	0	1	0	1029	4112	0	2967	186	2	2	1900	70	192	2	0	3563	20	2967
FBgn0004173	0	3	0	1087	5003	0	3377	174	3	2	1308	58	161	0	0	2165	16	3377
FBgn0004174	0	4	0	691	2497	2	2100	91	2	0	1243	33	116	0	0	2356	16	2100
FBgn0004175	0	0	1	698	3135	1	2129	102	4	1	1357	48	121	0	0	2211	18	2129
FBgn0004177	877	2604	2981	974	1163	1400	2275	1249	2427	2612	1334	1276	1387	881	597	1074	1006	2275
FBgn0004179	397	1267	1430	640	766	765	1040	771	1045	1215	751	744	665	453	326	822	393	1040
FBgn0004181	0	9	20	0	52177	4	7903	0	7	16	3	0	0	0	0	58985	196	7903
FBgn0004183	13	97	128	4	13	4	8	18	17	67	9	8	3	5	1	4	9	8
FBgn0004185	4	31	18	1	4	9	4	10	4	17	5	1	2	1	2	6	4	4
FBgn0004186	0	0	0	0	0	0	0	0	0	0	0	0	0	0	0	0	0	0
FBgn0004187	0	0	0	0	0	0	0	0	0	0	0	0	0	0	0	0	0	0
FBgn0004188	0	0	0	0	0	0	0	0	0	0	0	0	0	0	0	0	0	0
FBgn0004189	0	18	7	1	4	0	0	2	2	4	1	3	2	2	0	1	1	0
FBgn0004190	0	7	3	2	2	0	4	2	2	2	0	0	0	1	0	1	1	4
FBgn0004191	627	3074	20	2	23	85	749	8	21	858	682	11	3	14	43	2	693	749
FBgn0004192	6	34	31	1	13	6	3	4	7	20	3	3	3	1	2	1	2	3
FBgn0004197	148	31	13	342	66	263	100	122	79	12	353	119	141	130	357	81	236	100
FBgn0004198	594	292	436	591	401	393	395	229	649	240	422	326	313	611	497	392	867	395
FBgn0004227	184	257	480	299	221	264	196	204	278	488	262	339	219	206	206	184	239	196
FBgn0004228	102	325	181	31	349	75	85	914	129	60	42	890	304	99	3	409	52	85
FBgn0004237	475	1536	2021	225	333	329	324	799	362	1744	346	652	633	409	209	360	406	324
FBgn0004240	1	3148	3	2	11	12	60	81	4	265	18	0	3	0	85	4	0	60
FBgn0004242	317	318	350	1768	937	1198	1810	274	1697	267	1392	631	380	331	156	1013	716	1810
FBgn0004244	44	50	133	1466	233	356	473	48	497	102	828	51	36	86	143	378	78	473
FBgn0004359	108	436	372	309	321	322	792	94	684	361	273	100	131	85	139	322	139	792
FBgn0004360	5	22	6	28	39	43	39	13	15	7	53	13	10	7	46	59	9	39
FBgn0004362	777	4858	5414	217	213	378	211	1140	551	4925	362	827	1179	569	249	213	1013	211
FBgn0004363	5111	14287	10992	6700	13286	9848	9636	8072	10362	9644	9686	6411	7691	5658	2625	12017	5740	9636
FBgn0004364	146	375	290	779	710	820	923	79	928	205	852	121	167	113	872	477	257	923
FBgn0004367	62	394	719	46	85	36	34	73	56	775	41	70	67	63	49	68	104	34
FBgn0004368	204	1114	1551	445	371	510	478	178	422	1437	494	182	218	208	359	309	339	478
FBgn0004369	122	446	719	719	710	455	672	150	882	544	522	203	190	175	303	535	206	672
FBgn0004370	586	1349	1877	969	835	945	1118	470	1747	1671	847	538	675	754	701	678	942	1118
FBgn0004372	0	0	0	26	85	0	49	36	0	0	24	11	42	0	0	58	0	49
FBgn0004373	716	1349	2345	1215	1235	1005	1589	722	1289	2172	1259	869	842	677	732	1195	827	1589
FBgn0004374	22	365	545	104	214	66	178	58	59	607	136	37	79	26	33	167	58	178
FBgn0004378	76	287	558	24	43	24	29	99	16	533	21	92	95	51	12	41	128	29
FBgn0004379	32	605	871	68	175	22	132	90	34	759	100	46	90	30	8	197	75	132
FBgn0004380	100	512	475	152	249	237	255	143	188	475	179	153	148	88	86	216	158	255
FBgn0004381	63	500	596	176	233	214	188	77	185	542	182	75	92	48	91	173	84	188
FBgn0004387	225	942	976	446	617	443	372	286	411	852	562	514	357	216	173	436	287	372
FBgn0004389	0	0	0	0	0	0	0	0	0	0	0	0	0	0	0	0	0	0
FBgn0004390	105	661	1298	351	297	300	261	129	299	1199	341	118	157	117	196	238	176	261
FBgn0004391	128	832	1306	108	252	89	93	157	104	1234	119	130	165	127	118	185	149	93
FBgn0004394	25	9	7	14	21	10	11	38	15	13	17	75	59	39	4	17	31	11
FBgn0004395	156	892	934	272	327	291	343	360	403	793	319	562	338	147	295	236	312	343
FBgn0004396	662	162	221	343	299	267	400	442	213	196	285	373	681	878	315	326	907	400
FBgn0004397	389	893	778	535	555	884	676	376	613	625	693	468	470	438	354	433	579	676
FBgn0004400	0	0	0	0	0	0	0	0	0	0	0	0	0	0	0	0	0	0
FBgn0004401	746	2731	3186	549	711	586	704	1168	801	2655	622	816	978	617	506	842	933	704
FBgn0004403	2745	10156	6409	2142	3184	4592	3839	4065	4180	4823	3691	3977	3565	2477	1524	3079	3395	3839
FBgn0004404	857	3297	2591	807	1383	1677	1451	1467	1493	1904	1267	1353	1404	765	271	1215	1015	1451
FBgn0004406	28	399	551	39	111	34	51	60	42	569	43	44	52	26	18	76	57	51
FBgn0004407	0	0	0	0	0	0	0	0	0	0	0	0	0	0	0	0	0	0
FBgn0004414	0	0	0	0	3053	0	1461	0	0	3	58	0	0	0	0	3601	13	1461
FBgn0004419	492	10183	11158	419	684	572	733	721	672	8429	675	548	747	438	204	730	499	733
FBgn0004425	0	0	0	0	0	0	0	0	0	0	0	0	0	0	0	0	0	0
FBgn0004426	0	0	0	0	0	0	0	0	0	0	0	0	0	0	0	0	0	0
FBgn0004427	44	15	10	27	198	163	79	2173	6	22	61	226	210	62	1	26	69	79
FBgn0004428	0	0	0	0	0	0	0	0	0	0	0	0	0	0	0	0	0	0
FBgn0004429	5	76	131	1	125	93	220	28	1	55	1	8	0	0	0	128	38	220
FBgn0004430	0	0	0	0	0	0	0	0	0	0	0	0	0	0	0	0	0	0
FBgn0004431	2	54	27	0	4	50	2	3	23	5	5	9	0	1	36	28	4	2
FBgn0004432	3435	16045	12875	2334	3196	4579	2764	5681	3315	10407	3186	4641	5736	3024	1199	4838	3486	2764
FBgn0004435	146	106	113	334	219	255	282	201	296	103	352	243	212	176	160	254	194	282
FBgn0004436	483	953	767	640	1074	790	1158	560	1128	547	740	698	565	344	330	882	809	1158
FBgn0004449	591	1068	1251	2366	1849	1815	2755	364	2202	1118	2501	529	622	653	2257	1409	956	2755
FBgn0004456	398	771	590	478	759	574	602	409	725	345	446	484	471	554	523	584	564	602
FBgn0004463	106	491	487	65	132	118	66	142	94	421	94	106	121	109	72	91	111	66
FBgn0004465	115	456	519	137	273	251	194	156	236	443	163	158	177	98	139	239	132	194
FBgn0004507	7476	8024	6106	6384	16813	10205	28834	6036	27259	4014	8905	4635	7035	6207	479	13013	16570	28834
FBgn0004509	733	1143	1491	1269	839	997	1512	820	1963	1255	1132	1392	1067	1055	611	1135	1103	1512
FBgn0004510	21	367	408	38	91	43	56	38	32	409	50	30	44	30	21	62	28	56
FBgn0004511	0	4	5	6	10	7	4	2	5	2	3	0	16	0	1330	5	7	4
FBgn0004512	294	872	237	272	969	224	467	336	535	354	410	741	864	264	118	1094	192	467
FBgn0004513	62	95	64	307	275	394	615	90	412	37	356	128	38	88	280	248	91	615
FBgn0004514	22	19	16	71	46	52	77	25	63	6	65	17	25	32	60	45	19	77
FBgn0004516	30	234	177	628	729	685	1698	59	1307	97	734	43	52	65	27	624	82	1698
FBgn0004552	10	62	14	16	83	42	35	14	42	13	28	0	10	7	5	83	7	35
FBgn0004554	16	16	3	23	1	70	65	92	14	1	35	35	70	27	1	1	35	65
FBgn0004556	48	310	355	26	68	74	58	90	97	265	53	46	67	47	17	52	38	58
FBgn0004567	6	3	1	9	21	9	20	7	15	5	15	9	9	5	7	12	15	20
FBgn0004569	17	72	71	126	148	177	210	33	271	54	134	24	20	20	89	114	43	210
FBgn0004573	131	21	36	126	79	66	124	73	70	26	80	91	177	125	35	105	100	124
FBgn0004574	269	942	789	634	806	1007	1054	387	766	698	789	342	452	270	422	691	331	1054
FBgn0004575	43	150	157	596	411	485	648	66	540	93	554	43	46	74	218	491	93	648
FBgn0004577	88	13	4	1054	21	2084	380	31	1499	3	1039	115	67	34	300	3	137	380
FBgn0004580	68	125	91	635	514	544	1705	156	1222	54	655	80	102	103	36	540	128	1705
FBgn0004581	3	7	4	85	189	7	213	63	3	5	183	20	26	3	2	220	8	213
FBgn0004583	317	167	214	318	481	245	196	185	263	216	269	322	310	289	246	273	368	196
FBgn0004584	101	669	711	60	90	46	66	176	41	636	63	107	164	82	57	78	135	66
FBgn0004587	722	2506	2335	439	580	642	514	844	596	1721	601	659	793	596	314	682	743	514
FBgn0004588	0	0	0	1	0	0	0	0	0	0	0	0	0	0	0	1	0	0
FBgn0004589	3	0	0	4	5	2	8	1	0	0	1	0	4	0	0	8	3	8
FBgn0004590	0	0	0	1	1	1	0	0	1	0	0	0	1	0	1	0	0	0
FBgn0004591	0	0	0	0	0	0	0	0	0	0	0	0	0	0	0	0	0	0
FBgn0004592	261	0	0	0	13	51	0	0	8	0	0	103	206	48	11	0	1741	0
FBgn0004593	0	0	0	0	1	0	0	0	0	0	0	0	0	0	1	0	0	0
FBgn0004594	0	0	0	0	1	0	1	1	0	0	0	0	0	0	0	2	0	1
FBgn0004595	227	250	410	1718	885	431	792	76	981	265	859	91	140	170	533	1044	401	792
FBgn0004597	42	332	302	36	74	80	54	65	82	251	68	73	70	41	47	82	47	54
FBgn0004598	340	2535	3762	705	636	860	1464	274	1598	3103	768	306	430	455	467	559	553	1464
FBgn0004606	95	242	510	385	329	247	241	68	199	490	336	62	156	117	227	155	139	241
FBgn0004607	412	170	138	658	479	418	572	302	649	108	521	359	399	445	479	437	688	572
FBgn0004611	140	775	1120	805	675	942	1071	619	762	1098	880	290	194	226	198	789	263	1071
FBgn0004618	10	16	15	24	29	20	27	7	16	7	22	3	10	3	11	45	16	27
FBgn0004619	7	9	13	91	27	61	75	6	62	5	65	12	7	8	20	42	7	75
FBgn0004620	66	37	14	47	44	61	170	78	155	12	49	40	42	73	4	43	95	170
FBgn0004622	1	8	7	21	28	15	42	12	53	6	32	11	15	11	6	29	17	42
FBgn0004623	1	323	142	458	597	703	907	5	583	114	636	0	1	1	9	564	10	907
FBgn0004629	594	1724	663	479	1640	937	1573	967	3709	381	1267	309	1078	503	581	2598	378	1573
FBgn0004635	84	102	62	111	263	125	110	52	182	24	125	40	83	68	59	217	105	110
FBgn0004636	405	917	1118	653	655	859	811	426	1002	1120	787	458	476	346	302	649	457	811
FBgn0004638	344	993	824	641	433	1019	1286	512	1248	580	867	566	374	364	542	421	491	1286
FBgn0004643	111	1190	1309	78	132	112	86	145	114	1356	107	114	170	94	98	93	158	86
FBgn0004644	28	17	20	22	36	19	19	49	19	5	26	53	67	27	86	26	37	19
FBgn0004646	379	699	533	1196	678	1508	682	348	723	300	1181	309	536	372	177	801	463	682
FBgn0004647	532	1813	3736	699	538	699	499	444	884	3396	692	517	601	492	1110	363	914	499
FBgn0004648	1018	1443	1881	1232	1260	1582	1418	800	1821	1588	1566	1129	1274	863	920	1177	791	1418
FBgn0004649	1	14697	19633	1	23	61	2	2	452	17441	6	0	1	4	4	7	6	2
FBgn0004650	19	2839	3661	46	113	13	71	8	108	2902	61	28	2	23	9	96	2	71
FBgn0004652	951	198	259	3063	420	1911	394	946	418	184	2382	928	830	1544	349	393	1557	394
FBgn0004654	739	2490	2219	404	2389	1303	1973	671	1570	1716	670	847	1273	845	242	2420	777	1973
FBgn0004655	165	1387	2622	172	279	198	242	99	366	2669	155	180	184	146	179	205	243	242
FBgn0004656	661	1738	3547	731	941	697	861	441	1165	3185	727	592	624	696	541	743	949	861
FBgn0004657	877	1579	1381	1414	1083	1992	1849	1203	2037	1027	1755	1242	1288	888	658	880	1059	1849
FBgn0004666	2	560	515	7	27	13	20	2	30	300	9	5	4	0	20	14	3	20
FBgn0004687	763	1993	1356	816	1036	2087	1613	1203	1493	1078	1325	1186	1346	703	447	869	648	1613
FBgn0004698	157	979	1690	443	466	383	404	272	347	1503	491	310	225	141	205	327	216	404
FBgn0004777	15	1	0	84	2	553	7	14	11	0	123	23	12	25	2	2	24	7
FBgn0004778	1	0	0	1	0	23	0	1	2	0	6	1	0	1	1	0	0	0
FBgn0004779	0	0	0	99	1	1800	16	0	28	0	392	0	0	0	0	0	0	16
FBgn0004780	14	0	0	1	1	8	0	5	1	0	1	3	3	8	0	2	4	0
FBgn0004781	2	0	0	0	0	6	0	0	0	0	2	0	0	0	6	0	1	0
FBgn0004782	15	0	0	1	3	10	7	11	32	0	1	9	8	14	0	0	22	7
FBgn0004783	2	0	0	0	0	1	0	1	2	0	1	2	7	0	0	0	2	0
FBgn0004784	0	359	170	598	637	586	647	0	589	108	730	1	0	0	17	674	4	647
FBgn0004795	33	1791	2511	136	264	126	267	33	186	2579	146	28	36	32	63	280	59	267
FBgn0004797	385	797	777	191	591	324	443	591	386	643	271	694	646	474	82	630	314	443
FBgn0004811	97	487	508	90	200	91	139	110	99	585	113	105	135	74	57	239	73	139
FBgn0004828	1504	8456	7320	2725	4208	4739	3387	2353	3125	5196	3755	2477	2705	1941	2264	3440	3295	3387
FBgn0004832	12	197	196	49	91	35	43	38	23	158	76	27	36	17	13	67	21	43
FBgn0004837	29	178	321	50	70	69	87	39	71	307	63	24	43	23	31	60	29	87
FBgn0004838	3019	7735	8735	2486	3090	2960	2693	3532	2997	7930	3118	2944	3420	2878	1754	2915	3190	2693
FBgn0004839	57	29	14	42	46	55	29	81	44	17	62	68	55	55	168	55	114	29
FBgn0004841	0	4	6	21	20	8	25	6	13	3	21	1	4	8	8	45	13	25
FBgn0004842	1	11	5	33	40	28	44	55	36	20	28	27	29	5	19	36	3	44
FBgn0004852	690	449	264	467	605	514	959	563	834	221	448	380	600	696	45	645	977	959
FBgn0004854	10	6	3	13	59	21	33	16	30	7	16	4	13	12	25	42	26	33
FBgn0004855	63	276	293	63	112	83	79	105	54	188	79	88	80	47	26	103	57	79
FBgn0004856	142	790	845	106	247	205	198	149	193	776	147	171	159	100	163	237	138	198
FBgn0004858	185	140	163	400	207	278	191	167	205	101	344	248	215	234	186	197	270	191
FBgn0004859	438	153	132	372	439	417	342	326	416	107	380	432	401	386	403	350	642	342
FBgn0004860	62	157	314	118	109	71	99	62	67	296	115	99	97	65	163	97	112	99
FBgn0004861	127	102	104	151	228	205	230	90	225	67	205	99	117	100	206	183	203	230
FBgn0004862	2	3	4	10	4	7	3	4	6	3	4	1	1	4	5	4	7	3
FBgn0004863	11	1	1	6	4	8	21	8	14	1	9	5	7	6	19	7	9	21
FBgn0004864	165	672	1109	204	243	183	194	156	183	1063	184	194	240	170	139	238	232	194
FBgn0004865	24	47	54	618	101	479	648	40	502	33	655	33	54	12	3553	89	11	648
FBgn0004867	4847	19103	15631	2755	4092	5738	4200	7980	5550	11722	4148	7352	6805	4457	3252	4306	5825	4200
FBgn0004868	1297	4313	3825	1186	1874	1868	1240	1694	1300	3445	1598	1820	2269	1049	1175	1894	1316	1240
FBgn0004870	7	23	38	89	26	24	34	7	51	26	28	11	14	12	46	25	20	34
FBgn0004872	6	1321	1682	12	17	101	18	8	251	1389	4	7	13	4	17	13	14	18
FBgn0004875	288	1438	2786	913	839	593	863	227	1019	2680	830	311	328	274	362	778	382	863
FBgn0004876	595	1103	1492	1165	1277	1051	1193	523	582	1480	1283	648	994	676	1341	1454	714	1193
FBgn0004878	11	5	4	0	0	6	1	20	6	1	0	8	7	14	2	0	8	1
FBgn0004880	36	60	65	335	201	142	225	35	223	66	238	32	32	79	65	316	81	225
FBgn0004882	4	2021	3697	543	773	62	772	78	202	2945	587	27	67	14	45	927	16	772
FBgn0004885	280	836	536	528	674	602	5015	323	4151	173	682	523	369	358	535	875	392	5015
FBgn0004888	1223	4220	2725	2137	4539	3660	4776	1755	5837	2397	3349	1540	1769	1315	822	3192	1440	4776
FBgn0004889	499	1458	2023	549	554	614	1218	453	1041	1878	576	562	502	450	226	627	586	1218
FBgn0004892	28	15	5	17	28	28	23	25	21	7	32	37	35	35	54	44	44	23
FBgn0004893	305	211	132	237	243	292	164	282	219	104	294	407	481	246	331	282	402	164
FBgn0004895	0	2	0	2	0	1	0	1	0	0	1	2	2	0	3	0	3	0
FBgn0004896	0	6	1	6	13	9	8	2	7	1	14	2	2	2	10	7	3	8
FBgn0004897	1	1	1	2	1	4	2	2	2	0	4	0	6	2	3	0	4	2
FBgn0004898	22	1	0	10	5	10	7	15	8	0	8	17	30	14	3	6	30	7
FBgn0004901	60	773	908	150	76	261	119	56	158	849	173	58	60	60	100	53	73	119
FBgn0004903	90	584	596	232	428	137	332	228	163	640	302	199	230	109	141	259	153	332
FBgn0004907	4661	4631	3283	6600	5252	8970	8433	7970	8287	2515	7766	5728	6162	4588	1788	6127	5265	8433
FBgn0004908	36	154	173	76	152	88	98	57	30	172	125	48	72	23	24	141	42	98
FBgn0004910	288	279	197	772	572	682	284	421	321	153	679	556	351	310	561	524	385	284
FBgn0004911	2	10	4	2	13	4	5	4	6	3	0	1	5	3	2	4	0	5
FBgn0004913	96	1033	1477	168	341	132	207	132	125	1408	179	122	128	77	65	278	126	207
FBgn0004914	386	1009	1037	466	1056	507	502	260	623	966	517	538	370	372	282	884	445	502
FBgn0004915	84	537	568	135	376	198	215	185	150	556	247	138	199	87	67	283	130	215
FBgn0004919	55	202	78	227	314	183	967	86	1266	68	227	241	146	83	108	240	107	967
FBgn0004921	568	1252	871	1516	2090	2022	2416	848	1964	691	1919	872	831	598	957	2013	688	2416
FBgn0004924	510	3073	3916	652	757	874	789	434	833	3461	796	438	532	475	468	629	639	789
FBgn0004926	796	1799	1698	470	657	666	624	1283	525	1038	642	842	933	627	206	628	544	624
FBgn0004956	3	9	2	7	4	1	17	4	1	2	9	3	4	4	4	4	4	17
FBgn0004957	33	278	286	31	79	24	43	37	44	297	52	34	39	17	68	57	41	43
FBgn0004959	37	38	47	4	26	17	12	25	15	15	7	22	46	20	23	3	55	12
FBgn0005198	164	452	664	200	326	186	212	199	287	559	167	209	221	140	121	248	200	212
FBgn0005278	1441	5189	4371	932	2186	1354	2153	2405	2757	3179	1321	2946	1631	1362	464	2448	1884	2153
FBgn0005322	175	918	790	194	358	304	271	375	265	611	281	254	257	171	116	337	137	271
FBgn0005355	53	470	464	72	129	109	102	101	79	429	105	73	95	38	126	119	83	102
FBgn0005386	150	404	1683	349	328	202	309	164	191	1335	299	205	184	117	228	269	258	309
FBgn0005390	1	2195	3360	0	3	15	1	0	72	2861	1	0	0	0	4	1	3	1
FBgn0005391	3	158374	54285	0	64	6	3	0	5062	22920	0	1	0	0	0	22	45	3
FBgn0005411	195	1520	1349	248	376	314	306	275	293	1463	328	247	273	153	211	376	247	306
FBgn0005427	159	769	657	229	294	259	243	178	268	592	224	256	160	130	174	280	237	243
FBgn0005533	3524	13515	9126	2865	4295	6219	4574	5019	4902	7813	4377	5552	4559	3039	1079	3962	3950	4574
FBgn0005536	325	849	1269	1038	1186	978	1211	414	947	992	1135	478	463	425	463	1317	525	1211
FBgn0005558	35	27	105	53	41	38	81	42	48	30	39	50	49	37	33	65	55	81
FBgn0005561	11	30	71	172	131	121	127	12	119	35	147	13	14	26	84	130	22	127
FBgn0005564	18	127	82	332	172	265	369	29	296	64	290	38	41	59	92	160	61	369
FBgn0005585	3530	4671	4370	1667	3186	3056	2265	7151	1397	3157	2377	3026	5964	2512	1222	3977	3746	2265
FBgn0005586	38	94	81	414	313	365	578	56	389	51	428	40	59	59	102	316	51	578
FBgn0005590	0	0	0	1	0	0	1	0	1	0	3	0	0	0	0	1	0	1
FBgn0005593	5229	16172	11070	3934	4729	7293	5866	7223	6734	8550	5483	7886	6696	4722	3299	4585	6644	5866
FBgn0005596	48	1041	1461	58	123	61	97	67	83	1499	83	99	90	47	55	72	75	97
FBgn0005612	151	479	341	218	394	340	931	257	1176	217	292	507	592	58	314	326	134	931
FBgn0005613	20	25	17	24	32	18	36	15	51	8	28	19	25	17	16	28	38	36
FBgn0005614	4	729	375	11	943	410	646	10	561	252	82	3	1	6	0	1382	15	646
FBgn0005616	32	91	58	100	190	57	139	176	78	60	121	123	120	30	61	180	66	139
FBgn0005617	167	622	1611	179	250	162	170	219	190	1489	178	274	186	148	83	233	197	170
FBgn0005619	1	31	22	20	83	33	66	1	57	8	11	0	2	2	1	71	3	66
FBgn0005624	73	170	585	132	70	129	95	51	113	505	94	132	70	46	134	52	83	95
FBgn0005626	118	216	129	4534	785	7609	34289	98	48613	62	6010	52	152	100	17	1410	229	34289
FBgn0005631	85	75	66	265	204	228	279	94	280	47	295	99	113	72	238	195	147	279
FBgn0005632	1313	2225	4942	1148	1811	1087	1307	1294	1704	4076	1150	1957	1864	1064	850	1573	1680	1307
FBgn0005633	1	2812	962	8415	7679	14033	22487	1	31541	646	13378	0	1	0	200	1532	20	22487
FBgn0005636	57	17	19	50	64	62	123	29	78	13	47	58	87	37	46	74	77	123
FBgn0005638	1	26	15	68	49	64	74	1	72	10	113	0	1	0	68	32	0	74
FBgn0005640	580	818	1096	1108	635	756	1051	419	1020	846	854	481	530	589	563	743	889	1051
FBgn0005642	74	987	1203	78	163	80	100	93	97	1241	80	115	129	47	74	126	102	100
FBgn0005648	273	363	373	113	167	147	151	319	159	312	149	169	292	203	99	138	190	151
FBgn0005649	488	1835	2744	513	573	613	997	490	872	2484	665	470	671	461	423	607	541	997
FBgn0005654	0	0	0	0	0	0	0	0	0	0	0	0	0	0	0	0	0	0
FBgn0005655	122	1356	1647	29	29	59	76	134	179	1212	50	99	157	85	36	16	124	76
FBgn0005658	9	16	12	59	42	45	73	8	50	10	49	10	13	11	16	46	14	73
FBgn0005659	293	202	122	511	367	644	279	166	950	84	565	299	177	213	205	385	311	279
FBgn0005660	0	14	14	12	26	11	11	18	14	0	6	5	9	2	10	31	1	11
FBgn0005664	0	297	125	6290	84	7424	676	0	414	40	5262	0	0	0	158	130	1	676
FBgn0005666	47013	10598	9167	69253	42113	42757	50955	30672	67534	5299	54564	28192	32901	51826	6070	27139	111549	50955
FBgn0005670	1551	100	59	220	103	350	280	1568	622	36	411	1166	1992	981	230	80	2290	280
FBgn0005671	4222	4649	5146	1706	3914	3009	4234	4102	4451	4000	1995	5581	6603	4516	781	3672	3712	4234
FBgn0005672	180	786	531	275	440	279	448	610	426	410	302	419	506	186	580	317	317	448
FBgn0005674	1127	1059	1847	649	592	798	597	1033	846	1340	619	758	981	947	618	604	776	597
FBgn0005677	67	34	56	124	91	81	127	66	86	17	119	75	105	83	144	75	125	127
FBgn0005683	13	255	358	14	48	4	21	28	13	284	10	12	35	10	4	31	14	21
FBgn0005694	159	681	1284	217	228	232	182	122	213	1204	237	120	166	155	141	212	152	182
FBgn0005695	100	1988	2072	162	187	227	406	124	468	1908	162	212	153	56	119	170	123	406
FBgn0005696	28	684	789	8	9	16	21	52	42	846	10	15	41	30	7	11	30	21
FBgn0005771	272	268	172	410	375	443	362	164	417	115	516	285	289	314	377	326	332	362
FBgn0005775	18	57	46	576	128	319	262	36	201	43	369	27	30	40	262	197	42	262
FBgn0005777	199	967	1015	226	378	246	362	342	247	916	322	231	325	176	77	386	207	362
FBgn0005778	0	0	0	69	170	1	118	11	1	0	96	7	26	0	0	130	0	118
FBgn0005779	0	0	0	44	108	0	87	6	0	0	63	2	6	0	1	50	0	87
FBgn0008635	688	1321	1049	359	730	585	530	833	518	953	444	669	1127	570	410	656	637	530
FBgn0008636	3	2	2	8	8	4	15	1	10	0	8	3	2	2	0	9	2	15
FBgn0008646	11	4	3	13	12	17	13	8	10	5	13	9	6	8	13	19	11	13
FBgn0008651	19	9	7	27	39	24	33	8	22	9	40	11	9	9	24	57	26	33
FBgn0010014	14	31	34	86	92	103	118	22	112	10	108	9	12	8	29	69	16	118
FBgn0010015	104	65	43	101	263	182	425	109	602	31	158	72	98	163	7	170	198	425
FBgn0010019	0	0	0	0	0	0	0	0	0	0	0	0	0	0	0	0	0	0
FBgn0010038	437	44	38	9	17	23	8	600	9	11	9	1306	484	288	4	57	161	8
FBgn0010039	168	487	271	144	233	91	175	116	34	209	166	85	286	47	173	180	150	175
FBgn0010040	46	12	15	3	8	9	1	457	0	5	4	209	211	34	56	37	6	1
FBgn0010041	0	133	111	81	139	43	4	162	14	22	14	108	12	5	355	205	0	4
FBgn0010042	20	4	9	2	0	0	0	108	0	0	0	56	62	6	3	5	2	0
FBgn0010043	55	46	21	16	28	21	0	792	2	15	11	349	298	129	3	48	30	0
FBgn0010044	6	108	29	10	13	10	8	39	8	4	15	56	16	16	23	92	3	8
FBgn0010051	744	946	1486	731	884	648	950	398	1008	1402	748	644	771	662	574	866	987	950
FBgn0010052	48	28	7	1265	124	1497	1229	35	766	14	1419	18	75	36	367	46	61	1229
FBgn0010053	290	551	242	184	831	340	118	583	76	301	338	488	510	341	54	765	290	118
FBgn0010078	5545	25105	15530	3707	6684	9450	6648	9239	7649	15439	6604	9090	8308	5278	1284	6606	6440	6648
FBgn0010097	1	915	1003	0	0	6	0	0	8	802	0	1	1	0	1	0	0	0
FBgn0010100	4623	15020	8446	8885	41464	10174	17378	5889	26586	4920	11772	4597	4672	5086	2563	24085	6894	17378
FBgn0010105	47	36	21	112	83	105	79	33	94	14	109	29	48	21	77	99	39	79
FBgn0010109	11	10	10	3	0	2	55	11	27	10	0	6	16	7	2	1	17	55
FBgn0010113	1258	896	1663	1440	570	1030	474	584	582	1816	1095	898	904	1592	1956	571	2488	474
FBgn0010114	16	133	111	289	345	251	499	41	402	72	312	13	19	21	66	297	40	499
FBgn0010173	155	2113	2303	165	305	183	159	228	261	2598	196	225	233	140	121	252	173	159
FBgn0010194	35	134	166	86	46	81	44	27	41	168	91	32	40	32	173	34	48	44
FBgn0010197	2	48	148	13	11	2	6	1	8	112	9	4	6	1	1	13	4	6
FBgn0010198	5537	19114	13881	3215	5220	6962	5674	7424	6380	11473	5357	8023	6246	5022	3342	5027	6179	5674
FBgn0010213	505	1711	1323	655	1985	1074	1529	835	1374	1118	1098	732	791	514	306	1737	512	1529
FBgn0010215	534	672	1212	741	814	862	847	999	918	1176	964	776	699	473	367	802	787	847
FBgn0010217	13156	34842	20827	19982	70026	30891	42595	20659	59207	12670	27288	17623	18990	15412	4836	37715	16954	42595
FBgn0010220	52	276	202	37	76	61	66	64	62	137	46	57	65	36	26	75	47	66
FBgn0010222	67	1700	866	100	437	207	292	162	178	399	174	42	109	62	162	790	59	292
FBgn0010223	104	160	72	16	110	26	63	209	58	55	24	148	149	89	16	171	68	63
FBgn0010225	3576	3306	1042	3611	4966	5779	4663	2868	3923	1269	5251	3931	4452	2704	2164	6056	4320	4663
FBgn0010226	714	2436	1460	8911	9017	12601	21125	1451	34455	736	14763	901	1268	639	361	3988	507	21125
FBgn0010228	391	681	288	793	805	1006	551	797	779	282	1117	840	663	562	204	768	541	551
FBgn0010235	321	764	786	358	474	527	510	419	447	577	504	425	459	270	230	511	306	510
FBgn0010238	239	886	795	618	537	667	285	215	337	900	810	280	341	226	335	441	254	285
FBgn0010240	6	14	12	96	45	84	74	7	49	7	88	6	6	6	27	37	13	74
FBgn0010241	227	51	34	1	81	17	3	257	4	18	10	642	751	300	0	128	164	3
FBgn0010246	1436	1443	739	459	1224	1361	609	1897	825	625	570	2829	3361	2109	161	1028	750	609
FBgn0010247	932	1120	1937	2291	937	969	891	729	1237	1873	1259	957	993	954	762	1061	1774	891
FBgn0010258	0	1	5	40	169	0	83	129	3	1	68	65	109	1	2	131	3	83
FBgn0010263	272	995	405	2030	2338	1633	2215	325	2899	320	2037	292	341	513	671	1673	754	2215
FBgn0010265	4218	11551	7818	2777	3847	5160	4759	6337	4348	4625	4786	6292	4339	3703	1086	4277	4635	4759
FBgn0010269	67	546	608	56	97	103	59	96	89	618	78	110	120	69	65	100	88	59
FBgn0010278	159	1251	1330	69	210	117	103	246	111	1082	94	149	182	144	73	167	174	103
FBgn0010280	266	1179	1721	406	484	333	378	259	422	1694	431	340	333	275	289	505	379	378
FBgn0010282	128	550	557	86	198	117	183	246	86	449	145	149	209	109	55	165	131	183
FBgn0010287	16	159	143	25	53	26	45	41	25	101	38	22	18	8	10	65	20	45
FBgn0010288	211	1467	1418	440	854	313	971	438	397	969	651	278	387	154	192	886	243	971
FBgn0010292	77	771	599	53	107	105	102	109	102	514	63	37	73	66	41	89	48	102
FBgn0010294	151	0	0	0	0	26	0	940	1	0	0	332	257	682	1	0	138	0
FBgn0010295	1547	0	0	0	3	188	0	1930	0	0	0	785	1697	4406	4	0	1829	0
FBgn0010296	0	0	0	0	0	0	0	3	0	0	0	0	2	1	0	0	0	0
FBgn0010300	392	2998	4375	451	230	293	737	548	1578	4538	345	453	844	494	789	293	635	737
FBgn0010303	256	686	939	216	280	272	306	238	403	878	195	332	309	201	188	243	316	306
FBgn0010309	21	703	864	81	173	83	134	75	64	881	135	51	64	22	51	169	33	134
FBgn0010313	137	555	957	372	412	312	476	96	534	886	349	128	179	167	325	338	233	476
FBgn0010314	43	444	522	28	66	13	35	68	21	500	24	41	62	36	3	48	82	35
FBgn0010315	93	991	1174	98	87	102	100	96	102	1115	80	112	114	96	58	97	135	100
FBgn0010316	97	1353	1484	113	178	123	103	159	151	1556	130	137	195	67	139	105	144	103
FBgn0010317	0	404	415	6	6	6	5	3	15	340	5	4	5	0	2	8	4	5
FBgn0010323	0	2	2	2	4	2	6	2	1	0	6	1	1	1	1	8	1	6
FBgn0010328	409	2647	3901	245	457	353	270	414	403	3845	326	465	526	377	311	381	581	270
FBgn0010329	6	25	10	55	64	34	53	7	44	10	33	5	7	16	22	46	22	53
FBgn0010333	320	703	759	250	251	395	214	519	268	709	302	423	545	293	237	329	304	214
FBgn0010339	157	1000	959	128	277	228	190	372	127	870	204	196	274	176	64	240	133	190
FBgn0010340	28	178	161	59	79	72	56	68	59	126	66	46	59	44	29	77	52	56
FBgn0010341	679	1325	1126	526	450	867	474	851	570	1053	666	844	871	580	406	442	665	474
FBgn0010342	89	927	1106	45	53	71	55	89	66	1085	72	99	137	69	90	45	120	55
FBgn0010348	1761	2606	2115	1092	1675	1806	1685	4414	1469	1050	1457	2468	2726	1777	432	1929	1639	1685
FBgn0010350	360	989	808	707	1160	724	1061	596	610	701	839	371	564	334	186	1314	421	1061
FBgn0010352	2039	6516	4145	3700	18592	2791	9221	2159	13801	3136	4648	2183	2300	2426	525	11655	3397	9221
FBgn0010355	312	750	1287	294	472	316	250	308	268	1073	323	376	408	284	277	437	394	250
FBgn0010356	56	492	522	67	112	81	110	85	69	479	95	70	82	41	71	95	80	110
FBgn0010357	2549	8833	5506	0	12535	226	0	18287	9	2550	0	6989	13453	1492	74	9312	1147	0
FBgn0010358	2584	216	125	0	108	68	1	6863	3	27	0	5665	7229	1008	42	227	2893	1
FBgn0010359	0	0	0	0	0	0	0	0	0	0	0	0	0	0	0	0	0	0
FBgn0010379	312	1293	1314	493	738	632	1009	506	1080	1108	683	478	436	317	331	644	468	1009
FBgn0010380	356	1216	1115	411	537	629	529	313	624	1042	463	287	432	335	533	480	409	529
FBgn0010382	170	2074	3241	81	88	66	101	145	75	3331	63	142	150	135	25	61	125	101
FBgn0010383	212	371	186	71	151	139	75	188	108	99	80	61	140	155	119	103	316	75
FBgn0010385	0	687	45	19	45	2	0	5	0	38	10	0	0	1	131	65	1	0
FBgn0010387	655	3152	1789	294	4016	1122	1973	3966	1659	1214	556	2445	2171	835	19	9378	447	1973
FBgn0010388	1	1368	46	30	6	178	7	16	5	191	17	2	2	27	36	2	0	7
FBgn0010389	63	165	96	214	187	216	125	76	142	73	232	89	54	69	101	195	117	125
FBgn0010391	615	1004	915	261	624	388	441	813	335	895	405	671	890	575	313	489	614	441
FBgn0010395	120	207	100	101	136	158	108	221	122	51	130	304	317	140	28	172	60	108
FBgn0010397	502	686	411	421	483	1090	957	647	633	258	658	706	925	604	123	521	668	957
FBgn0010398	13	165	207	29	46	30	43	37	22	209	30	27	21	9	17	31	11	43
FBgn0010399	7	24	28	113	67	107	109	13	73	19	127	8	15	9	31	67	13	109
FBgn0010401	0	42	40	6	26	28	114	0	154	18	12	1	3	0	1	114	0	114
FBgn0010403	0	78	67	13	40	25	133	2	95	46	13	3	3	0	0	169	0	133
FBgn0010406	124	1024	788	249	502	358	370	166	293	618	349	208	225	145	137	478	239	370
FBgn0010407	16	8	2	14	21	19	16	15	12	3	27	12	13	10	10	17	30	16
FBgn0010408	5235	15707	12636	3566	4562	7105	5134	6645	6656	10150	4821	6732	6608	4458	1308	4160	6163	5134
FBgn0010409	5441	13481	8864	3575	4599	6379	5084	8557	4975	4802	5520	8222	6240	4453	2237	4832	5516	5084
FBgn0010411	6167	21032	14260	4146	6011	7901	6403	8388	7365	13560	6558	8863	8133	5337	2452	5728	6874	6403
FBgn0010412	3584	11137	9713	2047	2937	4867	3941	4265	4369	6778	3653	4684	4073	3112	1795	3223	3785	3941
FBgn0010414	8	20	7	23	55	18	54	20	64	13	37	18	14	15	11	38	23	54
FBgn0010415	1283	1514	2053	2566	1670	2150	2479	1210	2444	1523	2725	1613	1819	1277	819	1751	1958	2479
FBgn0010416	134	612	611	111	178	191	115	173	108	612	124	157	190	99	63	139	122	115
FBgn0010417	75	369	434	100	184	122	140	83	119	379	131	118	98	56	102	123	140	140
FBgn0010421	50	444	421	54	83	70	55	91	40	374	59	73	79	37	35	98	46	55
FBgn0010422	87	557	530	123	209	158	169	179	131	553	149	125	160	74	79	188	96	169
FBgn0010423	2829	344	158	707	467	2110	1699	4638	507	70	830	2712	3793	3267	15	232	5239	1699
FBgn0010424	4150	150	97	3405	210	6385	3492	4451	2564	36	4315	3969	4113	3545	145	190	6633	3492
FBgn0010425	2191	3266	1647	1	3999	247	0	12921	2	923	0	7414	19680	2131	56	668	1653	0
FBgn0010431	0	0	0	0	0	0	0	0	0	0	0	0	0	0	0	0	0	0
FBgn0010433	2	0	0	1	0	1	0	9	0	0	0	6	6	5	0	0	9	0
FBgn0010434	1063	1893	1085	2903	1838	3826	1987	1078	1900	729	3867	1197	1282	1212	691	1457	1632	1987
FBgn0010435	365	1517	717	954	3262	1317	4384	561	3015	476	1159	418	611	457	412	2714	386	4384
FBgn0010438	87	1021	902	27	40	89	46	214	119	824	78	84	112	67	36	66	59	46
FBgn0010441	57	412	390	71	92	115	79	58	129	386	85	63	75	38	248	91	62	79
FBgn0010452	84	50	67	125	82	132	109	78	111	34	148	100	89	80	227	63	114	109
FBgn0010453	17	5	11	49	32	32	23	26	20	6	41	28	26	22	124	32	28	23
FBgn0010470	855	525	341	639	524	820	478	941	474	243	815	906	1303	679	1129	665	651	478
FBgn0010473	95	139	212	1069	310	518	637	81	693	129	701	114	84	139	293	351	160	637
FBgn0010482	4479	992	800	4422	3176	4843	9746	4101	10152	535	4884	3039	2923	4030	507	2550	7259	9746
FBgn0010488	1734	4921	8648	2947	2858	3368	5597	1325	4406	7254	3436	2006	1981	1165	3558	2633	1759	5597
FBgn0010497	550	1541	1639	1246	439	1892	815	863	847	1458	1830	526	1564	1526	359	176	710	815
FBgn0010501	35	443	366	70	29	121	83	94	115	307	76	38	65	24	61	38	26	83
FBgn0010504	0	0	0	0	0	0	0	0	0	0	0	0	0	0	0	0	0	0
FBgn0010516	1079	2504	1646	750	2079	1446	1354	1781	1418	1438	1117	1504	1825	1126	354	1899	1214	1354
FBgn0010520	28	401	349	32	53	63	52	31	51	270	27	16	41	47	22	38	22	52
FBgn0010531	34	154	178	28	127	53	86	81	69	144	31	48	58	29	13	130	29	86
FBgn0010548	633	1295	804	1108	2394	1415	1332	1515	800	750	1351	863	1436	749	350	2159	709	1332
FBgn0010549	120	13	14	6	19	24	10	165	5	0	3	79	135	37	1	17	75	10
FBgn0010551	826	2687	2766	723	1079	995	832	1233	850	2327	931	966	928	724	538	865	497	832
FBgn0010583	131	423	622	272	386	216	389	185	296	517	361	162	183	125	309	368	153	389
FBgn0010590	252	1614	1445	358	991	646	948	517	677	1370	556	447	500	197	181	808	257	948
FBgn0010591	409	1004	815	546	474	684	359	831	325	669	579	543	842	458	272	539	313	359
FBgn0010602	210	1171	981	230	303	351	333	379	321	670	310	281	394	166	202	323	246	333
FBgn0010607	24	233	264	31	60	61	38	89	40	182	43	54	58	27	25	74	53	38
FBgn0010611	340	1099	1068	302	1090	433	391	385	391	882	356	258	279	349	506	1061	269	391
FBgn0010612	1623	7173	4272	2907	9388	5943	7749	4053	6958	3210	4898	3236	2766	1845	325	5740	1805	7749
FBgn0010620	314	652	583	307	537	366	599	418	486	587	286	471	405	357	69	506	362	599
FBgn0010621	643	2989	3026	401	410	806	342	1050	485	2970	526	546	790	526	581	372	519	342
FBgn0010622	65	363	244	78	173	186	104	96	117	254	153	102	128	78	114	132	89	104
FBgn0010638	982	909	938	288	441	627	394	960	326	715	370	853	1104	744	344	560	559	394
FBgn0010651	266	201	126	489	787	812	971	250	1355	134	564	57	333	347	179	790	172	971
FBgn0010660	214	909	1793	229	328	205	231	282	207	1369	213	198	265	174	241	216	271	231
FBgn0010741	201	1028	822	271	199	486	222	443	245	628	397	272	310	204	122	179	177	222
FBgn0010747	739	961	906	499	786	477	759	895	649	632	638	719	721	428	316	801	441	759
FBgn0010750	87	577	586	108	198	117	146	128	94	616	112	103	139	62	76	199	104	146
FBgn0010762	265	1096	1385	411	429	315	446	207	417	1195	379	311	291	243	385	422	385	446
FBgn0010768	38	272	339	47	57	40	20	32	29	300	36	47	40	35	18	38	68	20
FBgn0010770	51	368	384	18	55	68	65	77	77	231	33	42	46	47	20	43	53	65
FBgn0010772	159	383	424	235	251	221	238	204	227	355	232	206	219	155	145	275	235	238
FBgn0010774	246	2093	2673	195	317	401	322	358	288	1919	380	341	368	229	252	360	278	322
FBgn0010786	198	1668	1705	560	844	729	929	220	897	1687	619	258	235	261	269	755	177	929
FBgn0010803	193	682	688	129	281	165	203	315	113	602	180	164	269	183	92	233	135	203
FBgn0010808	335	1106	748	465	1689	908	890	556	1089	498	660	548	487	377	62	985	481	890
FBgn0010812	152	469	473	694	270	414	290	355	322	350	527	223	256	192	461	260	191	290
FBgn0010825	460	1530	2910	821	854	689	713	359	799	2470	653	531	466	416	638	720	658	713
FBgn0010830	62	442	529	70	108	85	117	127	111	463	73	78	95	76	63	108	85	117
FBgn0010877	154	1416	1492	354	541	486	535	211	561	1425	459	325	267	140	276	596	176	535
FBgn0010894	123	250	173	331	214	347	195	129	143	154	492	155	156	149	148	170	220	195
FBgn0010905	388	2158	3001	1301	891	996	1219	427	1446	2324	1297	522	598	351	1060	955	478	1219
FBgn0010909	642	2152	2569	1294	1131	1480	2350	742	3120	2081	1483	901	805	650	1250	839	846	2350
FBgn0010926	126	566	674	79	89	136	121	168	124	549	84	66	91	96	50	81	76	121
FBgn0011016	1650	1926	1505	421	758	849	754	2350	514	1220	729	1858	2030	1380	408	874	1063	754
FBgn0011020	26	384	553	7	34	24	25	33	21	557	20	45	40	24	27	36	35	25
FBgn0011202	309	1238	1099	544	513	869	531	494	515	782	662	662	514	310	320	547	473	531
FBgn0011204	269	2046	2085	380	1546	464	1037	283	1590	1853	511	311	326	342	170	759	315	1037
FBgn0011205	618	1443	1000	295	1823	447	1065	744	1275	742	402	853	963	448	180	1955	485	1065
FBgn0011206	257	605	526	2828	2957	850	2693	392	1527	430	2672	372	334	480	233	3181	345	2693
FBgn0011207	233	914	892	185	301	182	256	267	193	917	205	213	232	190	65	273	214	256
FBgn0011211	9396	25820	14490	13125	66940	17195	27833	13137	43985	8556	17092	11456	13721	10268	3627	25659	12165	27833
FBgn0011217	1463	4061	4225	1955	2559	2356	3369	1863	3338	3771	2283	1534	1887	1393	1299	2433	1580	3369
FBgn0011224	1254	1279	1884	2350	1273	749	1222	1262	1092	1603	1570	1373	1535	1250	710	1356	2016	1222
FBgn0011225	698	1934	1694	753	1850	453	2114	1005	1213	1399	830	1124	1363	718	803	1954	744	2114
FBgn0011227	1166	5315	2198	2442	8544	6617	6504	2748	5342	2443	4037	2484	1799	1233	68	5417	1176	6504
FBgn0011230	2556	4145	8569	3769	8053	2923	4734	2471	4124	6617	3734	3843	3658	2179	1833	6088	4736	4734
FBgn0011232	115	439	587	121	219	137	117	161	134	628	185	141	221	102	112	182	192	117
FBgn0011236	82	470	702	355	191	365	715	74	567	433	407	84	106	112	585	171	98	715
FBgn0011239	0	0	1	76	204	1	159	18	1	0	103	8	15	0	0	115	0	159
FBgn0011244	0	0	1	981	2253	3	2043	114	1	1	1432	53	90	0	0	1731	8	2043
FBgn0011259	164	187	374	851	387	258	410	157	507	367	476	138	137	201	390	411	245	410
FBgn0011260	148	848	1354	579	245	501	392	196	316	1183	567	134	180	154	344	224	294	392
FBgn0011270	0	1	0	342	1048	0	818	30	0	0	505	18	36	0	0	866	6	818
FBgn0011272	3545	11015	8873	1919	3180	4422	3871	3979	4322	7006	3264	4692	3949	3146	1404	3267	3674	3871
FBgn0011273	0	0	0	0	0	0	0	0	0	0	0	0	0	0	0	0	0	0
FBgn0011274	156	418	262	301	715	367	1267	252	1925	208	327	223	215	192	201	679	196	1267
FBgn0011276	0	1	1	2	3	2	0	1	0	0	0	0	0	1	1	2	0	0
FBgn0011277	1	2	0	6	0	7	1	0	0	0	10	0	0	2	13	3	1	1
FBgn0011278	11	6	1	13	27	4	21	9	7	3	30	7	13	8	7	31	13	21
FBgn0011279	2	15	10	2	25	1	66	2	35	12	9	1	2	0	0	60	1	66
FBgn0011280	0	597	376	4	1226	40	562	0	590	152	8	1	0	0	0	1405	6	562
FBgn0011281	0	60	49	27	27	42	111	0	126	31	20	1	1	0	0	115	1	111
FBgn0011282	0	8	11	5	25	1	11	1	9	3	5	0	0	1	1	24	1	11
FBgn0011283	24	38	29	64	26	146	159	37	136	17	120	26	46	38	6	67	39	159
FBgn0011284	7042	16214	11318	4620	5491	7483	6354	9501	6719	6921	6640	9444	7446	5845	1833	5195	8214	6354
FBgn0011286	1406	1271	736	5908	3865	2998	3331	913	6201	537	5225	1029	835	1499	1384	2071	3160	3331
FBgn0011288	130	317	395	1479	892	778	1165	228	1019	235	1385	145	113	174	220	915	203	1165
FBgn0011289	149	944	913	285	406	411	408	242	406	861	338	335	275	143	242	418	193	408
FBgn0011290	52	285	292	82	117	110	93	57	64	266	116	49	60	49	62	102	59	93
FBgn0011291	30	129	148	24	33	36	33	40	27	111	26	41	39	12	16	55	23	33
FBgn0011293	1	60	33	6	37	29	217	8	216	14	6	1	1	0	0	116	2	217
FBgn0011294	0	20	22	1	8	2	30	0	27	9	3	0	0	0	0	58	0	30
FBgn0011296	1059	786	213	1526	614	1245	117	1266	153	143	998	1016	2305	728	114	587	2216	117
FBgn0011297	85	331	414	188	102	185	95	142	75	320	147	103	131	98	34	126	58	95
FBgn0011300	326	589	1022	516	377	424	383	270	432	831	462	455	358	310	395	368	427	383
FBgn0011305	93	254	327	142	238	199	176	116	159	252	220	107	143	92	264	212	166	176
FBgn0011327	145	1104	966	281	545	166	558	305	326	777	378	211	302	142	68	609	176	558
FBgn0011335	38	144	183	28	48	32	55	43	45	152	44	35	49	18	20	60	36	55
FBgn0011336	1222	1284	960	555	1055	740	714	1735	467	751	694	1689	1966	1140	496	1210	1247	714
FBgn0011361	846	3480	2306	1582	4516	3391	3661	1900	4179	1830	2587	1692	1306	1048	224	2567	905	3661
FBgn0011455	613	2161	1277	1063	3852	1958	2382	1247	2676	865	1763	1065	954	681	110	2403	670	2382
FBgn0011474	113	627	1348	156	189	144	388	122	358	1389	166	139	149	125	133	126	128	388
FBgn0011476	46	271	230	119	243	211	195	143	135	146	202	86	88	64	47	215	71	195
FBgn0011481	246	1080	1637	352	383	334	262	271	379	1614	360	292	299	262	197	415	352	262
FBgn0011509	224	613	438	71	182	137	161	394	134	425	106	168	330	222	98	155	171	161
FBgn0011554	50	108	48	4	53	22	51	204	64	30	5	193	230	84	1	62	21	51
FBgn0011555	117	693	337	0	1024	20	141	1877	301	127	0	1005	1842	40	4	890	41	141
FBgn0011556	189	170	61	0	259	16	17	642	65	47	0	581	1040	473	3	208	128	17
FBgn0011559	0	6	5	24	12234	1	3025	11	2	6	190	1	9	0	0	18414	116	3025
FBgn0011566	24	302	328	83	78	104	64	45	50	271	115	49	62	25	43	71	38	64
FBgn0011569	10	0	3	73	75	16	68	57	7	2	101	63	55	0	1	67	21	68
FBgn0011570	281	667	674	229	242	404	222	443	217	492	318	408	497	250	165	247	352	222
FBgn0011573	166	621	551	222	360	310	292	262	179	473	295	171	239	150	111	375	215	292
FBgn0011576	89	160	77	92	436	162	74	165	87	71	114	189	193	53	70	370	78	74
FBgn0011581	11	40	17	36	152	50	96	28	52	8	31	19	9	18	7	174	11	96
FBgn0011582	17	35	70	252	112	77	122	5	238	42	118	11	10	26	54	114	24	122
FBgn0011584	485	1083	743	398	1072	552	787	702	496	502	638	633	699	587	337	1308	626	787
FBgn0011586	131	983	915	149	215	194	154	201	129	751	174	151	205	100	93	187	152	154
FBgn0011589	90	42	27	114	76	141	106	66	86	24	105	255	124	150	105	96	164	106
FBgn0011591	119	300	227	499	249	487	470	125	871	168	515	131	145	129	897	168	250	470
FBgn0011592	155	380	600	808	244	716	419	215	570	522	943	127	158	145	666	279	193	419
FBgn0011596	0	0	0	0	0	0	0	0	0	0	0	0	0	0	0	0	0	0
FBgn0011603	470	204	114	319	533	603	478	268	418	91	437	284	361	356	34	454	378	478
FBgn0011604	165	799	1144	225	308	170	262	296	131	1103	238	185	262	138	90	325	216	262
FBgn0011606	60	824	1252	243	467	47	385	130	39	997	289	83	105	51	34	689	101	385
FBgn0011638	397	2527	2359	142	311	286	320	627	420	2077	235	266	397	315	198	294	196	320
FBgn0011640	200	1011	1040	190	277	261	240	290	266	860	203	272	280	138	180	269	230	240
FBgn0011642	358	302	367	426	490	414	389	392	362	278	488	339	352	295	256	449	397	389
FBgn0011648	150	1134	1366	310	344	338	303	239	406	1151	359	336	279	165	251	329	243	303
FBgn0011653	17	0	0	23	16	15	1	17	0	0	18	18	17	18	156	1	41	1
FBgn0011655	86	496	549	116	148	139	120	96	140	500	140	121	117	70	156	161	123	120
FBgn0011656	506	736	952	746	849	639	971	419	1577	792	639	678	609	634	587	790	815	971
FBgn0011659	25	293	323	16	27	26	34	40	36	351	23	27	44	16	23	21	43	34
FBgn0011660	41	350	614	58	117	38	102	96	33	529	85	65	85	77	10	114	69	102
FBgn0011661	2101	3628	3663	1365	1913	2314	2928	2849	2825	2587	1426	2594	2800	1967	839	1778	2376	2928
FBgn0011666	317	745	1123	1446	727	770	1392	292	1264	949	929	318	296	360	594	820	505	1392
FBgn0011668	0	5	2	101	23118	2	2995	0	7	3	681	0	0	0	0	20394	78	2995
FBgn0011669	0	14	14	25	63800	1	10645	0	5	22	424	0	0	0	1	68227	307	10645
FBgn0011670	0	1	1	52	6327	0	1298	0	1	4	521	0	0	0	0	5414	30	1298
FBgn0011672	338	1317	1367	309	494	469	474	458	558	1049	486	643	583	316	151	527	363	474
FBgn0011674	42	337	275	43	119	54	100	41	183	249	49	65	85	19	47	120	31	100
FBgn0011676	13	73	49	85	78	55	81	14	60	22	64	3	11	10	21	85	31	81
FBgn0011692	80	825	1084	11	43	19	27	91	25	1107	17	77	103	54	8	31	95	27
FBgn0011693	0	1525	541	688	2856	1213	1114	1	816	382	1033	0	1	1	138	2830	17	1114
FBgn0011694	0	8	13	0	41311	0	4341	1	3	16	0	0	0	1	0	48145	153	4341
FBgn0011695	287	3853	1128	3007	11672	7645	12875	388	6663	733	3450	302	312	250	61	10124	323	12875
FBgn0011701	10	52	21	54	145	51	85	12	98	25	62	12	7	12	71	126	26	85
FBgn0011703	226	2619	3201	50	20	99	96	290	244	2819	54	163	256	154	38	20	191	96
FBgn0011704	248	4466	4406	34	74	147	168	235	336	4435	93	135	311	193	80	83	227	168
FBgn0011705	41	1913	1141	41	161	73	347	39	594	1098	58	29	46	37	20	105	22	347
FBgn0011706	8	7	0	240	9	226	13	19	19	1	314	11	24	4	240	13	15	13
FBgn0011708	179	706	714	264	506	323	565	262	444	585	317	208	331	176	221	491	212	565
FBgn0011710	132	1234	1158	218	199	337	126	167	168	1020	324	176	212	103	238	212	180	126
FBgn0011715	60	523	591	42	98	94	54	84	66	628	70	75	100	60	88	87	85	54
FBgn0011722	4727	1146	295	4263	1577	4581	2203	4063	1572	168	5675	4305	6707	6144	760	556	5771	2203
FBgn0011723	25	18	10	21	33	30	30	14	21	11	25	11	8	22	17	40	44	30
FBgn0011725	242	1505	1998	1105	1503	362	1558	329	373	1948	1250	323	398	211	326	1521	327	1558
FBgn0011726	2293	7195	5709	1760	1350	3634	2590	5814	2212	3301	2829	4042	4616	2708	310	1787	3059	2590
FBgn0011737	47	397	484	149	331	84	271	98	70	422	201	60	74	35	70	285	53	271
FBgn0011739	200	680	1089	456	493	436	488	178	437	986	490	294	262	209	216	491	283	488
FBgn0011740	134	629	756	165	304	116	184	184	97	677	186	172	196	90	136	323	175	184
FBgn0011741	63	305	264	66	124	127	101	91	119	294	101	88	122	70	100	106	92	101
FBgn0011742	371	1580	1321	371	373	513	316	626	298	1030	473	556	665	379	196	407	365	316
FBgn0011743	0	1	0	207	598	1	444	95	0	0	317	35	99	0	0	521	2	444
FBgn0011745	350	1215	1037	350	589	635	633	604	627	868	481	536	669	325	196	455	351	633
FBgn0011746	10	28	35	73	108	68	111	31	99	23	81	15	10	29	25	61	38	111
FBgn0011747	1424	1547	2625	2349	2214	2499	2557	2214	2385	2622	2686	2493	2075	1445	914	2213	2092	2557
FBgn0011754	405	1363	1296	482	1609	579	655	369	874	1050	637	356	354	393	113	1421	693	655
FBgn0011758	2	11	2	5	15	8	20	3	30	8	5	2	3	6	26	16	12	20
FBgn0011760	975	1232	1419	2049	1325	1768	2422	1910	2647	1425	1999	1210	1430	992	509	1457	1193	2422
FBgn0011761	1	25197	29395	2	48	53	7	7	372	30774	5	4	4	0	0	17	15	7
FBgn0011762	29	292	365	17	19	19	25	55	63	311	14	30	37	19	8	16	26	25
FBgn0011763	298	1386	1807	169	361	282	336	346	418	1371	233	319	367	268	163	344	366	336
FBgn0011766	559	1116	1684	580	433	520	417	438	450	1552	554	545	677	566	484	496	729	417
FBgn0011768	712	1694	1527	381	927	779	852	744	1087	1429	582	654	830	599	392	839	653	852
FBgn0011769	31	128	112	49	88	55	52	72	39	69	58	43	55	27	12	68	21	52
FBgn0011770	286	1515	1069	170	864	717	429	585	599	881	336	676	548	323	181	2085	304	429
FBgn0011771	220	554	699	255	274	365	231	350	251	621	345	311	323	202	309	270	274	231
FBgn0011774	39	517	653	20	62	26	19	57	18	627	28	45	39	45	16	56	31	19
FBgn0011785	189	1091	2356	335	440	306	370	198	516	1767	300	252	282	142	281	362	298	370
FBgn0011787	97	593	615	212	196	436	194	233	212	541	315	118	142	109	154	171	74	194
FBgn0011802	53	218	479	126	230	54	164	98	36	629	67	76	72	55	19	106	67	164
FBgn0011812	0	0	0	0	0	0	0	0	0	0	0	1	1	1	0	0	0	0
FBgn0011817	219	490	1075	1001	540	548	1038	232	1203	1084	714	243	325	278	319	500	556	1038
FBgn0011818	73	971	1111	192	327	169	284	166	218	1166	235	150	225	61	93	252	113	284
FBgn0011822	0	0	0	0	0	0	0	0	0	0	0	0	0	0	0	0	0	0
FBgn0011824	96	991	682	23	67	79	69	197	84	619	28	89	64	67	25	50	62	69
FBgn0011826	168	1060	1122	255	324	230	285	156	364	1001	312	177	188	173	173	306	207	285
FBgn0011828	986	475	195	1076	652	1178	642	505	589	199	1321	288	391	472	740	536	1126	642
FBgn0011829	47	11	6	66	20	74	40	37	34	3	54	32	94	47	125	31	70	40
FBgn0011832	0	219	63	0	0	0	0	0	89	80	0	0	0	0	0	0	0	0
FBgn0011834	113	628	118	1	1	16	0	166	57	26	3	0	148	451	1	96	98	0
FBgn0011836	95	420	598	74	153	94	68	150	61	510	109	99	149	93	54	137	130	68
FBgn0011837	656	1332	1963	871	892	834	801	693	1374	1453	903	819	659	704	662	1051	1053	801
FBgn0011840	2	0	0	0	0	0	0	0	0	0	0	0	0	0	0	0	0	0
FBgn0011844	0	0	0	0	0	0	0	0	0	0	0	0	0	0	0	0	0	0
FBgn0011845	0	0	0	0	0	0	0	0	0	0	0	0	0	0	0	0	0	0
FBgn0011848	0	0	0	0	0	0	0	0	0	0	0	0	0	0	0	0	0	0
FBgn0011849	3	8	2	3	3	8	2	4	3	1	4	1	4	2	2	5	2	2
FBgn0011850	0	0	1	0	0	0	0	0	1	0	0	0	1	0	1	0	0	0
FBgn0011851	1	0	0	0	0	0	0	0	0	0	0	1	0	0	0	0	0	0
FBgn0011852	0	0	0	0	0	0	0	0	0	0	0	0	0	0	0	0	0	0
FBgn0011853	0	0	0	0	0	0	0	0	0	0	0	0	0	0	0	0	0	0
FBgn0011854	0	0	0	0	0	0	0	0	0	0	0	0	0	0	0	0	0	0
FBgn0011855	0	0	0	0	0	0	0	0	0	0	0	0	0	1	0	0	0	0
FBgn0011858	0	0	0	0	0	0	0	0	0	0	0	0	0	0	0	1	0	0
FBgn0011859	0	0	0	0	0	0	0	0	0	0	0	0	0	0	0	0	0	0
FBgn0011860	0	0	0	0	0	0	0	0	0	0	0	0	0	0	0	0	0	0
FBgn0011861	0	0	0	0	0	0	0	0	0	0	0	0	0	0	0	0	1	0
FBgn0011862	0	0	0	0	0	0	0	0	0	0	0	0	0	0	0	0	0	0
FBgn0011863	0	0	0	0	0	0	0	0	0	0	0	0	0	0	0	0	0	0
FBgn0011864	0	0	0	1	0	0	0	0	2	0	0	0	0	0	0	0	0	0
FBgn0011865	0	0	0	0	0	0	0	0	0	0	0	0	0	0	0	0	0	0
FBgn0011866	0	0	0	0	0	0	0	0	0	0	0	0	0	0	0	0	0	0
FBgn0011867	0	0	0	0	0	0	0	0	0	0	0	0	0	0	0	0	0	0
FBgn0011868	0	0	0	0	0	0	0	0	0	0	0	0	0	0	0	0	0	0
FBgn0011869	0	0	0	0	0	0	0	0	0	0	0	0	0	0	0	0	0	0
FBgn0011870	0	0	0	0	0	0	0	0	0	0	0	0	0	0	0	0	0	0
FBgn0011871	0	0	0	0	1	0	0	0	0	0	0	1	0	0	0	0	0	0
FBgn0011872	0	0	0	1	0	0	0	0	1	0	0	0	0	0	0	0	0	0
FBgn0011877	0	0	0	0	0	0	1	0	0	0	0	1	0	0	0	0	1	1
FBgn0011878	11	6	4	5	10	11	10	4	3	3	6	6	4	12	1	0	2	10
FBgn0011879	1	0	0	0	0	0	0	0	0	0	0	0	0	0	0	0	0	0
FBgn0011880	0	0	1	0	1	0	0	0	0	0	0	0	0	1	0	1	0	0
FBgn0011881	0	0	0	0	0	0	0	0	0	0	0	0	0	0	0	0	0	0
FBgn0011882	1	0	0	3	1	0	0	0	0	0	1	0	1	0	0	0	0	0
FBgn0011883	0	0	0	0	0	0	0	0	0	0	0	0	0	0	1	0	0	0
FBgn0011884	1	0	0	0	1	2	0	1	0	0	1	0	1	0	1	1	0	0
FBgn0011885	0	0	0	0	0	1	0	0	0	0	0	0	0	0	0	0	0	0
FBgn0011887	0	0	0	0	0	0	0	0	0	1	0	0	0	0	0	0	0	0
FBgn0011888	0	0	0	0	0	0	0	0	0	0	0	0	0	0	0	0	0	0
FBgn0011889	0	0	0	0	0	0	0	0	0	0	0	0	0	0	0	0	0	0
FBgn0011890	2	12	2	5	11	3	4	0	1	2	1	0	2	3	3	6	3	4
FBgn0011891	0	0	0	0	0	0	0	0	0	0	0	0	0	0	0	0	0	0
FBgn0011892	0	0	0	0	0	0	0	0	0	0	0	0	0	0	0	0	0	0
FBgn0011893	0	0	0	0	0	0	0	0	0	0	0	0	0	0	0	0	0	0
FBgn0011894	0	0	0	0	0	0	0	0	0	0	0	0	0	0	0	0	0	0
FBgn0011895	0	0	0	0	0	0	0	0	0	0	0	0	0	0	0	0	0	0
FBgn0011896	0	0	0	0	1	0	0	0	0	0	0	0	0	0	0	0	0	0
FBgn0011897	0	0	0	0	1	0	0	0	1	0	0	0	0	0	0	0	0	0
FBgn0011902	0	1	0	0	0	0	0	0	0	0	0	0	0	0	0	0	0	0
FBgn0011904	0	0	0	0	0	0	0	0	0	0	0	0	0	0	0	0	0	0
FBgn0011905	0	0	0	0	0	0	0	0	0	0	0	0	0	0	0	0	0	0
FBgn0011906	0	0	0	0	0	0	0	0	0	0	0	1	0	0	0	0	0	0
FBgn0011909	0	0	0	0	0	0	0	0	0	0	0	0	0	0	0	0	0	0
FBgn0011910	3	3	1	1	2	2	1	4	0	1	0	2	1	1	0	1	0	1
FBgn0011915	0	0	0	0	0	1	0	1	0	1	0	0	0	0	0	0	0	0
FBgn0011916	0	0	0	0	0	0	0	0	0	0	0	0	0	0	0	0	0	0
FBgn0011919	0	0	0	0	0	0	0	0	0	0	0	0	0	0	0	0	0	0
FBgn0011921	0	0	0	0	0	0	0	0	0	0	0	0	0	0	0	0	0	0
FBgn0011927	1	0	0	0	0	0	0	0	0	0	0	0	0	0	0	0	0	0
FBgn0011928	0	0	0	0	0	0	0	0	0	0	0	0	0	0	0	0	0	0
FBgn0011931	0	0	0	0	0	1	0	0	0	1	0	0	0	0	0	0	0	0
FBgn0011932	0	0	0	0	0	0	0	0	0	0	0	0	0	0	0	1	0	0
FBgn0011933	0	0	0	0	0	0	0	0	0	0	0	0	0	0	0	0	0	0
FBgn0011934	0	1	0	0	0	1	0	0	0	0	0	0	1	0	0	0	0	0
FBgn0011935	0	0	0	0	0	0	0	0	0	0	0	0	0	0	0	0	0	0
FBgn0011936	0	0	0	0	0	0	0	0	0	0	0	0	0	0	0	0	0	0
FBgn0011937	0	0	1	0	0	0	0	1	0	0	0	0	0	0	0	0	0	0
FBgn0011938	0	0	0	0	0	0	0	0	0	0	0	0	0	0	0	0	0	0
FBgn0011944	3	3	1	1	5	1	1	2	0	0	1	1	1	4	1	1	0	1
FBgn0011945	0	0	0	0	0	1	1	0	0	0	0	0	0	1	0	0	0	1
FBgn0011948	0	0	0	0	0	0	0	0	0	0	0	0	0	0	0	0	0	0
FBgn0011949	0	0	0	0	0	0	0	0	0	0	0	0	0	0	0	0	0	0
FBgn0011950	0	0	0	0	0	0	0	0	0	0	0	0	0	0	0	0	0	0
FBgn0011951	0	0	0	0	0	0	0	0	0	0	0	0	0	0	0	0	0	0
FBgn0011952	0	0	0	0	0	0	0	0	0	0	0	0	0	0	0	0	0	0
FBgn0011953	0	1	0	0	0	0	0	0	0	0	0	0	0	0	0	0	0	0
FBgn0011954	0	1	0	0	0	0	0	0	0	0	0	0	0	0	0	0	0	0
FBgn0011955	0	0	0	0	0	0	1	0	0	0	0	1	0	0	0	0	0	1
FBgn0011956	0	0	0	0	0	1	0	0	0	0	0	0	0	0	1	0	0	0
FBgn0011957	0	0	0	0	1	0	0	1	0	0	0	0	0	0	0	0	0	0
FBgn0011958	0	0	0	0	1	0	0	0	0	0	0	0	0	0	0	0	0	0
FBgn0011959	0	0	0	0	0	0	0	1	0	0	0	0	1	0	0	1	0	0
FBgn0011960	0	0	1	0	0	0	0	0	0	0	0	0	0	0	0	0	0	0
FBgn0011961	0	1	0	0	1	2	0	0	0	0	0	0	0	0	1	0	0	0
FBgn0011962	1	0	0	0	0	0	0	0	1	0	1	0	0	0	0	0	0	0
FBgn0011963	0	0	0	0	0	0	0	0	0	0	0	0	0	0	0	0	0	0
FBgn0011965	0	0	0	0	0	0	0	0	0	0	0	0	0	0	0	0	0	0
FBgn0011966	1	0	0	0	0	0	0	0	0	0	0	0	0	0	0	0	0	0
FBgn0011970	0	0	1	1	0	0	0	0	0	0	0	0	0	0	0	0	0	0
FBgn0011971	0	2	1	0	0	0	0	1	1	0	0	1	0	0	0	0	0	0
FBgn0011974	0	1	0	0	0	0	0	1	0	0	0	0	0	0	0	0	1	0
FBgn0011975	0	0	0	0	0	0	0	0	1	0	0	0	0	2	0	0	0	0
FBgn0011976	1	1	0	0	0	0	1	0	0	0	0	0	0	0	0	0	0	1
FBgn0011977	0	1	1	1	2	1	4	0	0	0	2	1	0	0	0	0	0	4
FBgn0011980	2	0	2	0	2	1	1	2	1	0	0	4	1	0	0	0	0	1
FBgn0011981	0	1	1	0	0	1	0	2	0	0	2	0	0	0	0	0	0	0
FBgn0011982	5	6	0	1	0	0	1	2	1	0	3	0	0	0	0	0	0	1
FBgn0011983	0	1	0	1	0	0	0	0	0	0	1	1	0	0	0	0	0	0
FBgn0011984	0	0	0	0	0	0	0	0	0	0	0	0	0	0	0	0	0	0
FBgn0011985	1	0	0	0	0	0	1	0	0	0	2	1	1	0	1	1	0	1
FBgn0011986	0	0	0	0	0	0	0	0	0	0	0	0	0	1	0	0	0	0
FBgn0011987	2	3	1	1	2	1	0	0	2	0	1	1	1	1	0	0	1	0
FBgn0011993	1	2	1	1	0	4	3	2	2	0	2	0	1	0	0	0	0	3
FBgn0011994	1	1	0	1	0	3	0	2	0	0	0	2	0	1	0	0	0	0
FBgn0011998	0	0	0	0	0	0	0	0	0	0	0	0	0	0	0	0	0	0
FBgn0011999	0	0	0	0	0	0	0	0	0	0	0	0	0	0	0	0	0	0
FBgn0012000	0	0	0	1	0	0	0	0	0	0	0	0	0	0	0	0	0	0
FBgn0012001	0	0	0	0	0	0	0	0	0	0	1	0	0	0	0	0	0	0
FBgn0012002	0	0	0	0	0	0	0	0	0	0	0	0	0	0	0	0	0	0
FBgn0012003	0	1	0	0	0	0	0	0	0	0	0	0	0	0	0	0	0	0
FBgn0012004	0	0	0	0	0	0	0	0	0	0	0	0	0	0	0	0	0	0
FBgn0012009	0	0	0	0	0	0	0	0	0	0	0	0	0	0	0	0	0	0
FBgn0012010	0	0	0	0	0	0	0	0	0	0	0	0	0	0	0	0	0	0
FBgn0012011	0	1	0	0	0	0	0	0	0	0	0	0	0	0	0	0	0	0
FBgn0012016	0	1	0	1	0	0	0	0	0	0	0	0	0	0	0	0	0	0
FBgn0012017	0	3	1	1	0	0	0	0	0	0	0	5	0	0	0	0	0	0
FBgn0012018	0	0	0	0	0	0	0	0	0	0	0	0	0	0	0	0	0	0
FBgn0012024	0	0	0	0	0	0	0	0	0	0	0	0	0	0	0	0	0	0
FBgn0012025	0	0	0	0	0	0	0	0	0	0	0	0	0	0	0	0	0	0
FBgn0012026	0	0	0	0	0	0	0	0	0	0	0	0	0	0	0	0	0	0
FBgn0012027	1	1	1	0	0	1	1	0	1	2	0	0	0	3	0	1	0	1
FBgn0012028	0	0	0	0	0	0	1	1	0	0	0	1	0	0	0	0	0	1
FBgn0012034	1633	6440	4252	493	7196	849	2115	1776	1867	2518	665	439	2600	1044	143	10330	2020	2115
FBgn0012036	3296	8138	5583	1133	10825	1947	5492	6982	5221	5185	2053	3583	5814	4063	478	12894	3613	5492
FBgn0012037	777	915	350	1046	1242	1418	1701	1508	1007	388	1339	1863	2737	1067	357	1177	876	1701
FBgn0012042	3	1252	18	107	16	50	15	6	6	83	7	0	3	10	34	37	2	15
FBgn0012051	359	428	328	416	479	611	692	502	614	251	502	359	385	431	128	513	594	692
FBgn0012058	103	564	902	240	355	181	353	154	268	865	226	132	143	95	187	327	135	353
FBgn0012344	32	38	25	48	52	29	40	70	19	8	39	72	45	26	4	80	30	40
FBgn0013263	8	34	29	13	12	10	9	11	11	25	10	10	8	7	9	6	12	9
FBgn0013269	395	3856	3260	122	169	318	211	764	487	2229	163	332	449	273	70	211	222	211
FBgn0013272	2585	4119	2334	3178	5622	4449	9984	3502	10851	1639	3768	3383	3764	2393	1947	5208	2517	9984
FBgn0013275	0	0	0	2	1	1	0	0	0	0	0	0	0	0	0	2	0	0
FBgn0013276	0	2	0	2	3	0	1	1	0	0	0	0	0	0	0	14	0	1
FBgn0013277	0	0	1	19	0	6	6	0	1	1	0	0	0	0	4	0	3	6
FBgn0013278	5	6	6	415	78	23	12	5	18	8	37	6	9	1	26	123	7	12
FBgn0013279	1	3	2	95	19	5	2	2	5	0	6	2	4	0	5	39	2	2
FBgn0013300	0	0	0	314	970	0	639	78	2	0	460	34	61	0	0	584	3	639
FBgn0013301	0	0	0	413	903	1	957	86	2	0	611	28	102	0	0	890	4	957
FBgn0013303	123	537	519	243	311	326	314	147	261	501	327	119	158	77	67	278	109	314
FBgn0013305	337	1401	949	610	1210	967	889	445	668	819	888	432	556	354	338	1225	457	889
FBgn0013307	202	333	153	77	674	182	196	99	336	79	217	148	93	82	34	132	271	196
FBgn0013308	152	9	0	7	6	12	25	240	9	18	14	377	178	121	0	15	288	25
FBgn0013323	0	1	0	8	28	47	15	3	3	1	15	0	5	2	6	9	1	15
FBgn0013325	4705	16800	10648	3550	5420	7031	5283	6384	6648	9779	5355	6708	6038	3927	1559	4395	5344	5283
FBgn0013334	291	881	968	1590	1182	1258	2220	349	1950	685	1611	479	399	290	345	1344	429	2220
FBgn0013342	38	169	127	681	547	564	852	68	637	77	584	54	53	65	85	625	82	852
FBgn0013343	0	0	0	0	0	0	0	0	0	0	0	0	0	0	0	0	0	0
FBgn0013347	123	836	691	206	363	358	325	252	268	474	303	253	226	127	128	321	152	325
FBgn0013348	10	1482	612	3473	3879	6056	8304	2	6967	384	6407	3	8	4	284	2617	42	8304
FBgn0013432	55	217	161	105	99	129	104	107	65	128	96	44	73	53	36	90	27	104
FBgn0013433	9	3	9	85	36	51	52	5	35	11	73	7	5	6	20	48	17	52
FBgn0013435	36	134	125	24	45	44	20	38	35	66	26	29	40	19	7	43	19	20
FBgn0013467	24	157	102	844	475	803	1145	49	854	57	866	31	43	50	89	366	55	1145
FBgn0013469	54	128	141	157	110	185	100	50	78	66	148	96	75	71	70	134	109	100
FBgn0013531	19	167	166	21	55	30	34	47	20	148	28	30	49	25	15	51	17	34
FBgn0013548	19	702	964	22	41	27	33	30	38	1050	22	26	42	22	22	14	30	33
FBgn0013563	96	358	341	142	313	198	543	138	1138	303	199	144	154	85	46	154	96	543
FBgn0013576	1211	3269	4893	2686	2618	2062	7504	1185	8524	3926	2440	1886	2127	1136	1360	3029	1644	7504
FBgn0013672	18425	56060	36417	44176	66622	52503	87748	30175	51753	41174	80941	39246	25924	14905	7359	58106	16878	87748
FBgn0013673	4	11	6	3	18	12	7	8	13	5	10	5	6	3	1	9	7	7
FBgn0013674	87197	303368	163637	127891	316343	246428	293885	116081	284612	126647	193644	114511	110685	87245	60687	261438	114875	293885
FBgn0013675	24928	82655	42715	35988	72760	87401	81992	37935	65916	36734	61942	35471	31616	23499	16225	60766	27699	81992
FBgn0013676	51580	148625	84436	80474	170496	159168	180224	74798	163790	71858	129791	71344	61027	52450	31732	124348	56846	180224
FBgn0013678	29648	108034	60973	80099	194997	97918	184701	53502	110998	66608	138355	48148	40480	27977	15828	154625	32218	184701
FBgn0013679	7378	33333	15771	15668	36101	32073	33284	13465	23572	14966	29779	12632	11030	7377	2949	28061	7805	33284
FBgn0013680	516	2256	465	1475	1716	2818	1607	1397	1528	876	2062	907	1230	643	392	1008	741	1607
FBgn0013681	3547	19839	7541	6418	12136	26725	17820	5807	11029	7192	13528	5107	4991	2831	2365	10864	3509	17820
FBgn0013683	23	47	15	17	98	42	33	26	43	20	39	58	47	24	6	47	33	33
FBgn0013684	8397	27596	14357	20324	30135	24780	38579	19964	27041	19089	31276	13766	14403	9566	4490	29086	8920	38579
FBgn0013685	105	298	60	140	995	190	222	87	433	58	203	246	249	55	27	438	144	222
FBgn0013686	456379	1060978	649328	488171	1448150	769659	918224	458195	1004819	647106	718238	544167	605835	374103	187781	813840	717650	918224
FBgn0013687	0	0	0	0	0	0	0	0	0	0	0	0	0	0	0	0	0	0
FBgn0013688	18005	18942	14333	17678	25948	12864	14110	8997	22574	21510	12168	15620	13361	24219	4299	15802	21088	14110
FBgn0013689	0	4	0	0	5	5	1	0	0	5	4	1	0	0	0	1	0	1
FBgn0013690	2	12	7	3	20	22	8	17	6	8	21	11	2	5	3	11	2	8
FBgn0013691	0	0	0	0	0	0	0	0	0	0	0	0	0	0	0	0	0	0
FBgn0013692	0	0	0	0	0	0	0	0	0	0	0	0	0	0	0	0	0	0
FBgn0013693	0	0	0	0	0	0	0	0	0	0	0	0	0	0	0	0	0	0
FBgn0013694	0	0	0	0	0	0	0	0	0	0	0	0	0	0	0	0	0	0
FBgn0013695	0	0	0	0	0	0	0	0	0	0	0	0	0	0	0	0	0	0
FBgn0013696	0	11	5	4	32	9	4	3	6	17	9	2	4	1	0	6	0	4
FBgn0013697	0	0	0	0	0	0	0	0	0	0	0	0	0	0	0	0	0	0
FBgn0013698	0	0	0	0	0	0	0	0	0	0	0	0	0	0	0	0	0	0
FBgn0013699	0	0	0	0	0	0	0	0	0	0	0	0	0	0	0	0	0	0
FBgn0013700	2	5	5	4	5	1	2	7	1	7	6	1	2	1	1	2	1	2
FBgn0013701	0	0	0	0	0	0	0	0	0	0	0	0	0	0	0	0	0	0
FBgn0013702	2	9	5	5	11	15	4	14	7	3	6	5	2	1	3	6	0	4
FBgn0013703	2	16	7	6	19	16	16	22	9	6	19	3	6	1	3	5	1	16
FBgn0013704	0	0	0	0	0	0	0	0	0	0	0	0	0	0	0	0	0	0
FBgn0013705	0	0	0	0	0	0	0	0	0	0	0	0	0	0	0	0	0	0
FBgn0013706	0	0	0	0	0	0	0	0	0	0	0	0	0	0	0	0	0	0
FBgn0013707	4	6	1	2	17	7	6	6	2	4	4	3	5	2	0	1	1	6
FBgn0013708	0	0	0	0	0	0	0	0	0	0	0	0	0	0	0	0	0	0
FBgn0013709	1	11	6	8	21	16	10	5	6	5	9	6	10	0	1	4	1	10
FBgn0013710	10	100	34	41	67	29	57	59	81	55	71	37	46	14	60	41	5	57
FBgn0013717	59	459	287	76	108	83	59	71	69	471	99	82	100	45	67	112	78	59
FBgn0013718	478	1282	1405	1268	1288	1453	1560	568	1700	1258	1438	481	604	496	687	1517	778	1560
FBgn0013720	75	398	282	178	190	259	133	89	96	224	246	97	106	84	116	135	136	133
FBgn0013725	3	5	5	28	18	7	31	7	25	3	18	7	4	2	15	21	7	31
FBgn0013726	136	1429	1472	381	237	411	227	217	212	1461	478	195	245	135	280	181	190	227
FBgn0013732	19	432	793	53	38	36	29	26	44	748	44	29	21	18	64	39	30	29
FBgn0013733	8364	7196	8078	13941	16317	17026	24270	5802	22333	4896	14798	8683	10407	9219	2471	11670	12503	24270
FBgn0013746	219	755	747	183	334	255	236	331	228	474	255	359	330	190	56	419	224	236
FBgn0013749	516	2251	1854	339	1014	597	875	990	539	1756	611	673	833	407	134	1064	492	875
FBgn0013750	285	859	707	313	488	464	500	414	567	615	403	353	364	260	162	464	274	500
FBgn0013751	19	14	5	11	24	7	17	18	21	8	16	46	47	32	15	26	25	17
FBgn0013753	30	416	475	52	69	77	79	44	49	513	72	38	50	14	73	70	44	79
FBgn0013755	0	0	0	0	1	0	2	0	0	0	2	0	0	0	0	1	0	2
FBgn0013756	589	955	3151	375	535	445	435	756	448	3182	480	659	713	466	382	545	713	435
FBgn0013759	223	840	973	769	532	524	605	243	717	865	578	286	262	254	177	560	326	605
FBgn0013762	48	419	367	95	162	150	154	103	138	402	148	95	121	60	26	161	74	154
FBgn0013763	6404	3499	2435	5095	3253	9055	4258	4790	2605	1608	7954	4173	6840	3958	389	3717	6012	4258
FBgn0013764	84	735	807	104	205	142	138	127	146	708	166	126	128	63	155	163	100	138
FBgn0013765	97	846	1236	1124	1284	633	1555	235	1017	1317	1365	136	181	103	337	1019	152	1555
FBgn0013767	14	9	2	8	7	6	11	14	13	2	7	10	15	11	1	10	14	11
FBgn0013770	803	11598	7385	5059	4996	8603	1803	1328	2497	6876	8539	2096	1881	688	1939	4381	1098	1803
FBgn0013771	20	670	91	165	362	237	216	95	47	262	178	247	137	122	4	534	144	216
FBgn0013772	147	47	24	105	92	136	13	227	17	12	186	259	199	290	92	61	121	13
FBgn0013773	36	940	756	50	216	70	103	69	94	750	88	118	69	49	42	276	97	103
FBgn0013799	88	380	506	129	167	129	134	117	124	440	150	100	124	81	119	161	109	134
FBgn0013810	2	130	219	567	772	7	867	42	10	77	514	19	45	1	11	632	9	867
FBgn0013811	5	32	47	132	241	10	310	19	13	10	154	19	18	8	7	222	12	310
FBgn0013812	2	38	44	44	200	54	64	0	47	17	47	1	8	2	16	107	4	64
FBgn0013813	0	9	31	379	600	8	605	101	8	27	328	59	64	0	7	378	5	605
FBgn0013949	181	353	125	144	189	184	441	142	475	90	261	115	226	167	53	184	293	441
FBgn0013953	53	667	467	10	93	25	585	48	113	263	15	65	69	78	1	93	77	585
FBgn0013954	1210	5276	4135	539	1178	1271	1284	2525	1163	3814	928	1554	2007	920	488	1666	1007	1284
FBgn0013972	8	61	36	166	166	174	320	10	211	27	197	7	22	7	24	131	7	320
FBgn0013973	6	45	54	173	178	123	261	22	255	36	163	26	18	24	40	163	32	261
FBgn0013981	735	5706	5107	1291	3279	2821	1836	1213	1329	4274	2029	1319	1421	666	652	3208	1186	1836
FBgn0013983	64	377	326	107	174	125	167	78	162	256	159	93	85	61	62	204	54	167
FBgn0013987	288	1096	909	335	455	564	457	399	483	754	449	379	392	236	141	528	268	457
FBgn0013995	229	1446	1740	967	1445	856	2398	395	1909	1799	1166	411	283	294	144	1227	177	2398
FBgn0013997	363	512	610	1197	664	1189	763	458	437	572	1309	417	443	446	338	587	632	763
FBgn0014000	181	590	263	135	577	302	323	171	836	173	263	254	260	200	113	640	378	323
FBgn0014002	12491	6568	5173	1746	4893	3688	2818	14250	2314	4764	2865	11313	18636	11744	2925	6227	12886	2818
FBgn0014006	247	982	1091	340	545	424	359	296	411	982	378	235	279	186	272	442	337	359
FBgn0014007	158	348	1176	286	272	242	311	310	338	1259	281	267	273	175	138	298	261	311
FBgn0014009	273	1167	791	370	863	563	645	407	547	593	562	513	426	272	216	843	417	645
FBgn0014010	608	1927	1594	800	1244	1357	1684	910	1801	1175	1111	1143	957	559	432	1377	769	1684
FBgn0014011	191	601	395	562	426	476	393	589	695	268	776	246	331	262	211	478	280	393
FBgn0014018	0	0	0	0	0	0	0	0	0	0	0	0	0	0	0	0	0	0
FBgn0014019	2	102	36	70	122	118	173	6	77	32	96	3	10	4	0	179	7	173
FBgn0014020	1322	2355	1718	1313	1777	2054	1955	1687	1911	1258	2012	1682	1697	1252	458	2018	1605	1955
FBgn0014022	26	112	105	37	49	30	35	49	28	83	31	33	34	23	24	29	30	35
FBgn0014023	83	463	425	151	144	232	141	190	198	412	228	95	142	116	59	122	72	141
FBgn0014024	90	488	655	97	125	135	124	140	179	479	112	103	131	106	76	149	105	124
FBgn0014026	6817	16976	11745	4318	5788	7724	6268	7515	7450	8641	6019	8759	7863	5502	2488	5187	8296	6268
FBgn0014028	624	1904	1099	767	3776	1271	1636	946	2112	623	1162	797	949	677	309	2747	647	1636
FBgn0014029	135	783	677	212	200	364	159	217	144	648	312	243	242	114	189	199	174	159
FBgn0014031	477	1588	653	685	846	1770	1230	435	1146	424	1066	636	478	556	442	991	659	1230
FBgn0014032	73	425	341	36	123	62	87	107	277	347	39	57	90	77	176	89	67	87
FBgn0014033	183	143	65	76	208	162	109	136	79	77	141	74	146	98	57	185	141	109
FBgn0014037	0	0	0	0	0	0	0	0	0	0	0	0	0	0	0	0	0	0
FBgn0014073	62	254	188	829	312	760	250	110	180	95	872	177	71	83	394	210	142	250
FBgn0014075	804	965	1616	493	893	516	580	1164	350	1431	587	947	1195	717	373	1066	758	580
FBgn0014076	0	0	0	0	0	0	0	0	0	0	0	0	0	0	0	0	0	0
FBgn0014092	55	304	275	49	87	96	67	104	60	213	74	98	97	45	75	100	62	67
FBgn0014127	43	524	636	90	161	48	139	94	38	673	131	58	92	42	64	167	94	139
FBgn0014133	280	3770	4693	462	408	423	754	464	927	4773	507	561	534	281	515	511	325	754
FBgn0014135	176	51	79	360	196	177	458	80	591	77	260	127	108	200	206	205	271	458
FBgn0014141	4690	4751	3160	4517	2520	7220	8934	6232	5986	2569	5419	4801	6098	4864	1907	1867	8989	8934
FBgn0014143	1	4	2	4	17	9	14	2	7	0	10	5	5	2	14	13	3	14
FBgn0014163	350	1151	1223	2042	984	2370	856	407	1064	1264	2782	340	458	362	2411	658	672	856
FBgn0014179	0	0	0	2	2	2	0	0	2	0	2	0	3	0	3	3	4	0
FBgn0014184	2818	14123	8418	4002	9079	5795	6438	4608	6458	7945	6419	4724	6306	2611	2158	10541	3905	6438
FBgn0014189	578	2861	2713	187	250	321	235	792	388	2420	284	522	676	364	96	350	432	235
FBgn0014269	72	510	553	80	107	94	62	95	81	603	100	77	81	46	57	128	72	62
FBgn0014340	36	408	449	45	97	30	44	82	33	430	59	90	89	39	53	79	78	44
FBgn0014342	6	27	17	64	156	14	118	24	30	20	89	24	34	3	6	196	14	118
FBgn0014343	137	63	53	115	73	88	109	46	137	40	99	94	163	98	93	73	212	109
FBgn0014366	88	527	514	65	173	90	81	130	79	468	93	91	120	63	110	154	106	81
FBgn0014368	0	0	0	0	0	0	0	0	0	0	0	0	0	0	0	0	0	0
FBgn0014380	200	295	138	194	197	411	242	376	243	108	249	397	448	184	207	313	145	242
FBgn0014388	369	408	337	754	600	597	812	320	728	193	681	351	357	351	560	440	397	812
FBgn0014391	1491	5464	3241	2098	6851	5533	5361	3469	5768	2483	3604	2467	2285	1439	58	3381	1494	5361
FBgn0014395	13	10	4	34	127	1	88	43	5	7	64	17	39	11	1	93	6	88
FBgn0014396	10	840	499	371	805	445	372	44	591	357	450	7	18	14	21	853	48	372
FBgn0014411	167	527	709	200	282	252	255	194	231	476	234	180	222	138	184	249	217	255
FBgn0014417	165	1665	1867	26	136	35	62	103	80	1577	28	132	146	123	16	151	285	62
FBgn0014427	29	1701	1070	342	519	513	470	77	861	1046	564	118	78	42	341	694	21	470
FBgn0014454	13	5	3	401	84	706	269	14	215	1	352	8	12	5	0	12	29	269
FBgn0014455	848	3185	2978	323	496	682	617	1324	677	2430	506	875	1001	680	438	710	627	617
FBgn0014464	0	5549	2948	0	2	0	0	0	0	332	2	1	1	0	0	2	0	0
FBgn0014465	0	5118	3561	0	2	0	0	2	1	143	0	0	0	0	0	3	4	0
FBgn0014466	0	3057	2159	1	0	3	0	0	0	152	2	0	0	0	6	0	1	0
FBgn0014469	556	1086	532	442	1245	819	648	1119	565	523	695	974	1095	531	253	2143	875	648
FBgn0014848	0	0	0	0	0	0	0	0	0	0	0	0	0	0	0	0	0	0
FBgn0014849	0	0	0	0	0	0	0	0	0	0	0	0	0	0	0	0	0	0
FBgn0014850	0	0	0	5	2	3	0	1	0	0	3	0	0	0	43	0	0	0
FBgn0014851	0	0	0	0	0	0	0	0	0	0	0	0	1	0	5	0	0	0
FBgn0014857	299	1210	1266	410	961	474	489	441	473	1168	448	485	528	294	204	677	325	489
FBgn0014859	313	138	138	190	232	88	196	56	584	102	150	30	92	331	79	432	424	196
FBgn0014861	121	1293	1480	30	30	43	36	111	126	1492	33	72	130	69	20	20	126	36
FBgn0014863	0	0	0	0	0	0	0	0	0	0	0	0	0	0	0	0	0	0
FBgn0014865	0	0	0	0	0	0	0	0	0	0	0	0	0	0	0	0	0	0
FBgn0014868	420	1084	866	231	510	380	307	770	223	949	265	646	906	425	268	530	496	307
FBgn0014869	2634	4016	3054	1406	6591	3645	3727	2902	5211	2116	2691	2826	3064	2813	328	3407	5710	3727
FBgn0014870	213	421	545	221	280	206	237	298	191	463	206	201	268	191	212	210	303	237
FBgn0014877	146	852	724	373	609	386	623	335	255	820	556	168	217	183	55	503	81	623
FBgn0014879	194	1153	1134	94	162	168	132	330	149	1017	153	174	267	146	80	124	208	132
FBgn0014903	0	0	0	0	0	0	0	0	0	0	0	0	0	0	0	0	0	0
FBgn0014906	381	730	774	323	571	262	533	362	243	709	450	208	581	384	123	613	616	533
FBgn0014930	98	398	302	124	289	214	308	191	250	230	168	154	175	133	55	254	133	308
FBgn0014931	12	194	219	11	15	22	17	15	30	118	11	30	11	9	10	13	15	17
FBgn0014949	0	1	0	0	1	0	1	1	0	0	0	1	0	1	0	1	0	1
FBgn0015000	155	618	591	85	272	109	283	215	251	582	125	144	208	121	44	229	236	283
FBgn0015001	47	146	73	0	236	3	41	225	89	37	3	297	344	56	1	110	10	41
FBgn0015008	0	0	0	164	339	0	351	61	1	0	235	25	54	0	0	492	3	351
FBgn0015010	288	1392	502	1	1755	10	9	410	9	592	2	124	152	172	33	1026	103	9
FBgn0015011	257	98	27	122	164	289	1184	219	759	44	171	223	254	190	34	126	327	1184
FBgn0015019	418	3091	2988	326	378	678	359	800	552	2879	478	418	583	401	339	319	453	359
FBgn0015024	456	1666	2001	911	1408	1242	1489	675	1627	1742	1176	643	620	492	459	1217	630	1489
FBgn0015025	13	57	64	40	42	27	25	24	39	61	26	14	18	6	21	22	10	25
FBgn0015031	1659	5854	2756	2462	7381	6348	6759	4409	5845	1562	4456	3348	2624	1729	217	5546	1730	6759
FBgn0015032	81	12	4	665	15	1777	42	172	28	1	968	32	62	183	2	12	133	42
FBgn0015033	150	127	47	123	89	173	528	338	691	39	338	875	693	102	49	196	102	528
FBgn0015034	5	78	51	216	312	161	168	15	111	31	198	30	28	7	16	392	15	168
FBgn0015035	4	165	82	2	136	30	231	69	141	26	14	227	14	5	12	155	16	231
FBgn0015036	15	141	78	45	79	52	50	23	109	39	58	23	14	13	10	54	12	50
FBgn0015037	195	300	125	19	905	158	229	432	472	17	99	434	355	32	6	946	307	229
FBgn0015038	61	34	18	0	70	18	118	83	129	0	2	125	89	3	1	71	81	118
FBgn0015039	397	1409	555	81	851	259	624	841	409	266	182	2245	1624	426	60	1715	400	624
FBgn0015040	290	149	89	369	125	449	93	418	101	46	357	341	523	297	340	193	498	93
FBgn0015075	98	507	469	100	219	139	126	171	90	531	117	153	133	101	95	131	149	126
FBgn0015218	744	3028	3623	1271	1236	1515	1375	1268	1079	3241	1568	981	1042	725	447	1297	763	1375
FBgn0015221	2047	6443	3725	1843	3295	3349	3110	3748	2489	2041	1495	2951	3841	1637	1078	6328	1385	3110
FBgn0015222	2472	11770	5989	2951	8698	5500	4831	5715	3994	3494	4387	4162	4764	1973	1981	8939	1775	4831
FBgn0015229	61	377	815	495	224	604	259	78	282	748	581	128	140	65	356	198	78	259
FBgn0015230	0	0	0	80	161	0	135	4	0	0	123	4	6	0	0	57	2	135
FBgn0015239	268	923	911	311	395	505	352	218	329	698	425	276	379	210	266	345	263	352
FBgn0015240	79	544	579	78	182	80	117	173	97	519	95	161	118	73	63	169	97	117
FBgn0015245	1017	7218	7017	1436	2161	2333	2124	2157	2174	6248	2022	960	1450	1027	1827	1839	686	2124
FBgn0015247	124	899	723	358	802	412	511	198	406	678	456	216	216	126	177	598	197	511
FBgn0015268	980	8371	7152	513	1224	984	757	1470	1203	6189	711	930	990	694	221	967	1036	757
FBgn0015269	246	335	1173	622	655	338	555	289	410	933	523	329	317	267	223	738	440	555
FBgn0015270	19	283	464	2	12	7	13	29	14	465	7	19	32	26	8	8	19	13
FBgn0015271	28	371	435	17	39	10	21	32	24	384	6	19	31	20	6	11	26	21
FBgn0015277	53	393	297	90	244	89	104	75	136	286	91	139	88	47	37	190	84	104
FBgn0015278	323	1124	1442	506	815	419	941	485	1009	1303	650	660	601	301	227	874	433	941
FBgn0015279	204	742	1009	324	405	376	424	323	488	887	347	381	304	180	242	387	252	424
FBgn0015282	405	2281	1894	507	978	933	1533	691	1301	1823	776	648	815	335	452	925	442	1533
FBgn0015283	360	2031	1719	517	1092	856	1388	667	1023	1470	847	475	660	295	349	986	385	1388
FBgn0015286	313	1015	1142	337	490	536	586	546	542	957	470	555	478	342	412	604	326	586
FBgn0015288	474	621	1050	174	292	386	416	212	607	243	407	513	376	378	751	567	507	416
FBgn0015295	81	671	768	103	129	132	89	82	88	860	119	106	104	57	89	102	118	89
FBgn0015296	31	325	333	94	119	123	213	88	120	269	107	59	78	46	75	98	74	213
FBgn0015298	99	297	252	73	136	120	75	155	85	198	116	151	136	86	57	140	89	75
FBgn0015299	119	1220	1006	79	222	144	127	283	147	864	148	207	194	90	28	207	93	127
FBgn0015300	0	1	0	70	144	1	138	23	1	0	64	18	26	0	0	143	0	138
FBgn0015316	7	42	32	251	76	5762	690	12	345	17	781	15	7	2	8	97	4	690
FBgn0015320	159	829	930	246	475	221	518	273	221	973	455	183	242	149	143	569	153	518
FBgn0015321	108	1267	1232	236	540	239	490	228	263	1179	331	144	180	113	88	417	114	490
FBgn0015331	41	120	126	68	102	68	72	67	52	119	102	57	67	25	48	77	48	72
FBgn0015336	19	49	22	3	43	6	72	11	228	19	8	19	21	11	12	32	33	72
FBgn0015338	110	836	716	168	309	285	173	250	161	746	255	256	232	127	78	220	107	173
FBgn0015351	16	103	122	12	27	15	13	31	9	70	21	27	21	15	14	47	16	13
FBgn0015359	56	446	403	140	246	120	200	100	95	311	131	58	86	34	49	224	36	200
FBgn0015360	99	637	846	149	237	172	210	148	200	818	171	143	174	107	104	173	121	210
FBgn0015371	116	1460	1981	320	273	249	328	85	353	2125	284	276	112	157	308	284	218	328
FBgn0015372	37	305	255	167	159	200	130	74	91	253	180	72	64	33	168	168	41	130
FBgn0015376	48	261	448	53	16	49	45	64	59	366	25	34	41	31	36	12	46	45
FBgn0015379	71	402	394	83	123	88	99	136	68	300	118	102	113	72	43	163	60	99
FBgn0015380	67	43	29	189	94	196	224	77	192	15	182	52	88	67	355	92	151	224
FBgn0015381	0	0	0	2	1	0	1	0	0	1	2	0	2	0	0	2	1	1
FBgn0015391	81	664	1088	59	94	61	47	148	43	1169	61	90	125	77	37	77	135	47
FBgn0015393	211	3260	2757	62	88	242	149	345	366	2752	79	122	199	139	57	81	97	149
FBgn0015396	130	1369	1636	56	66	72	53	150	85	1590	71	141	156	127	97	62	203	53
FBgn0015399	75	121	107	183	123	133	198	55	275	99	180	82	67	41	223	112	136	198
FBgn0015400	17	29	38	275	109	143	128	23	125	26	189	18	16	38	120	144	36	128
FBgn0015402	71	418	622	124	223	134	130	65	119	542	145	82	118	62	184	155	117	130
FBgn0015477	497	1050	2040	461	717	540	588	705	562	1907	531	728	718	424	307	671	511	588
FBgn0015509	392	3517	3651	690	1196	855	2285	486	1846	3661	960	595	639	374	829	1023	495	2285
FBgn0015513	460	1079	1762	836	1068	812	841	580	1085	1616	899	632	600	507	362	824	574	841
FBgn0015519	12	37	55	273	65	133	142	14	152	30	129	13	7	21	29	94	17	142
FBgn0015520	29	327	529	108	157	42	108	104	41	504	117	90	120	36	76	140	34	108
FBgn0015521	2947	12490	8193	2098	3769	5144	3711	4748	4498	8021	3599	4399	4180	2319	385	2941	2805	3711
FBgn0015522	0	0	0	0	0	0	0	0	0	0	0	0	0	0	0	0	0	0
FBgn0015524	111	5	7	17	20	34	30	54	20	10	18	37	76	78	18	23	101	30
FBgn0015527	186	1464	1345	87	134	212	159	255	315	1124	98	130	166	153	86	115	128	159
FBgn0015543	0	0	0	0	0	0	0	0	0	0	0	0	0	0	0	0	0	0
FBgn0015544	34	197	290	69	193	58	118	112	53	330	100	59	80	32	30	180	61	118
FBgn0015546	48	742	755	77	115	66	45	91	58	830	94	84	91	37	14	95	61	45
FBgn0015550	14	2	1	1	4	5	2	22	2	0	1	9	7	7	0	1	14	2
FBgn0015553	22	618	844	6	9	10	7	15	17	708	7	10	14	21	8	5	24	7
FBgn0015558	35	74	54	201	102	94	104	28	86	30	185	34	30	63	67	143	58	104
FBgn0015561	0	7	1	8	7	15	13	2	17	2	40	1	0	3	16	7	3	13
FBgn0015568	425	700	625	408	728	322	519	422	752	465	468	1183	799	555	374	506	495	519
FBgn0015569	154	241	143	117	395	101	272	154	176	151	119	71	137	158	89	581	114	272
FBgn0015570	1229	374	157	94	298	129	294	349	805	81	129	670	1729	834	8	77	2143	294
FBgn0015571	169	638	350	323	1019	204	653	265	271	237	505	279	377	137	93	997	215	653
FBgn0015572	93	49	33	14	35	23	13	316	22	11	22	372	216	117	40	46	83	13
FBgn0015574	0	7	1	83	215	0	191	34	7	2	112	14	35	1	0	161	0	191
FBgn0015575	872	1039	500	410	2085	803	1490	1230	1255	349	720	1566	1310	1465	461	2911	1223	1490
FBgn0015576	50	661	228	175	609	286	1134	277	719	131	254	223	528	166	208	850	257	1134
FBgn0015577	291	649	307	401	693	530	984	299	626	218	530	366	344	433	39	715	358	984
FBgn0015582	89	317	300	39	111	85	83	104	71	283	71	102	126	87	46	84	70	83
FBgn0015583	0	1	0	13	376	0	94	0	0	0	40	0	0	0	0	466	2	94
FBgn0015584	1	2	3	206	13573	2	2234	0	7	3	607	0	0	0	0	11615	64	2234
FBgn0015585	0	1	4	95	5674	4	1128	1	1	0	266	2	0	0	0	4742	39	1128
FBgn0015586	0	9	8	0	2443	0	807	0	2	13	15	1	0	0	0	3512	13	807
FBgn0015589	283	915	1705	575	623	544	393	417	490	1259	641	476	451	302	1307	544	380	393
FBgn0015591	20	29	15	22	43	29	51	43	43	9	45	38	38	37	6	60	49	51
FBgn0015600	301	1142	2312	1424	1762	860	2175	396	1005	2059	1480	414	397	440	613	1925	564	2175
FBgn0015602	81	913	977	61	126	126	95	103	86	832	90	86	119	62	48	114	92	95
FBgn0015609	218	161	349	1410	425	607	626	196	637	253	990	427	1047	491	814	531	522	626
FBgn0015614	246	1546	1268	492	710	760	1118	300	1086	998	682	294	379	176	190	769	320	1118
FBgn0015615	120	703	1120	120	195	161	141	168	146	1071	146	139	145	88	119	140	138	141
FBgn0015618	22	202	216	26	28	30	21	34	33	180	24	36	38	19	20	32	29	21
FBgn0015621	27	310	334	18	46	32	22	49	50	342	22	38	50	25	16	31	23	22
FBgn0015622	760	1641	1659	1044	1597	1071	1329	1352	619	1443	1467	907	1416	652	307	1875	744	1329
FBgn0015623	863	4044	3359	822	8503	1507	5578	1279	5342	2567	1048	1543	1551	1077	224	5756	971	5578
FBgn0015625	35	1415	2401	60	114	10	101	54	26	2671	66	33	57	29	22	75	77	101
FBgn0015663	41	89	64	63	121	82	111	94	82	89	81	35	71	42	9	114	38	111
FBgn0015664	141	773	944	120	199	164	130	203	155	842	146	159	220	139	94	148	199	130
FBgn0015714	138	392	219	181	755	197	231	283	181	102	273	273	297	208	57	617	158	231
FBgn0015721	17	8	5	66	82	27	51	24	35	12	45	9	13	26	4	51	11	51
FBgn0015737	840	1726	1623	405	1120	643	586	869	435	1365	589	1066	1211	740	329	1139	951	586
FBgn0015754	278	1837	1871	547	1129	774	1438	400	1276	1530	671	446	421	275	268	1060	388	1438
FBgn0015756	5685	17769	11868	3723	4545	7334	5590	7345	6926	9048	5544	7885	6871	4933	2333	4213	6544	5590
FBgn0015765	119	208	155	106	155	146	123	209	75	133	139	183	185	98	35	140	112	123
FBgn0015766	3535	3417	1538	5023	7190	7366	4985	2452	4806	1110	6436	3744	3189	3826	3622	6341	5274	4985
FBgn0015770	0	0	0	8	14	0	6	1	0	0	6	0	1	0	0	12	0	6
FBgn0015772	324	1068	1745	422	592	522	1173	294	895	1506	450	524	363	252	257	515	340	1173
FBgn0015773	41	73	45	70	92	85	48	74	67	32	67	67	61	57	77	82	71	48
FBgn0015774	69	111	69	491	202	279	314	72	405	72	395	82	90	113	537	247	152	314
FBgn0015776	771	3393	2357	777	2876	1457	4159	1311	3810	1662	1010	899	1112	832	266	3035	840	4159
FBgn0015777	238	1178	496	1837	3759	1740	4795	491	2130	388	2481	331	388	297	162	2703	394	4795
FBgn0015778	880	2322	4485	1294	1275	998	1268	871	843	3780	1488	832	1079	836	682	1257	1101	1268
FBgn0015781	72	436	340	121	241	185	211	162	215	329	172	106	138	76	52	332	61	211
FBgn0015789	315	1534	1382	278	665	476	555	480	538	1150	400	409	466	330	138	568	374	555
FBgn0015790	727	2098	1532	604	888	1131	824	1182	720	1259	970	1005	986	671	370	945	678	824
FBgn0015791	100	416	414	339	540	387	410	137	186	268	500	164	164	84	40	499	179	410
FBgn0015793	29	238	182	87	163	91	131	77	112	180	103	81	62	41	38	131	49	131
FBgn0015794	127	638	503	162	379	316	255	175	230	494	219	205	201	112	80	272	165	255
FBgn0015795	478	1881	1074	813	1323	1334	1277	654	1198	698	1140	1035	718	379	411	1255	694	1277
FBgn0015797	315	722	677	240	324	410	390	514	298	548	375	372	559	337	244	361	386	390
FBgn0015799	141	1120	1593	99	182	109	192	219	193	1671	180	168	178	161	119	185	138	192
FBgn0015801	134	358	342	218	333	279	362	129	430	194	294	138	196	86	275	258	179	362
FBgn0015803	202	619	740	185	283	244	1511	181	1087	558	262	244	189	207	157	384	197	1511
FBgn0015805	287	1051	1523	151	149	183	116	377	163	1241	167	196	347	268	92	172	255	116
FBgn0015808	604	1267	630	761	990	802	746	812	891	686	950	687	1195	588	293	856	791	746
FBgn0015818	42	142	239	26	30	19	15	48	22	275	19	39	41	33	35	27	51	15
FBgn0015828	50	665	726	69	163	100	94	119	99	678	81	70	100	56	86	118	67	94
FBgn0015829	48	214	147	81	149	108	119	76	84	105	113	58	72	50	32	150	51	119
FBgn0015831	0	5	2	167	577	2	388	70	1	2	248	20	82	1	0	411	1	388
FBgn0015834	938	3629	3072	727	1397	1129	1049	1234	1132	2527	988	1282	1267	853	804	1111	1091	1049
FBgn0015838	145	520	650	164	126	200	150	124	127	623	174	135	141	129	189	106	160	150
FBgn0015872	259	391	199	598	486	885	584	453	552	108	670	223	631	237	80	621	318	584
FBgn0015903	129	796	1409	171	224	150	168	202	236	1471	160	146	207	174	122	255	177	168
FBgn0015904	38	28	18	38	42	48	72	43	42	16	49	33	51	57	57	43	61	72
FBgn0015905	46	254	367	49	118	41	82	86	43	236	62	36	52	36	40	107	73	82
FBgn0015919	56	25	16	47	80	54	97	37	59	21	62	55	58	62	40	65	88	97
FBgn0015924	246	1772	1386	945	1000	1386	798	545	870	1214	1345	750	552	187	472	954	293	798
FBgn0015925	56	271	383	37	74	48	29	64	48	301	33	46	60	59	17	72	61	29
FBgn0015926	16	972	1150	4	8	5	4	16	4	1355	4	13	26	12	4	3	30	4
FBgn0015929	105	1507	1842	54	70	68	76	118	143	1802	40	71	144	84	19	61	128	76
FBgn0015946	3	0	0	8	3	4	2	4	1	0	10	3	1	1	13	0	3	2
FBgn0015949	274	667	829	349	431	371	421	365	484	634	403	322	355	239	200	387	407	421
FBgn0016013	87	206	70	189	274	231	209	302	184	72	274	507	156	151	17	296	45	209
FBgn0016031	536	1149	1158	240	887	356	516	432	583	892	360	222	587	396	207	855	311	516
FBgn0016032	15	68	41	42	97	104	77	29	74	22	64	32	19	17	10	75	24	77
FBgn0016034	0	410	551	51	119	17	74	83	28	528	63	20	50	1	9	99	7	74
FBgn0016036	1	15	6	2	5	2	3	1	0	22	2	4	3	0	0	3	6	3
FBgn0016038	83	638	539	186	400	164	336	155	175	532	263	128	165	75	80	355	119	336
FBgn0016041	277	1677	1829	419	417	474	512	411	393	1441	593	262	275	295	226	471	202	512
FBgn0016047	6	16	11	150	31	137	24	15	24	5	179	8	9	8	61	41	16	24
FBgn0016053	2	4340	3813	0	5	14	0	0	96	4107	0	3	0	2	3	5	9	0
FBgn0016054	4	755	790	10	14	10	15	16	33	635	14	6	22	10	5	10	3	15
FBgn0016059	312	1941	2151	964	1433	969	1667	462	2005	2017	1115	393	450	342	474	1125	526	1667
FBgn0016061	20	53	58	565	106	230	99	18	118	39	439	11	19	23	170	161	48	99
FBgn0016070	174	5771	11406	260	434	274	347	206	443	12109	299	188	210	155	119	380	210	347
FBgn0016075	4692	3173	1410	7081	3664	9138	7506	4292	6534	863	10191	3364	6246	6540	1112	1583	5257	7506
FBgn0016076	80	678	361	172	652	164	546	320	533	220	182	433	1072	50	509	633	145	546
FBgn0016078	106	613	482	172	285	290	766	206	540	307	291	223	222	105	84	328	116	766
FBgn0016080	16	19	44	158	330	5	304	62	7	38	210	27	44	5	8	448	11	304
FBgn0016081	633	1590	1589	799	2250	680	1061	661	1147	1312	955	1335	1105	587	426	1483	1087	1061
FBgn0016119	1013	3118	1550	1753	4459	2751	4254	2182	3927	759	2331	1792	1563	1084	92	3141	1175	4254
FBgn0016120	1592	4254	2093	2152	7181	4000	4766	2667	5741	1515	2882	2501	2364	1595	465	4424	1959	4766
FBgn0016122	614	1619	1312	1107	1221	1118	1801	691	1374	487	1211	799	782	705	399	907	694	1801
FBgn0016123	947	908	1219	28	2139	413	694	724	1067	573	26	502	630	889	1	1153	658	694
FBgn0016126	1246	2877	1848	1794	2882	2387	1987	1322	2939	1340	2850	2637	1506	1057	639	2830	1891	1987
FBgn0016131	78	647	517	119	78	241	175	112	194	399	151	100	137	78	53	60	122	175
FBgn0016641	85	461	880	208	272	201	161	91	245	779	148	122	135	97	153	239	120	161
FBgn0016650	82	48	21	23	60	46	55	27	44	20	25	33	38	56	5	63	110	55
FBgn0016660	6	26	47	15	17	10	26	6	25	19	13	8	6	11	16	17	18	26
FBgn0016672	49	512	543	234	345	328	338	74	294	489	228	34	82	54	112	294	68	338
FBgn0016675	296	315	307	438	317	421	1635	289	701	87	591	322	312	296	29	643	347	1635
FBgn0016684	334	427	185	38	277	97	397	317	405	95	44	364	430	414	5	393	254	397
FBgn0016685	615	4331	3345	187	361	496	323	1204	555	2515	350	770	890	504	174	417	559	323
FBgn0016687	956	3763	2681	512	1911	1188	1104	2383	1345	2494	815	1469	1666	1050	132	2703	774	1104
FBgn0016691	2036	7451	3845	3299	12649	6367	7970	4127	9317	3028	4864	3715	3163	2103	773	7032	2379	7970
FBgn0016693	639	812	772	799	1041	1194	1166	1000	1026	706	1068	688	950	788	427	944	709	1166
FBgn0016694	601	977	1108	1265	1724	1020	1828	643	2202	896	1015	431	465	1133	540	2240	994	1828
FBgn0016696	241	1064	1446	412	453	420	473	264	395	1079	487	339	322	261	296	490	418	473
FBgn0016697	367	2449	1981	444	1338	726	1123	677	973	2049	696	680	681	286	249	971	430	1123
FBgn0016698	62	326	307	78	181	135	84	84	82	267	110	64	84	48	30	145	60	84
FBgn0016701	154	833	653	192	456	323	283	237	304	479	305	276	223	141	123	428	198	283
FBgn0016715	406	536	205	444	336	839	524	600	641	91	710	1075	611	418	157	543	854	524
FBgn0016726	5299	21983	13957	3397	6165	9152	6612	7939	6295	12898	6058	8727	5929	4239	672	5579	4757	6612
FBgn0016754	137	540	675	774	419	652	420	136	360	483	667	215	178	142	425	429	188	420
FBgn0016756	843	1578	1936	2121	2054	1474	1940	941	2016	1565	2056	897	963	855	908	1811	1436	1940
FBgn0016762	26	133	132	40	58	51	58	44	57	79	51	41	48	26	41	52	33	58
FBgn0016794	48	1159	1243	125	262	181	159	126	282	1256	143	131	110	51	115	187	87	159
FBgn0016797	704	503	495	1208	802	1174	733	545	1013	352	1396	958	903	734	1568	800	1096	733
FBgn0016917	964	1996	2782	1485	2354	1884	2464	1356	3205	2581	1984	2428	1062	952	1111	2295	1591	2464
FBgn0016919	1	10	3	10	122	17	71	30	9	3	18	4	4	0	5	199	1	71
FBgn0016920	11	24	14	20	40	35	30	13	20	13	21	16	15	15	6	29	41	30
FBgn0016926	704	2192	1904	675	4042	857	8424	330	8964	1796	805	229	383	562	370	4788	659	8424
FBgn0016930	150	907	976	1452	782	1373	4930	264	9360	676	1747	270	223	201	1676	670	247	4930
FBgn0016970	9	223	221	47	115	31	64	45	17	212	52	18	33	10	11	56	18	64
FBgn0016974	0	23	43	61	126	2	113	29	2	21	121	7	15	1	0	207	3	113
FBgn0016975	0	0	0	0	0	0	0	0	0	0	0	0	0	0	0	0	0	0
FBgn0016976	0	0	0	0	0	0	0	0	0	0	0	0	0	0	0	0	0	0
FBgn0016977	2551	2118	6971	3975	3522	2122	2922	1535	3867	5621	2937	2526	2544	2325	2612	3418	3381	2922
FBgn0016978	145	721	696	107	148	135	137	151	107	680	163	113	155	114	145	134	111	137
FBgn0016983	303	1771	2073	198	351	268	183	485	288	1603	220	344	391	255	170	340	360	183
FBgn0016984	0	0	0	0	0	0	0	0	0	0	0	0	0	0	0	0	0	0
FBgn0017414	21	160	178	57	73	60	49	35	22	135	75	22	49	26	55	60	22	49
FBgn0017418	191	989	809	388	1412	477	784	206	829	716	456	286	254	197	161	1186	270	784
FBgn0017424	25	10	3	16	1	19	26	18	16	5	67	19	36	0	19	23	23	26
FBgn0017429	141	443	329	302	232	417	266	203	396	262	332	237	274	146	108	177	150	266
FBgn0017430	35	369	314	70	171	87	95	89	51	245	123	57	99	28	16	130	67	95
FBgn0017448	113	204	211	3	204	32	157	164	125	120	4	135	221	132	3	232	97	157
FBgn0017456	6	3	1	181	486	7	431	28	7	1	238	11	23	2	1	402	4	431
FBgn0017457	77	778	765	58	174	145	135	151	93	772	162	88	134	70	56	184	77	135
FBgn0017482	263	159	55	83	177	166	279	238	309	41	132	254	421	280	23	143	347	279
FBgn0017545	8963	31785	20742	6548	8015	11329	9796	12469	10999	13344	9393	12971	10789	8348	3979	8603	10928	9796
FBgn0017550	152	1056	1140	224	300	364	335	193	337	878	306	244	222	128	165	256	224	335
FBgn0017551	19	637	819	43	111	39	55	41	24	843	46	47	44	15	43	64	47	55
FBgn0017556	0	0	0	93	286	0	241	35	0	0	148	9	27	0	1	276	2	241
FBgn0017558	404	1036	1114	294	1223	545	2025	898	1256	644	539	941	767	520	145	1656	1387	2025
FBgn0017561	114	1030	1657	39	250	53	93	43	106	1375	45	41	64	77	23	221	181	93
FBgn0017566	966	3442	2172	1445	8325	2140	3251	1521	5670	1591	2155	1337	1819	1139	613	3967	1237	3251
FBgn0017567	369	1653	876	820	2872	1306	1727	823	2103	644	1206	614	602	404	197	1889	427	1727
FBgn0017572	251	508	547	283	451	349	396	408	339	425	395	373	360	242	219	433	276	396
FBgn0017577	90	1687	1932	14	22	37	49	89	105	1959	15	60	131	63	13	7	99	49
FBgn0017578	76	305	183	90	192	176	187	128	151	117	144	97	109	78	47	147	90	187
FBgn0017579	5299	17698	12394	3550	4840	8030	5697	7441	6906	10425	5380	7659	6371	4663	1231	4691	5930	5697
FBgn0017581	1656	5315	7686	3291	6886	2839	3201	2224	5675	6091	3322	3074	2486	1535	2277	7714	2916	3201
FBgn0017590	23	47	37	326	147	174	214	29	192	48	251	24	26	46	107	145	45	214
FBgn0019624	1773	6435	4245	2370	10869	5259	6878	2840	8274	3161	3692	3150	2886	1961	1089	6682	2016	6878
FBgn0019637	88	494	560	52	93	89	71	92	87	494	66	88	95	48	100	100	111	71
FBgn0019643	203	797	368	326	1497	446	1520	881	2727	334	425	729	745	203	221	1837	102	1520
FBgn0019644	1369	5167	3774	2036	10098	3805	5606	2364	7040	2178	3289	2322	2341	1629	612	5644	1762	5606
FBgn0019650	51	99	90	172	120	133	211	55	149	49	132	36	81	56	48	203	85	211
FBgn0019660	5	1	1	2843	6159	10	4612	1935	9	3	4521	2419	2290	3	14	4297	18	4612
FBgn0019661	138	12	12	5143	8019	69	5934	4759	21	4	5200	6457	5721	208	40	8824	273	5934
FBgn0019662	76	468	385	144	146	204	263	126	248	232	171	146	115	84	58	185	85	263
FBgn0019686	40	2778	3091	28	67	42	22	69	85	3107	38	90	66	35	39	50	69	22
FBgn0019809	2	1	0	3	1	2	3	0	0	0	2	0	0	1	1	6	1	3
FBgn0019828	0	0	0	1199	1926	1	2043	184	4	0	1623	78	187	0	0	2006	13	2043
FBgn0019830	424	1068	773	359	1411	665	735	739	728	711	470	633	745	508	406	916	461	735
FBgn0019890	205	1195	1159	550	1197	616	736	416	758	803	606	617	431	221	653	953	375	736
FBgn0019925	923	1527	1248	509	872	755	916	1527	676	940	675	1212	1613	913	429	923	825	916
FBgn0019928	1	175	82	0	693	0	1	0	2	55	3	1	2	0	0	586	3	1
FBgn0019929	0	181	80	76	436	194	442	0	436	75	123	0	0	0	19	521	0	442
FBgn0019932	161	615	523	114	455	213	329	289	249	421	203	147	194	161	21	649	134	329
FBgn0019936	5608	15449	8936	3128	3813	6440	4388	8232	5062	4904	4183	8537	6121	4653	412	3738	6156	4388
FBgn0019938	302	1316	1468	145	191	243	221	410	412	1172	168	193	237	264	159	184	185	221
FBgn0019940	7	136	38	9	289	16	190	15	131	35	9	7	12	12	2	216	16	190
FBgn0019949	57	270	210	81	123	104	102	107	94	176	110	89	87	57	57	121	75	102
FBgn0019952	158	191	126	833	359	763	509	134	422	75	1198	152	431	113	1183	290	112	509
FBgn0019957	701	2524	1505	1299	5113	2108	2710	1297	3479	971	1963	1074	1261	738	345	2693	916	2710
FBgn0019960	777	1952	1495	1064	3085	1446	2137	1148	2701	1157	1538	1024	1044	755	287	2345	1033	2137
FBgn0019968	454	1263	1763	1082	1067	945	1416	563	1412	1506	1101	643	850	422	401	1103	598	1416
FBgn0019972	142	1108	846	162	220	473	1146	164	621	903	308	296	276	116	184	171	184	1146
FBgn0019982	90	937	722	101	865	225	886	198	1004	581	173	133	156	128	26	708	145	886
FBgn0019985	14	51	33	255	84	170	142	21	130	35	178	17	19	19	59	93	25	142
FBgn0019990	149	484	879	185	345	177	165	122	150	768	196	183	139	117	164	272	252	165
FBgn0020018	97	333	323	169	433	131	275	202	102	239	258	144	191	79	77	340	101	275
FBgn0020224	123	796	1272	183	272	133	185	109	211	1316	185	135	163	112	99	252	174	185
FBgn0020235	2227	7087	3860	3486	13700	5904	7706	3711	9746	3105	4819	3309	3574	2567	928	6282	2578	7706
FBgn0020236	1996	2718	3751	723	4362	1168	3302	1891	2646	2825	1048	1731	4123	1543	573	9889	1586	3302
FBgn0020238	2245	5410	5086	1432	2167	1829	2112	2994	1954	4713	1776	2222	2917	2261	764	2355	2781	2112
FBgn0020248	4	1767	1792	5	21	11	9	5	70	1812	9	6	11	8	12	14	3	9
FBgn0020249	283	787	718	385	431	664	533	367	490	592	527	382	363	281	131	351	401	533
FBgn0020251	283	736	622	756	625	741	626	335	977	544	721	290	301	272	472	665	298	626
FBgn0020255	1525	6543	5904	787	1321	1222	1542	2352	1574	4780	1110	1490	1851	1358	342	1519	1266	1542
FBgn0020257	152	144	88	162	236	163	135	150	200	72	192	183	230	145	202	214	235	135
FBgn0020258	9	6	4	11	18	14	17	15	9	2	9	9	12	11	2	11	8	17
FBgn0020261	182	788	928	155	273	175	265	139	200	931	210	183	200	135	167	221	154	265
FBgn0020269	63	65	51	338	133	289	197	67	211	42	345	52	48	71	93	167	106	197
FBgn0020270	28	447	414	32	62	34	25	67	34	368	49	44	41	23	31	31	48	25
FBgn0020272	34	425	430	29	30	38	25	44	47	473	26	31	35	33	26	24	30	25
FBgn0020277	0	16	12	5	8	5	81	3	60	3	8	1	1	0	0	30	2	81
FBgn0020278	282	751	788	379	316	396	279	215	318	553	377	504	992	323	307	282	290	279
FBgn0020279	774	3285	4354	856	1109	989	1234	711	1023	4132	1008	834	1067	662	872	1102	896	1234
FBgn0020280	0	0	1	75	132	0	130	24	8	1	135	12	14	0	0	113	1	130
FBgn0020294	196	163	129	412	367	378	1060	161	902	64	498	171	176	182	908	359	316	1060
FBgn0020299	76	197	142	379	522	255	198	98	276	83	311	164	118	132	201	324	153	198
FBgn0020300	99	177	60	261	508	228	624	215	135	36	313	127	318	71	270	631	96	624
FBgn0020304	302	1512	1366	718	1262	938	3601	271	4443	966	1088	630	531	226	955	1006	513	3601
FBgn0020305	50	451	398	49	89	79	63	102	85	430	62	45	85	48	49	63	45	63
FBgn0020306	1239	3205	8794	995	1193	952	903	1092	1186	8007	925	1241	1514	1356	798	893	1405	903
FBgn0020307	170	100	87	135	184	116	194	66	159	101	150	150	185	182	77	160	148	194
FBgn0020309	691	1395	1988	799	1068	717	769	497	1240	1750	729	799	774	424	660	873	998	769
FBgn0020312	93	613	636	96	121	123	107	101	104	708	153	85	115	92	86	99	140	107
FBgn0020369	308	1935	1436	354	786	590	1001	528	1095	1660	491	398	558	235	249	657	358	1001
FBgn0020370	766	2981	3163	562	882	861	1263	959	1338	3037	731	906	1112	615	394	667	934	1263
FBgn0020371	0	0	0	264	671	0	476	47	0	1	329	29	50	0	0	479	4	476
FBgn0020372	19	106	69	1175	269	1100	1258	25	777	32	1063	30	24	20	74	244	29	1258
FBgn0020376	10	4	3	1	2	0	1	8	0	1	1	10	10	4	0	0	11	1
FBgn0020377	0	0	0	2	14	1	23	3	0	0	12	0	1	4	0	7	0	23
FBgn0020378	56	44	29	114	65	108	80	39	114	46	109	39	39	72	124	90	112	80
FBgn0020379	31	124	221	85	109	42	101	33	142	228	73	44	47	34	50	118	48	101
FBgn0020381	97	187	127	74	116	106	105	116	76	95	108	86	129	87	60	81	106	105
FBgn0020385	991	7087	2583	1303	1268	1943	1385	1640	1848	2109	1580	2386	1348	1152	830	3042	1400	1385
FBgn0020386	483	2841	2672	1322	1912	1141	2284	980	1959	2421	1351	700	850	684	415	1533	616	2284
FBgn0020388	95	746	686	109	261	149	184	114	165	641	153	282	116	67	134	228	107	184
FBgn0020389	206	462	369	263	101	369	117	198	201	320	393	132	237	172	612	100	118	117
FBgn0020391	21	29	23	20	19	29	32	26	31	16	39	23	19	20	26	15	43	32
FBgn0020392	258	1041	1240	128	181	205	338	460	265	952	155	325	389	228	145	205	209	338
FBgn0020399	0	4	0	117	177	3	224	23	1	0	138	9	12	0	0	191	2	224
FBgn0020407	22	179	227	23	69	36	24	41	20	195	33	30	49	26	22	57	33	24
FBgn0020412	272	647	1324	359	557	334	462	279	337	1276	406	319	342	231	246	454	305	462
FBgn0020414	621	824	304	972	1363	1508	1644	1010	793	252	1499	806	1082	613	263	1404	909	1644
FBgn0020415	722	1570	857	1663	1525	3470	3376	1203	1782	490	2627	865	1082	894	218	1607	806	3376
FBgn0020416	219	436	214	34	197	188	1132	132	710	91	33	242	166	277	9	240	303	1132
FBgn0020429	30	1	0	4	3	8	15	47	0	0	3	26	29	39	0	3	19	15
FBgn0020440	187	462	647	331	296	375	276	281	258	623	423	237	306	182	98	274	214	276
FBgn0020443	1252	2551	2982	687	826	911	957	1604	867	2457	887	895	1335	985	477	1009	865	957
FBgn0020445	23	486	1048	155	71	189	191	33	282	1188	177	50	79	33	357	63	33	191
FBgn0020493	216	273	299	280	466	262	305	196	350	246	301	202	145	279	176	369	287	305
FBgn0020496	778	2455	2771	662	1081	776	1010	947	1342	2503	727	782	928	767	639	977	1070	1010
FBgn0020497	521	1327	2326	470	614	561	474	735	538	2382	475	637	647	467	415	589	635	474
FBgn0020503	1157	1453	1402	1935	3586	1515	2986	1116	1271	1300	2158	1231	1172	1058	209	3842	1628	2986
FBgn0020506	5	297	219	1	9	4	0	117	0	156	0	537	139	45	2	876	1	0
FBgn0020508	10609	729	619	2	624	185	16	8038	77	188	2	10473	11156	7614	44	436	1178	16
FBgn0020509	0	4	0	127	5785	1	2151	1	4	1	389	0	0	0	1	4937	16	2151
FBgn0020510	177	508	604	209	235	308	230	198	290	491	337	214	235	133	82	248	196	230
FBgn0020513	359	6257	3261	1746	2369	2725	4232	795	5056	1884	2899	1066	504	242	438	5219	411	4232
FBgn0020518	0	0	0	0	0	0	0	0	0	0	0	0	0	0	0	0	0	0
FBgn0020521	624	422	197	789	946	1557	2062	475	1967	136	906	478	645	432	230	629	879	2062
FBgn0020545	237	610	540	84	676	122	241	329	157	500	157	277	415	175	81	496	246	241
FBgn0020546	8	0	0	0	0	4	1	3	5	0	3	9	5	4	13	3	7	1
FBgn0020556	1	1	1	2	1	0	5	5	0	0	2	1	3	1	0	6	4	5
FBgn0020616	114	351	633	114	169	145	105	134	143	748	113	131	109	72	59	141	157	105
FBgn0020617	3	6	0	18	22	8	11	10	10	1	8	3	3	10	7	27	10	11
FBgn0020618	6348	15672	13005	3850	5523	7343	5773	7364	7112	8722	5436	8555	7357	5757	3276	4979	7924	5773
FBgn0020620	92	603	737	206	240	174	514	206	543	585	241	175	177	112	138	277	125	514
FBgn0020621	544	1633	1890	867	1218	885	783	537	875	1565	1060	743	692	525	1101	970	823	783
FBgn0020622	367	1086	1658	382	448	451	401	332	379	1473	483	494	479	344	261	550	397	401
FBgn0020626	352	966	884	368	655	382	1011	432	957	757	441	463	504	281	334	574	467	1011
FBgn0020633	125	1325	1566	25	28	44	46	168	149	1487	23	99	175	101	18	19	153	46
FBgn0020637	114	3	6	63	3	446	8	456	8	2	112	151	145	158	3	1	2	8
FBgn0020638	408	0	0	35	3	184	1	6096	8	0	67	1473	1019	1560	2	0	87	1
FBgn0020639	17	0	0	0	0	12	2	185	2	0	1	46	27	38	0	2	3	2
FBgn0020640	381	0	0	1	2	19	1	2121	1	0	0	829	819	408	0	0	99	1
FBgn0020641	3	0	0	6	1	2	3	8	0	1	2	1	0	4	17	0	3	3
FBgn0020642	586	2	3	110	2	306	24	2181	20	4	106	853	1007	894	5	0	530	24
FBgn0020643	0	0	0	0	0	0	0	0	0	0	0	0	0	0	0	0	0	0
FBgn0020644	0	0	0	0	0	0	0	0	0	0	0	0	0	0	0	0	0	0
FBgn0020645	440	0	0	1	0	11	0	506	1	0	2	320	287	265	1	0	46	0
FBgn0020646	0	0	0	0	0	0	0	0	0	0	0	0	0	0	0	0	2	0
FBgn0020647	229	1143	1198	1146	1509	967	941	414	1323	1011	1340	703	512	252	1174	1456	328	941
FBgn0020653	823	3727	3572	686	2381	1198	1127	1566	1208	2975	941	1182	1649	961	690	2173	791	1127
FBgn0020655	272	841	746	146	303	270	313	294	300	627	185	270	393	224	116	255	263	313
FBgn0020660	55	135	127	103	103	154	132	113	119	88	164	94	73	71	0	164	78	132
FBgn0020762	111	747	237	489	461	614	779	252	1293	192	587	234	201	119	306	338	122	779
FBgn0020764	454	1260	724	568	2535	845	493	260	508	531	813	324	367	269	263	1833	433	493
FBgn0020765	72	190	217	19323	432	41195	1455	37	1719	52	30192	97	34	26	8	3	19	1455
FBgn0020767	166	602	660	471	357	412	414	225	407	459	568	215	216	144	309	408	212	414
FBgn0020880	1	7	2	9	3	5	14	8	17	4	4	4	4	2	1	3	3	14
FBgn0020887	111	466	817	109	152	124	143	96	182	751	135	134	144	107	129	102	153	143
FBgn0020906	1341	2948	2832	0	2732	24	0	8359	1	497	2	3678	2958	407	28	7435	1395	0
FBgn0020907	505	403	239	310	728	623	616	767	446	148	442	644	771	488	72	909	172	616
FBgn0020908	4	11870	4959	20987	26375	26590	45700	7	39022	3668	33709	2	10	17	956	17574	133	45700
FBgn0020909	60	542	450	33	51	40	43	73	81	452	41	46	57	48	20	36	35	43
FBgn0020910	11313	23792	18368	7237	9035	11578	9273	12089	11592	10600	9661	14173	11620	9318	2981	7973	13674	9273
FBgn0020912	130	63	73	59	67	79	55	46	57	37	69	105	98	111	37	107	84	55
FBgn0020930	60	359	343	172	386	183	334	114	153	327	218	97	116	57	86	279	129	334
FBgn0021738	0	3	1	3	4	3	9	1	11	1	2	0	0	0	1	11	1	9
FBgn0021742	0	3	0	3	0	1	1	1	2	0	4	1	2	0	20	3	0	1
FBgn0021750	41	291	304	95	101	116	56	89	59	292	127	68	86	59	132	90	51	56
FBgn0021760	640	1066	1639	1336	1757	661	1931	898	696	1530	1517	686	818	524	493	1570	681	1931
FBgn0021761	223	815	1779	89	108	102	92	231	160	1735	98	149	196	141	59	121	179	92
FBgn0021764	497	1497	2499	808	494	690	494	360	908	2513	787	556	560	523	1003	471	822	494
FBgn0021765	771	1997	1949	447	755	729	784	875	686	1681	791	933	1466	859	629	920	1063	784
FBgn0021767	8	22	13	29	52	45	53	13	59	11	35	12	15	13	7	45	7	53
FBgn0021768	134	1101	807	191	428	193	333	325	180	729	250	189	248	111	42	388	121	333
FBgn0021776	0	0	0	0	0	0	0	0	0	0	0	0	0	0	0	0	0	0
FBgn0021795	863	1059	833	274	571	575	464	1148	362	693	454	934	1127	763	357	578	573	464
FBgn0021796	399	668	1378	367	561	421	340	371	340	1213	454	442	535	356	443	467	442	340
FBgn0021800	47	372	682	147	191	160	196	55	258	546	138	30	43	42	126	140	85	196
FBgn0021814	80	362	285	210	485	165	386	167	118	233	310	146	176	80	65	370	92	386
FBgn0021825	166	468	456	111	282	260	224	224	196	385	222	175	255	157	110	249	159	224
FBgn0021847	88	735	752	157	378	220	325	158	293	696	179	169	163	76	93	381	129	325
FBgn0021856	71	365	286	107	138	203	193	178	142	241	167	119	114	72	38	147	85	193
FBgn0021872	1646	3151	2321	1565	2856	2556	1883	1956	1913	1705	2106	2300	2010	1458	1148	2586	2011	1883
FBgn0021874	87	408	263	35	122	80	78	122	106	244	53	64	102	63	29	55	55	78
FBgn0021875	26	214	204	29	41	46	46	33	48	139	27	30	53	29	30	40	25	46
FBgn0021895	205	564	623	138	208	154	178	163	176	507	212	250	194	235	119	219	259	178
FBgn0021906	975	3994	2273	1472	5302	2921	4530	1606	5484	1638	2249	1179	1532	1021	281	4898	1097	4530
FBgn0021944	96	203	309	48	136	52	77	111	40	293	72	87	149	79	61	92	74	77
FBgn0021967	443	1910	1125	866	2839	1715	1928	973	2337	973	1310	907	810	541	87	1634	557	1928
FBgn0021979	568	1343	1048	519	909	713	872	725	1060	825	720	626	855	580	513	698	848	872
FBgn0021995	185	978	854	71	125	138	134	278	199	851	111	105	173	148	76	106	115	134
FBgn0022023	1003	2862	2143	810	1549	1224	1262	1220	1338	1640	1203	1208	1244	865	611	1257	1226	1262
FBgn0022027	63	340	318	62	201	117	155	131	119	231	119	142	136	65	52	174	67	155
FBgn0022029	160	670	702	205	185	263	120	199	146	575	221	96	177	149	120	207	118	120
FBgn0022069	166	861	1010	92	115	128	133	230	163	876	116	119	162	137	102	91	83	133
FBgn0022097	1094	2409	1776	520	1518	1400	1734	1925	1657	1480	891	2081	2017	1201	356	1422	897	1734
FBgn0022153	240	781	1208	385	371	358	312	325	245	1116	449	396	415	231	172	330	312	312
FBgn0022160	604	3414	1804	3050	13079	3834	5661	558	9591	1111	3574	479	610	1140	361	4727	1274	5661
FBgn0022213	312	1973	2838	120	188	183	115	410	156	2669	135	358	428	275	120	233	292	115
FBgn0022224	113	568	482	77	243	212	151	187	119	374	153	160	141	63	3	215	82	151
[truncated: 15,757 more rows]
